# Supplementary material for: Plant‐driven changes in soil microbial communities influence seed germination through negative feedbacks
Source: Ecol Evol. 2019 Jul 25;9(16):9298–311. doi: 10.1002/ece3.5476 (PMC6706191; doi:10.1002/ece3.5476)
Supplement: Supplementary file 1 [file ECE3-9-9298-s001.xlsx]

## Sheet: Table Description
Table S14: Fungal ASVs associated with plant-soil feedbacks, based on DESeq2 differential abundance analysis. Comparison column contains identity of host plants that conditioned soils associated with significant feedbacks between which each ASV differed in abundance. Species assignments are from the UNITE taxonomic reference database (Kõljalg et al., 2005) and Guilds and Confidence Rankings were …

## Sheet: metadata
FUNGuild reference: Nguyen, N. H., Song, Z., Bates, S. T., Branco, S., Tedersoo, L., Menke, J., … Kennedy, P. G. (2016). FUNGuild: An open annotation tool for parsing fungal community datasets by ecological guild. Fungal Ecology, 20, 241–248. doi: 10.1016/j.funeco.2015.06.006
Taxonomy reference: Kõljalg, U., Larsson, K.-H., Abarenkov, K., Nilsson, R. H., Alexander, I. J., Eberhardt, U., … Vrålstad, T. (2005). UNITE: a database providing web-based methods for the molecular identification of ectomycorrhizal fungi: Methods. New Phytologist, 166(3), 1063–1068. doi: 10.1111/j.1469-8137.2005.01376.x
Explanation of column names
Comparison: The feedback soil pairing for which the given ASV differed in abundance between soil types. Note that each ASV may have differed in association with more than one feedback, and therefore may be represented in muliple rows.
Enriched: For each feedback soil pairing in the previous column, this column shows in which soil type the given ASV was more abundant. Note that each ASV may have differed in association with more than one feedback, and therefore may be represented in muliple rows.
Sequence: The unique ITS aplicon sequence used to identify the ASV.
baseMean: From DESeq2 analysis, the average of the normalized count values of this ASV across all soil samples.
log2FoldChange: From DESeq2 analysis, log base 2 of the fold change of the ASV abundance between the two soil types listed in the Comparison column.
lfcSE: From DESeq2 analysis, the standard error of the log2FoldChange.
padj: From DESeq2 analysis, the adjusted p-value indicating that the ASV changed in abundance between the two soil types listed in the Comparison column. All p < 0.001.
Phylum: the phylum associated with the ITS sequence, as found in the UNITE ITS database
Class: the class associated with the ITS sequence, as found in the UNITE ITS database
Family: the family associated with the ITS sequence, as found in the UNITE ITS database
Genus: the genus associated with the ITS sequence, as found in the UNITE ITS database
Taxon: From FUNGuild analysis, the taxon used to provide information about the ASV.
Taxon_level: From FUNGuild analysis, a number corresponding to the level of taxonomy used to assign information. 3 = Phylum, 7 = Class, 9 = Family, and 13 = Genus.
Trophic_mode: From FUNGuild analysis, indactes whether the fungus is a Pathotroph (gains nutrients by harming a host), Symbiotroph (gains nutrients by exchanging some benefit with a host), or Saprotroph (gains nutrients by breaking down dead host cells).
Guild: From FUNGuild analysis, one or more possible functional guilds that the fungus might belong to.
Growth_morphology: From FUNGuild analysis, the growth form, if it has been noted for the fungus.
Confidence_ranking: From FUNGuild analysis, the likelihood that the ASV belongs to the one of the assigned guilds, categorized as Possible, Probable, or Highly Probable. For our analysis we used only guild assignments with a confidence ranking of Probable or Highly Probable.
Notes: Any special notes that the FUNGuild contributer felt was necessary.
Citation: Source where the FUNGuild information originated.
Highlighed rows indicate ASVs assigned to the Plant Pathogen guild with at Probably or Highly Probably confidence ranking.

## Sheet: data
Comparison	Enriched	Sequence	baseMean	log2FoldChange	lfcSE	padj	Phylum	Class	Family	Genus	Taxon	Taxon_Level	Trophic_Mode	Guild	Growth_Morphology	Confidence_Ranking	Notes	Citation
Agaratina/Poa	Agaratina	GTAGGTGAACCTGCGGAAGGATCATTAGTGAATTAAACATGCTTGGTGTCTTCGCTTCGGCAAGGCCCTTGCTTAAATCACATCCTAACACCTGTGAACTGTAAGACGTCTGATGAGGTCTTTGGCCAAGTCATCGTCTGCCCATTTTTA	10.9556	23.0923	4.83632	6.93714e-05	Basidiomycota	Tremellomycetes	Piskurozymaceae	Solicoccozyma	-	-	-	-	-	-	Unassigned	-
Agaratina/Poa	Agaratina	GTTGGTGAACCAGCGGAGGGATCATTACCGAGTCACGTGCTCAAACAACCCTTCTGTGGACCTGAACCAAACCGTTGCCTCGGCGGGCGGTCCCCTGCCAAAACCCACGTGGTGTAGGCAGGGGACCAGACAGTCCGGCACGCTTGAGGC	16.7011	25.8243	5.96387	0.000390748	Ascomycota	Sordariomycetes	unidentified	unidentified	-	-	-	-	-	-	Unassigned	-
Agaratina/Poa	Agaratina	GTAGGTGAACCTGCGGAAGGATCATTAATGATTTTGCGAACTGAGCGTTAGCGAGGTTCTGCGATCACTTGTATTTAAAACCCACACTTTTGAACGTATAAAATTTTTTTGTATGATAAAAATTAAAGATCACTTTCAACAACGGATCTC	16.3786	21.168	4.98849	0.000528119	Glomeromycota	Glomeromycetes	Glomeraceae	Dominikia	-	-	-	-	-	-	Unassigned	-
Agaratina/Poa	Agaratina	GTAGGTGAACCTGCGGAAGGATCATTAGAAATTTTTTATGTATTCAAAATTTCAATCTTATAAAAAAATTTTGTATTTTATTTATATAAAATAAAAAAAACAACTTTCAACAACGGATCTCTTGGCTCTT	39.0778	26.7564	5.96371	0.000225953	Glomeromycota	Glomeromycetes	Acaulosporaceae	Acaulospora	Acaulospora	13	Symbiotroph	Arbuscular Mycorrhizal	NULL	Highly Probable	NULL	Redecker D, et al. 2013. Mycorrhiza 23:515-531
Agaratina/Poa	Agaratina	GTAGGTGAACCTGCGGAAGGATCATTAAAGAGTATAGGGGCTTCATGCCCACTAACTCCACCCTTTGTTTACATACCATTGTTGCTTTGGCAGGCCCGTCGCAAGACAACCGGCTTCGGCTGGTCAGTGCCTGCCAGAGGACCTAAAACT	20.9579	20.494	4.93187	0.000686551	Ascomycota	Leotiomycetes	Leotiaceae	Alatospora	Alatospora	13	Saprotroph	Undefined Saprotroph	NULL	Probable	NULL	Tedersoo L, et al. 2014. Science 346:1256688
Agaratina/Poa	Agaratina	GTAGGTGAACCTGCGGAAGGATCATTATTGAATGAATCTAGAGTTTGGTTGTCGCTGGCCTCCCAATAGGGGCATGTGCACACCTTCTCTTTTCATCCACACACACCTGTGCACTTGTGAGACGGAGGATTGAAAAGTCCTCCGTCTACT	20.6292	17.3603	4.18404	0.000694373	Basidiomycota	Agaricomycetes	Ceratobasidiaceae	NA	Ceratobasidiaceae	9	Pathotroph-Saprotroph-Symbiotroph	Endomycorrhizal-Plant Pathogen-Undefined Saprotroph	Microfungus	Possible	Best known as plant pathogens, but also saprobic. Species are endomycorrhizal with a wide range of plant roots - especially of Orchidaceae but also even bryophytes (Cannon & Kirk 2007)	Cannon PF, Kirk PM. 2007. Fungal Families of the World. CAB International, Cambridge
Agaratina/Poa	Agaratina	GTAGGTGAACCTGCGGAAGGATCATTACCGAGTTAGGGTAGTCACTTCCTGCCCGACCTCCCAACCCTGTGTCTACCACACTTTATCGTTGCTTCGGCGGACCGGTTGACCAACTGGTCGTGGCCGCCGGGGGCTGGCTCTGTCCCCCCT	9.03008	20.7695	4.98526	0.000673867	Ascomycota	Eurotiomycetes	Chaetothyriaceae	unidentified	Chaetothyriaceae	9	Pathotroph-Symbiotroph	Epiphyte-Plant Pathogen	Microfungus	Possible	Epiphytic or biotrophic on living leaves, very little is known (Cannon & Kirk 2007)	Cannon PF, Kirk PM. 2007. Fungal Families of the World. CAB International, Cambridge
Agaratina/Poa	Agaratina	GTAGGTGAACCTGCGGAAGGATCATTATAAAATTTTTACATTTATTGTAAAAAAAAAATGTATTCAAAACCCATACTCTTAAAAAACCATATATAATATATTTTTTATATATATATATATAAAAATTATTTAAATAATAATTTAAAAAAA	9.504	21.8713	4.80468	0.000178562	Glomeromycota	Glomeromycetes	Claroideoglomeraceae	Claroideoglomus	Claroideoglomus	13	Symbiotroph	Arbuscular Mycorrhizal	NULL	Highly Probable	NULL	Tedersoo L, et al. 2014. Science 346:1256688
Agaratina/Poa	Agaratina	GTAGGTGAACCTGCGGAAGGATCATTATAAAATTTTCATATATTAATTTATTTAATATATAAAATTGTACAAAAATGTATTCAAAACCCACACTCTTTATAACCATAAAAAACAATTATATCTTTGTATATAATATAAAAAAACAACTTT	21.8528	25.9998	5.9639	0.000348743	Glomeromycota	Glomeromycetes	Claroideoglomeraceae	Claroideoglomus	Claroideoglomus	13	Symbiotroph	Arbuscular Mycorrhizal	NULL	Highly Probable	NULL	Tedersoo L, et al. 2014. Science 346:1256688
Agaratina/Poa	Agaratina	GTAGGTGAACCTGCGGAAGGATCATTATAAAATTTTTCATATTAAATTTATTTTAATATATAAAATTTATACAAAAATGTATTCAAAACCCACACACTTTATAACCATAAAAAAACATTATATCTTTGTATATAATATAAAAAAACAACT	7.44255	24.1302	5.96399	0.000967867	Glomeromycota	Glomeromycetes	Claroideoglomeraceae	Claroideoglomus	Claroideoglomus	13	Symbiotroph	Arbuscular Mycorrhizal	NULL	Highly Probable	NULL	Tedersoo L, et al. 2014. Science 346:1256688
Agaratina/Poa	Agaratina	GTAGGTGAACCTGCGGAAGGATCATTATTGATTGATTAAAGGGATGTGCTGGCAAAAATCTATTTTGCATGTGCACTCCTGAAATCTTCATCCACTTGTGCCACTTTGTAGACAAAAAGTCAATGAAATAATTTATTGCTTTTGTCTATG	7.37996	24.2591	5.96422	0.000916414	Basidiomycota	Agaricomycetes	Clavariaceae	Clavaria	Clavaria	13	Saprotroph	Undefined Saprotroph	Clavarioid	Probable	NULL	Tedersoo L, et al. 2014. Science 346:1256688
Agaratina/Poa	Agaratina	GTAGGTGAACCTGCGGAAGGATCATTATTGAATCCAAAGGGATGTTGCTGGCCTCTTGACTGTGCACTCCCGCCTTTATATCCACCTGTGCACTTTGATGTAGACTAGGATTCACTTCCGAGTCTATGTTTTCATATACCCTTTATAATT	236.149	26.2564	3.75464	3.91803e-10	Basidiomycota	Agaricomycetes	Clavariaceae	Clavulinopsis	Clavulinopsis	13	Saprotroph	Undefined Saprotroph	Clavarioid	Probable	NULL	Rinaldi AC, et al. 2008. Fungal Diversity 33:1-45; Tedersoo L, et al. 2010. Mycorrhiza 20:217-263; http://mycorrhizas.info/ecmf.html
Agaratina/Poa	Agaratina	GTAGGTGAACCTGTGGAAGGATCATTATTGAATCCAAAGGGATGTTGCTGGCCTTTTTGACCGTGCACTCCCGCCTTTATATCCACCTGTGCACTTTGATGTAGACTAGGATTCACTTCCGAGTCTATGTTTTCGTATACCCTTTATAAT	93.5319	23.1986	3.71858	4.4539e-08	Basidiomycota	Agaricomycetes	Clavariaceae	Clavulinopsis	Clavulinopsis	13	Saprotroph	Undefined Saprotroph	Clavarioid	Probable	NULL	Rinaldi AC, et al. 2008. Fungal Diversity 33:1-45; Tedersoo L, et al. 2010. Mycorrhiza 20:217-263; http://mycorrhizas.info/ecmf.html
Agaratina/Poa	Agaratina	GTAGGTGAACCTGCAGAAGGATCATTATTGAATCCAAAGGGATGTTGCTGGCCTCTTGACCGTGCACTCCCGCCTTTATATCCACCTGTGCACTTTGATGTAGACTAGGATTCACTTCCGAGTCTATGTTTTCATATACCCTTTATAATT	233.958	25.2171	5.1567	4.00261e-05	Basidiomycota	Agaricomycetes	Clavariaceae	Clavulinopsis	Clavulinopsis	13	Saprotroph	Undefined Saprotroph	Clavarioid	Probable	NULL	Rinaldi AC, et al. 2008. Fungal Diversity 33:1-45; Tedersoo L, et al. 2010. Mycorrhiza 20:217-263; http://mycorrhizas.info/ecmf.html
Agaratina/Poa	Agaratina	GTAGGTGAACCTGCGGAAGGATCATTAAAAACTTTTATCCGGGAATTCGTTTCGTTTTCTCGGATTATTTGTATTCAAATCCCACTCTTTATAAATAATATCAATTATATAAAACAATATAAAAAAGAAAACTTTCAACAACGGATCTCT	13.3928	24.6546	5.49001	0.000225953	Glomeromycota	Glomeromycetes	Diversisporaceae	Diversispora	Diversispora	13	Symbiotroph	Arbuscular Mycorrhizal	NULL	Highly Probable	NULL	Redecker D, et al. 2013. Mycorrhiza 23:515-531
Agaratina/Poa	Agaratina	GTAGGTGAACCTGCGGAAGGATCATTATCGAATTCTTCGAGGAAAGGTTGTGCTGGTCGTTCTTTTACCAGGACGGCATTCGTGCACACTTTTCTGACCCTCCTTCTTTCAAAAACCTGTGAACCTCTTGTAGGCCAAGAGATTGGTCTA	76.2722	17.2823	3.89597	0.000267052	Basidiomycota	Agaricomycetes	Hygrophoraceae	Gliophorus	Gliophorus	13	Saprotroph-Symbiotroph	Undefined Saprotroph-Undefined Symbiotroph	Agaricoid	Highly Probable	Previously classified as Hygrocybe; carbon signature suggests biotrophy with bryophytes, grasses, or understory plants	Lodge J. et al. 2014. Fungal Diversity 64:1-99; Lodge J. 2014. Omphalina 5:2-6; Seitzman BH, et al. 2011. Mycologia 103:280-290.
Agaratina/Poa	Agaratina	GTAGGTGAACCTGCGGAAGGATCATTACTGATTTGGCAAACCGAGCGTTAGCAAGGTTTTGCGATCACTTTGTATTTAAAACCCACTCTTAAAATGTTATATTTCTTTATTTTGAATGATAAAATTTAAAGATCACTTTCAACAACGGAT	51.246	24.3633	2.15852	1.99291e-26	Glomeromycota	Glomeromycetes	Glomeraceae	Dominikia	Glomeraceae	9	Symbiotroph	Arbuscular Mycorrhizal	NULL	Highly Probable	NULL	Redecker D, et al. 2013. Mycorrhiza 23:515-531
Agaratina/Poa	Agaratina	GTAGGTGAACCTGCGGAAGGATCATTACTGATTTGGCAAACCGAGCGTTAGCAAGGTTTTGCGATCAACTTATATTTAAAACCCACTCTTTAAATGTTATATAATTTTATTTTGAATGATAATTAAAGATCACTTTCAACAACGGATCTC	99.6932	24.6812	2.79701	4.82107e-16	Glomeromycota	Glomeromycetes	Glomeraceae	Dominikia	Glomeraceae	9	Symbiotroph	Arbuscular Mycorrhizal	NULL	Highly Probable	NULL	Redecker D, et al. 2013. Mycorrhiza 23:515-531
Agaratina/Poa	Agaratina	GTAGGTGAACCTGCGGAAGGATCATTACTGATTTGGCAAACCGAGCGTTAGCAAGGTTTTGCGATCACTTTGTATTTAAAACCCACTCTTTAAAATGTATATATTTTATTTTGAATGATAATTTAAGATCACTTTCAACAACGGATCTCT	39.3707	23.611	2.94617	3.63494e-13	Glomeromycota	Glomeromycetes	Glomeraceae	Dominikia	Glomeraceae	9	Symbiotroph	Arbuscular Mycorrhizal	NULL	Highly Probable	NULL	Redecker D, et al. 2013. Mycorrhiza 23:515-531
Agaratina/Poa	Agaratina	GTAGGTGAACCTGCGGAAGGATCATTACCAATATAGCGAACCGAGCGTTAGCGAGGTTTCGCGATCAAATTTGTATTTAAAACCCAACTCTTTAAATGTATATATTATTGTATTTTAAATAATAAAGATCACTTTCAACAACGGATCTCT	79.5249	25.7314	3.35662	4.65716e-12	Glomeromycota	Glomeromycetes	Glomeraceae	Glomus	Glomeraceae	9	Symbiotroph	Arbuscular Mycorrhizal	NULL	Highly Probable	NULL	Redecker D, et al. 2013. Mycorrhiza 23:515-531
Agaratina/Poa	Agaratina	GTAGGTGAACCTGCGGAAGGATCATTACTGATTTGGCAAACCGAGCGTTAGCAAGGTTTTGCGATCAACTTATATTTAAAACCCACTCTTTAAATGTTTATATATTTTATTTTGAATGATAATTAAAGATCACTTTCAACAACGGATCTC	45.2109	24.6246	3.27745	1.2594e-11	Glomeromycota	Glomeromycetes	Glomeraceae	Dominikia	Glomeraceae	9	Symbiotroph	Arbuscular Mycorrhizal	NULL	Highly Probable	NULL	Redecker D, et al. 2013. Mycorrhiza 23:515-531
Agaratina/Poa	Agaratina	GTAGGTGAACCTGCGGAAGGATCATTAATGATTTTTTAAGCAAACCAAGCTTTTTTTTTATAAAAAGTGAGGTTTTGCGAATGTATTTAAAACCCCCCCACTCTTAAAAAATATATATTTCATTCATATCAAATGAATAAAAAAAAGATC	297.594	22.5999	3.51916	1.46975e-08	Glomeromycota	Glomeromycetes	Glomeraceae	Glomus	Glomeraceae	9	Symbiotroph	Arbuscular Mycorrhizal	NULL	Highly Probable	NULL	Redecker D, et al. 2013. Mycorrhiza 23:515-531
Agaratina/Poa	Agaratina	GTAGGTGAACCTGCGGAAGGATCATTAATGATTTTGCGAACCGAGCGTCTGCGAGGTTCTGCGATCACTTGTATTTAAAACCCACACTTTTGAACGTATAAAATTTTTTTGTATGATAAAAATTAAAGATCACTTTCAACAACGGATCTC	34.21	20.5164	3.88322	7.91814e-06	Glomeromycota	Glomeromycetes	Glomeraceae	Dominikia	Glomeraceae	9	Symbiotroph	Arbuscular Mycorrhizal	NULL	Highly Probable	NULL	Redecker D, et al. 2013. Mycorrhiza 23:515-531
Agaratina/Poa	Agaratina	GTAGGTGAACCTGCGGAAGGATCATTATCGATTTAGCGGACCGAGCGTCAGCGAGGTTCTGCGATCATTTATATTTAAAACCCACTCTTGAATGTATAAAATTTATGTATTAATGATAAAATAAAAGATCACTTTCAACAACGGATCTCT	8.07143	24.215	4.87957	3.14558e-05	Glomeromycota	Glomeromycetes	Glomeraceae	NA	Glomeraceae	9	Symbiotroph	Arbuscular Mycorrhizal	NULL	Highly Probable	NULL	Redecker D, et al. 2013. Mycorrhiza 23:515-531
Agaratina/Poa	Agaratina	GTAGGTGAACCTGCGGAAGGATCATTACTGATTTAGCGGACCGAGCGTTAGCAAGGTTCTGCGATCATTTATATTTAAAACCCACTCTTGAACGTATAAATTTATGCATTAATGATAAAATAAAAGATCACTTTCAACAACGGATCTCTT	12.0489	22.4421	4.55543	3.54134e-05	Glomeromycota	Glomeromycetes	Glomeraceae	Dominikia	Glomeraceae	9	Symbiotroph	Arbuscular Mycorrhizal	NULL	Highly Probable	NULL	Redecker D, et al. 2013. Mycorrhiza 23:515-531
Agaratina/Poa	Agaratina	GTAGGTGAACCTGCGGAAGGATCATTATTGAATCTAGCAAGCCTGGCATATTTATTTTGCAAGGTTTTGCGCGTATTTAAAACCCCCACACTTTTGAAAATAAAACGTATCTTACTTAAAAATAAGTAATTAAAGATCACTTTCAACAAC	13.4981	21.957	4.79878	0.000163878	Glomeromycota	Glomeromycetes	Glomeraceae	Glomus	Glomeraceae	9	Symbiotroph	Arbuscular Mycorrhizal	NULL	Highly Probable	NULL	Redecker D, et al. 2013. Mycorrhiza 23:515-531
Agaratina/Poa	Agaratina	GTAGGTGAACCTGCGGAAGGATCATTAATGATTTTTTAAGCAAACCAAAGCTTTTTTTTTATAAAAAGTGAGGTTTTGCGAATGTATTTAAAACCCCCACTCTTTTAAAAATATATATATATATTTCATTCATATATAAAATGAATAAAA	423.576	23.3714	5.23296	0.00023949	Glomeromycota	Glomeromycetes	Glomeraceae	NA	Glomeraceae	9	Symbiotroph	Arbuscular Mycorrhizal	NULL	Highly Probable	NULL	Redecker D, et al. 2013. Mycorrhiza 23:515-531
Agaratina/Poa	Agaratina	GTAGGTGAACCTGCGGAAGGATCATTACCAATATAGCGAACCGAGCGTTAGCGAGGCTTCGCGATCAATTTGTATTTAAAACCCAATTCTTTAAATGTATATTATTGTATTTTAAATAATAAAAGATCACTTTCAACAACGGATCTCTTG	24.3871	23.3058	5.22064	0.00023949	Glomeromycota	Glomeromycetes	Glomeraceae	Glomus	Glomeraceae	9	Symbiotroph	Arbuscular Mycorrhizal	NULL	Highly Probable	NULL	Redecker D, et al. 2013. Mycorrhiza 23:515-531
Agaratina/Poa	Agaratina	GTAGGTGAACCTGCGGAAGGATCATTACTGATTTTATGCGAACCTCGCGTTTAGCGGGGATCTCGCGTTCGTATTTAAAACACCCACTCTTAAAATTTTTATAATCATATGTATAAAATAAATAAAAGATCACTTTCAACAACGGATCTC	47.1848	25.6801	5.85722	0.000317745	Glomeromycota	Glomeromycetes	Glomeraceae	NA	Glomeraceae	9	Symbiotroph	Arbuscular Mycorrhizal	NULL	Highly Probable	NULL	Redecker D, et al. 2013. Mycorrhiza 23:515-531
Agaratina/Poa	Agaratina	GTAGGTGAACCTGCGGAAGGATCATTACTGATTTGGCAAACCGAGCGTTAGCAAGGTTTTGCGATCAACTTTATATTTAAAACCCAACTCTTTAAATGTATATTTTTTATTTTGAATGATAATTAAAGATCACTTTCAACAACGGATCTC	34.63	21.9439	5.08998	0.000417401	Glomeromycota	Glomeromycetes	Glomeraceae	Dominikia	Glomeraceae	9	Symbiotroph	Arbuscular Mycorrhizal	NULL	Highly Probable	NULL	Redecker D, et al. 2013. Mycorrhiza 23:515-531
Agaratina/Poa	Agaratina	GTAGGTGAACCTGCGGAAGGATCATTACCAATATAGCAAACCGAGCGTTAGCGAGGTTTCGCGATCAAATTTGTATTTAAAACCCAACTCTTTAAATGTATATATTATTGTATTTTAAATAATAAAGATCACTTTCAACAACGGATCTCT	9.16223	21.326	5.00649	0.000506422	Glomeromycota	Glomeromycetes	Glomeraceae	Glomus	Glomeraceae	9	Symbiotroph	Arbuscular Mycorrhizal	NULL	Highly Probable	NULL	Redecker D, et al. 2013. Mycorrhiza 23:515-531
Agaratina/Poa	Agaratina	GTAGGTGAACCTGCGGAAGGATCATTACTGATTTGGCGAACCGAGCGTCTAGCGAGGTTTCGCGATCACTTATATTTAAAACCCACACTTTGAATTTTATATATATTTTTTTTTAATAAAAAAAGATCACTTTCAACAACGGATCTCTTG	60.2258	24.6227	5.96383	0.00074741	Glomeromycota	Glomeromycetes	Glomeraceae	NA	Glomeraceae	9	Symbiotroph	Arbuscular Mycorrhizal	NULL	Highly Probable	NULL	Redecker D, et al. 2013. Mycorrhiza 23:515-531
Agaratina/Poa	Agaratina	GTAGGTGAACCTGCGGAAGGATCATTACAAATTATGGCGAACCTCGCGTTTCGCGAGGTCTTGCGTCCATTTTTCATATTTAAAACATCCCACTCTTTAAAAATAATTTATCTAATGATAAAAATAAAAAAGATCACTTTCAACAACGGA	24.8919	22.7141	4.1561	3.36665e-06	Glomeromycota	unidentified	unidentified	unidentified	Glomeromycota	3	Symbiotroph	Arbuscular Mycorrhizal	NULL	Highly Probable	NULL	Redecker D, et al. 2013. Mycorrhiza 23:515-531
Agaratina/Poa	Agaratina	GTAGGTGAACCTGCGGAAGGATCATTACTGAGTTAGGGTCTTTTTGGCCCGACCTCCAACCCTTTGTTTATTATACCCATGTTGCTTTGGTGGGCCTGCCTTTCGGGGCTGCCGGGGGCATCACCGCCCCTGACCCGTGCCTGCCAGGAG	12.9094	24.0426	4.00486	1.5838e-07	Ascomycota	Eurotiomycetes	Herpotrichiellaceae	unidentified	Herpotrichiellaceae	9	Pathotroph-Saprotroph	Animal Pathogen-Fungal Parasite-Undefined Saprotroph	Facultative Yeast-Microfungus	Probable	Mostly saprobic on plants or other fungi, isolated from soil etc., and from medical sources (Cannon & Kirk 2007)	Cannon PF, Kirk PM. 2007. Fungal Families of the World. CAB International, Cambridge
Agaratina/Poa	Agaratina	GTAGGTGAACCTGCGGAAGGATCATTACTGAAGTGATTTGGGGATGTTGCTGGCCTCTCTCAAGGGGGCATTGTGCACTCCTTGAAACAATTCACAATTTCCATCACACCCCTTGTGCACATCTTGTAGGCACCCAAACCCACCTCTGGG	44.6986	18.7701	4.15573	0.00020588	Basidiomycota	Agaricomycetes	Hygrophoraceae	Hygrocybe	Hygrocybe	13	Saprotroph-Symbiotroph	Undefined Saprotroph-Undefined Biotroph	Agaricoid	Probable	Previously classified as Hygrophorus; carbon signature suggests biotrophy with bryophytes, grasses, or understory plants	Tedersoo L, et al. 2014. Science 346:1256688;Lodge et al. 2014. Fungal Diversity 64:1-99; Lodge 2014. Omphalina 5:2-6; Seitzman et al. 2011. Mycologia 103:280-290.
Agaratina/Poa	Agaratina	GTAGGTGAACCTGCGGAAGGATCATTAATGAATTTATTGACAGGGTTGTTGCTGGCCTTTACCGGCATGTGCACGCCTTGCTTCAATTCATCCAATCTATACCTCTGTGCACTCTTCATAGGTTGGCTTTTGGGATTACCCTAGGCCTTT	80.1775	24.3902	3.37351	9.05148e-11	Basidiomycota	Agaricomycetes	Hyphodermataceae	Hyphoderma	Hyphoderma	13	Saprotroph	Undefined Saprotroph	Corticioid	Probable	NULL	Tedersoo L, et al. 2014. Science 346:1256688
Agaratina/Poa	Agaratina	GTAGGTGAACCTGCGGAAGGATCATTAATGAATTTATTGACAGGGTTGTCGCTGGCCTTTACCGGCATGTGCACGCCTTGCTTCAATTCATCCAATCTATACCTCTGTGCACTCTTCATAGGTTGGCTTTTGGGATTACCCTAGGCCTTT	57.7975	21.5896	3.29139	7.08159e-09	Basidiomycota	Agaricomycetes	Hyphodermataceae	Hyphoderma	Hyphoderma	13	Saprotroph	Undefined Saprotroph	Corticioid	Probable	NULL	Tedersoo L, et al. 2014. Science 346:1256688
Agaratina/Poa	Agaratina	GTAGGGGGGGGGGGGGGGGGGGGGGGGCCGGGGTCTTGCCCGCACGGGTAGATCTCCCACCCTTGAATACTATACCTTTGTTGCTTTGGCGGGCCGCCTTGGCTACTGGCTCTGTCTGGTAAGTGCCCGCCCATGGCCCCCAAACCTCTG	7.8169	20.0967	4.73757	0.000528119	Ascomycota	Leotiomycetes	Helotiales_fam_Incertae_sedis	Leohumicola	Leohumicola	13	Saprotroph	Undefined Saprotroph	NULL	Probable	NULL	Tedersoo L, et al. 2014. Science 346:1256688
Agaratina/Poa	Agaratina	GTAGGTGAACCTGCGGAAGGATCATTACAGAGTTCATGCCCTTACGGGTAGATCTCCCACCCTTGAATATTATACCTTTGTTGCTTTGGCGGGCCGCCTTGGCTACTGGCTCCGGCTGGTTAGTGCCCGCCAAAGGACCCCAAAACTCTG	7.37196	24.8316	5.96425	0.000673867	Ascomycota	Leotiomycetes	Helotiales_fam_Incertae_sedis	Leohumicola	Leohumicola	13	Saprotroph	Undefined Saprotroph	NULL	Probable	NULL	Tedersoo L, et al. 2014. Science 346:1256688
Agaratina/Poa	Agaratina	GTAGGTGAACCTGCGGAAGGATCATTCATAATAAGTGTTTTATGGCACTTTTAAAAATCCATATCCACCTTGTGTGAAATGTCTGTTGCTTTTCCTCTTTTCCTTCGGGATAAAGAAAAGCGACTCAACATCAACTCTTACTGTAAATAC	36.0887	25.1987	5.96386	0.000548999	Mortierellomycota	Mortierellomycetes	Mortierellaceae	Mortierella	Mortierellaceae	9	Saprotroph-Symbiotroph	Endophyte-Litter Saprotroph-Soil Saprotroph-Undefined Saprotroph	Microfungus	Possible	Saprobic in soil and thus frequenctly isolated from soil and material contaminated with soil such as hay or rotten silage and spoil tips (Cannon & Kirk 2007)	Cannon PF, Kirk PM. 2007. Fungal Families of the World. CAB International, Cambridge; Purahong W, et al. 2016. Molecular Ecology 25:4059-4074
Agaratina/Poa	Agaratina	GTAGGTGAACCTGCGGAAGGATCATTAAACATATGAAAGCAGGCCGGGATCCCCAAAAGTATCTGCCTTGCCTTTTGGCAGGCGGTGCTTTTGCCTGGTCTGTCTGAATTATCACCCATGTCTTTTGCGTACTACTTGTTTCCTTGGTGG	8.72069	18.1249	3.83348	8.25496e-05	Ascomycota	Dothideomycetes	Pleosporaceae	NA	Pleosporaceae	9	Pathotroph-Saprotroph	Endophyte-Lichen Parasite-Plant Pathogen-Undefined Saprotroph	Microfungus	Probable	Necrotrophic pathogens and saprobes, especially associated with grasses. Many species are seed-borne (Cannon & Kirk 2007)	Cannon PF, Kirk PM. 2007. Fungal Families of the World. CAB International, Cambridge; David AS, et al. 2016. Microbial Ecology 71:912-926; Lawrey JD, Diederich P. 2016. URL: http://www.lichenicolous.net [24 May 2017]
Agaratina/Poa	Agaratina	GTTGGTGAACCAGCGGAGGGATCATTACCGAGTTCTTACAGAACCCAACCCTTGTGTGATAAGCTCTCACCCAGCTTTTACACGGGAGTCTCGGCCTAATCGCCGAGGCAGTGTAAAAAAAAAACCTCTGTATCATTATCACAAATTTCT	15.6825	19.3332	3.77287	1.68589e-05	Ascomycota	Sordariomycetes	Lasiosphaeriaceae	Podospora	Podospora	13	Saprotroph-Symbiotroph	Dung Saprotroph-Endophyte-Litter Saprotroph-Undefined Saprotroph	Microfungus	Possible	Endophyte detection method-culture (David et al. 2016)	Bell A. 1983. Dung Fungi: An Illustrated Guide to Coprophilous Fungi in New Zealand. Victoria University Press, Wellington; Tedersoo L, et al. 2014. Science 346:1256688; David AS, et al. 2016. Microbial Ecology 71:912-926; Purahong W, et al. 2016. Molecular Ecology 25:4059-4074 (as litter saprotroph)
Agaratina/Poa	Agaratina	GTAGGTGAACCTGCGGAAGGATCATTACCGATTTTTAGCGGACCTGATCTTTGATCATGGTCTCGCGAAAACTTGTATTTAAAACCCCACTCTTATAAATTGAATCATTTTATATGTATATAATAAATAAAGATCACTTTCAACAACGGA	242.978	28.0784	2.85705	5.60557e-20	Glomeromycota	Glomeromycetes	Glomeraceae	Rhizophagus	Rhizophagus	13	Symbiotroph	Arbuscular Mycorrhizal	NULL	Highly Probable	NULL	Redecker D, et al. 2013. Mycorrhiza 23:515-531
Agaratina/Poa	Agaratina	GTAGGTGAACCTGCGGAAGGATCATTACCGATTTTAGCGAGCTTGACCTTTGGTTATGGTATCGCGAAAACATTGTATTTAAAACCCCACTCATAAAAAAAAAAATTTTTTAATATATAAATAAATAAAGATCACTTTCAACAACGGATC	23.2274	24.4297	3.75147	8.83645e-09	Glomeromycota	Glomeromycetes	Glomeraceae	Rhizophagus	Rhizophagus	13	Symbiotroph	Arbuscular Mycorrhizal	NULL	Highly Probable	NULL	Redecker D, et al. 2013. Mycorrhiza 23:515-531
Agaratina/Poa	Agaratina	GTAGGTGAACCTGCGGAAGGATCATTACCGATTTTAGCGGACTTGATCTTTGATCATGGTCTCGCGAAAACTTGTATTTAAAACCCCACTCTTATAAATTGAATCATTTTATATGTATATAATAAATAAAGATCACTTTCAACAACGGAT	33.3832	26.3486	5.2789	2.87526e-05	Glomeromycota	Glomeromycetes	Glomeraceae	Rhizophagus	Rhizophagus	13	Symbiotroph	Arbuscular Mycorrhizal	NULL	Highly Probable	NULL	Redecker D, et al. 2013. Mycorrhiza 23:515-531
Agaratina/Poa	Agaratina	GTAGGTGAACCTGCGGAAGGATCATTACCGATTTTTAGCGGACCTGATCTTTGATCATGGTCTCGCGAAAACTTGTATTTAAAACCCCACTCTTATAAATTGAATCATTTTATATTATGTATATAATAAATAAAGATCACTTTCAACAAC	12.7966	24.3956	5.96414	0.000855433	Glomeromycota	Glomeromycetes	Glomeraceae	Rhizophagus	Rhizophagus	13	Symbiotroph	Arbuscular Mycorrhizal	NULL	Highly Probable	NULL	Redecker D, et al. 2013. Mycorrhiza 23:515-531
Agaratina/Poa	Agaratina	GTAGGTGAACCTGCGGAAGGATCATTACTGATTTGCTTAATTGCACCACATGTGTTTTTCTTTGAAACAAACTTGCTTTGGCGGTGGGCCCAGCCTGCCGCCAGAGGTCTAAACTTACAACCAATTTTTTATCAACTTGTCACACCAGAT	68.5439	16.686	2.71378	6.8318e-08	Ascomycota	Saccharomycetes	Saccharomycetales_fam_Incertae_sedis	Candida	Saccharomycetales	7	Saprotroph	Undefined Saprotroph	Yeast	Possible	NULL	Sterkenburg E, et al. 2015. New Phytologist 207:1145-1158
Agaratina/Poa	Agaratina	GTAGGTGAACCTGCGGAAGGATCATTAATGATTTTTTAAGCAAACCAAGCTTTTTTTTATAAAAAGTGAGGTTTTGCGAACGTATTTAAAACCCCCACTCTTTAAAAAAATATTTATTCCATTCATATTAAATGAATAAAAAAAAGATCA	191.27	22.1854	3.12184	1.94994e-10	Glomeromycota	Glomeromycetes	Glomeraceae	Septoglomus	Septoglomus	13	Symbiotroph	Arbuscular Mycorrhizal	NULL	Highly Probable	NULL	Redecker D, et al. 2013. Mycorrhiza 23:515-531
Agaratina/Poa	Agaratina	GTAGGTGAACCTGCGGAAGGATCATTAATGATTTTTTAAGCAAACCAAGCTTTTTTTTATAAAAAGTGAGGTTTTGCGAACGTATTTAAAACCCCCCACTCTTTAAAAAAAATATATATTTCATTCATATCAAATGAATAAAAAAAAAGA	34.5497	22.9312	4.40332	1.13922e-05	Glomeromycota	Glomeromycetes	Glomeraceae	Septoglomus	Septoglomus	13	Symbiotroph	Arbuscular Mycorrhizal	NULL	Highly Probable	NULL	Redecker D, et al. 2013. Mycorrhiza 23:515-531
Agaratina/Poa	Agaratina	GTAGGTGAACCTGCGGAAGGATCATTATCGTTGGGCTTCGGCCCATTCGAGATAACACCCTTGCCTTTTTGAGTACCTTTTCGTTTCCTCGGCAGGCTCGCCTGCCAACGGGGACCCTTCAAAACGCTTTGTAATACCTGTAATTGTCTG	11.5655	21.6593	4.34339	2.87526e-05	Ascomycota	Dothideomycetes	Sporormiaceae	Preussia	Sporormiaceae	9	Saprotroph	Dung Saprotroph-Plant Saprotroph	Microfungus	Probable	Saprobic, associated with dung and rotting vegetation (Cannon & Kirk 2007)	Cannon PF, Kirk PM. 2007. Fungal Families of the World. CAB International, Cambridge
Agaratina/Poa	Agaratina	GTAGGTGAACCTGCGGAAGGATCATTACTGAAGAAATGGTAGGGTTTGATGCTGGCTCTTCGGAGTATGTGCTCGCCTTATCGCTTTTTCTACTTCTCCACCTGTGCACCTATTGTAGATCGTGTTGGAAATCCTTTGTGGTTTCTCGTT	8.88527	24.3516	5.96393	0.000869362	Basidiomycota	Agaricomycetes	Tricholomataceae	Delicatula	Tricholomataceae	9	Pathotroph-Symbiotroph	Ectomycorrhizal-Fungal Parasite	Agaricoid	Probable	Tricholoma species are ectomycorrhizal, occurring in coniferous and broadleaved forests (Cannon & Kirk 2007); T. sclerotoideum is parasitic on Helvella spp.	Cannon PF, Kirk PM. 2007. Fungal Families of the World. CAB International, Cambridge
Agaratina/Poa	Agaratina	GTAGGTGAACCTGCGGAAGGATCATTAACGAGTTAGGGTCCTCTTGGGCCCGACCTCCCAACCCATTGTTTACCAAACCATTTGTTGCTTCGGCGAGCCCGTCTTCACGGACCGCCGGGGGACCGTCAGAGGTCTCCTGGCCCGCGCTCG	11.5493	20.3824	3.77494	4.61392e-06	Ascomycota	Eurotiomycetes	Herpotrichiellaceae	Veronaea	Veronaea	13	Pathotroph	Plant Pathogen	NULL	Probable	NULL	http://www.apsnet.org/publications/commonnames/Pages/default.aspx
Agaratina/Poa	Poa	GTTGGTGAACCAGCGGAGGGATCATTACCGAGTCACGCGCTCAAATAACCCTTCTGTGGACCTGAATTAAAACCGTTGCCTCGGCGGGCGGTCCCCTGCCAAAACCCACGTGGTGTGGACAGGGGACCAGACAGTCCGGCACGCTTAAGG	14.6063	-19.7808	4.26421	0.000124174	Ascomycota	Sordariomycetes	unidentified	unidentified	-	-	-	-	-	-	Unassigned	-
Agaratina/Poa	Poa	GTAGGTGAACCTGCGGAAGGATCATTAATAAATGCTTCATTGCATCCACCTTTTGTGCACTGTAAATATTTCACTTGAATTTTGTCTGACTAATCTTTGTTCTGAAAGGAACATAAATTATAATCTAATACAACTTTTAACAATGGATCT	10.6901	-17.4019	3.9589	0.000314782	Olpidiomycota	Olpidiomycetes	unidentified	unidentified	-	-	-	-	-	-	Unassigned	-
Agaratina/Poa	Poa	GTTGGGGGGGGCGGGGGGGGGGGGGGGCCGGGGTATACAACGCATCAACCCTGTGAACATTCCTAAAACGTTGCTTCGGCGGGACCAGACGGCCCTGTAACAACGGGCCGCCCCCGCCTGAGGACCCCTAACTCTGTTTTTATACTGTTT	5.91727	-19.6133	4.83975	0.000962624	Ascomycota	Sordariomycetes	Nectriaceae	Fusarium	-	-	-	-	-	-	Unassigned	-
Agaratina/Poa	Poa	GTAGGTGAACCTGCGGAAGGATCATTAAAAACTTTTTTCCGGGAATTCGTTTCGTCTTCCCGGATTATTTGTATTCAAATCCCACTCTTTATAAATATATCAATTATATAAAACAATATAAAAAAGAAAACTTTCAACAACGGATCTCTT	13.1526	-19.9032	4.92095	0.000967867	Glomeromycota	Glomeromycetes	Diversisporaceae	Diversispora	-	-	-	-	-	-	Unassigned	-
Agaratina/Poa	Poa	GTAGGTGAACCTGCGGAAGGATCATTAGAAATTTTTTATGTATTCAAAAAATTCCAATCTTTATATCTTAAAAATATATATAATTCATGAGACAACTTTCAACAACGGATCTCTTGGCTCTT	53.4203	-22.232	4.36915	1.89348e-05	Glomeromycota	Glomeromycetes	Acaulosporaceae	NA	Acaulosporaceae	9	Symbiotroph	Arbuscular Mycorrhizal	NULL	Highly Probable	NULL	Cannon PF, Kirk PM. 2007. Fungal Families of the World. CAB International, Cambridge; Redecker D, et al. 2013. Mycorrhiza 23:515-531
Agaratina/Poa	Poa	GTAGGTGAACCTGCGGAAGGATCATTAGAAATTTTTTATGTATTCAAAAAATTCCAATCTTTATATCTTAAAAAAAATATATAATTCATGAGACAACTTTCAACAACGGATCTCTTGGCTCTT	48.9013	-21.5986	4.32396	2.87526e-05	Glomeromycota	Glomeromycetes	Acaulosporaceae	NA	Acaulosporaceae	9	Symbiotroph	Arbuscular Mycorrhizal	NULL	Highly Probable	NULL	Cannon PF, Kirk PM. 2007. Fungal Families of the World. CAB International, Cambridge; Redecker D, et al. 2013. Mycorrhiza 23:515-531
Agaratina/Poa	Poa	GTAGGTGAACCTGCGGAAGGATCATTAGAAATTTTTATGTATTCAAAAAATTCCAATCTTTATATCTTAAAAAAAAAAACATAATTCATGAGACAACTTTCAACAACGGATCTCTTGGCTCTT	155.385	-20.9009	4.39014	7.22027e-05	Glomeromycota	Glomeromycetes	Acaulosporaceae	NA	Acaulosporaceae	9	Symbiotroph	Arbuscular Mycorrhizal	NULL	Highly Probable	NULL	Cannon PF, Kirk PM. 2007. Fungal Families of the World. CAB International, Cambridge; Redecker D, et al. 2013. Mycorrhiza 23:515-531
Agaratina/Poa	Poa	GTAGGTGAACCTGCGGAGGGATCATTAACGAATGGTCTTGGTACCTTCAAAACCCCTCAAACCAGTGGACATGAAAAATGTGCTTCGGCGCTACGGCGCCGCTTTTATGCTGTAATTCTGTCGTTTGTGTCTGAATACAAAGCAAAGAAT	18.301	-21.5625	3.66526	3.10846e-07	Ascomycota	Archaeorhizomycetes	Archaeorhizomycetaceae	Archaeorhizomyces	Archaeorhizomyces	13	Saprotroph	Soil Saprotroph	Microfungus	Probable	From rhizosphere soil and coniferous ectomycorrhizal root tips (Rosling et al. 2011)	Rosling A, et al. 2011. Science 333:876-879
Agaratina/Poa	Poa	GTAGGTGAACCTGCGGAAGGATCATTATAAAATTTTTCATATATTAAATTTATTTTAATATATAAAATTTATACAAAAATGTATTCAAAACCCACACACTTTATAACCATAAAAAACATTATATCTTTGTATATAATATAAAAAAAACAA	47.9892	-22.4518	5.29823	0.000528877	Glomeromycota	Glomeromycetes	Claroideoglomeraceae	Claroideoglomus	Claroideoglomus	13	Symbiotroph	Arbuscular Mycorrhizal	NULL	Highly Probable	NULL	Tedersoo L, et al. 2014. Science 346:1256688
Agaratina/Poa	Poa	GTAGGTGAACCTGCGGAAGGATCATTATTGAATCCAAAGGGATGTTGCTGGCCTTTTTGACCGTGCACTCCCGCCTTTATATCCACCTGTGCACTTTGATGTAGACTAGGATTCACTTCCGAGTCTATGCTTTCATATACCCTTTATAAT	95.2844	-25.6495	5.96369	0.000428782	Basidiomycota	Agaricomycetes	Clavariaceae	Clavulinopsis	Clavulinopsis	13	Saprotroph	Undefined Saprotroph	Clavarioid	Probable	NULL	Rinaldi AC, et al. 2008. Fungal Diversity 33:1-45; Tedersoo L, et al. 2010. Mycorrhiza 20:217-263; http://mycorrhizas.info/ecmf.html
Agaratina/Poa	Poa	GTAGGTGAACCTGCGGAAGGATCATTATTGAATCCAAAGGGATGTTGCTGGCCTTTTTGACCGTGCACTCCCGCCTTTATATCCACCTGTGCACTTTGATGTAGACTAGGATTCACTTCCGAGTCTATGTTCTCATATACCCTTTATAAT	136.458	-24.4599	5.96368	0.000827963	Basidiomycota	Agaricomycetes	Clavariaceae	Clavulinopsis	Clavulinopsis	13	Saprotroph	Undefined Saprotroph	Clavarioid	Probable	NULL	Rinaldi AC, et al. 2008. Fungal Diversity 33:1-45; Tedersoo L, et al. 2010. Mycorrhiza 20:217-263; http://mycorrhizas.info/ecmf.html
Agaratina/Poa	Poa	GTAGGTGAACCTGCGGAAGGATCATTATTGAATCCAAAGGGATGTTGCTGGCCTTTTTGACCGTGCACTCCCGCCTTTATATCCACCTGTGCACTTCGATGTAGACTAGGATTCACTTCCGAGTCTATGTTTTCATATACCCTTTATAAT	97.1515	-24.0184	5.9637	0.000998985	Basidiomycota	Agaricomycetes	Clavariaceae	Clavulinopsis	Clavulinopsis	13	Saprotroph	Undefined Saprotroph	Clavarioid	Probable	NULL	Rinaldi AC, et al. 2008. Fungal Diversity 33:1-45; Tedersoo L, et al. 2010. Mycorrhiza 20:217-263; http://mycorrhizas.info/ecmf.html
Agaratina/Poa	Poa	GTAGGTGAACCTGCGGAAGGATCATTAAAAACTTTTATCCAGGAATTCGTTTCGTCTTCCCGGATTATTTGTATTCAAATCCCACTCTTTATAAATATATCAATTATATAAAACAAAAAATAAAAAAAGAAAACTTTCAACAACGGATCT	39.2578	-19.6298	3.18933	6.8318e-08	Glomeromycota	Glomeromycetes	Diversisporaceae	Diversispora	Diversispora	13	Symbiotroph	Arbuscular Mycorrhizal	NULL	Highly Probable	NULL	Redecker D, et al. 2013. Mycorrhiza 23:515-531
Agaratina/Poa	Poa	GTAGGTGAACCTGCGGAAGGATCATTAAAAACTTTTATCCGGGAATTCGTTTCGTTTTCCGGATTATTTGTATTCAAATCCCACTCTTTTAAAATATATAAATTTATATAAAACAAAAATAAAAAAAGAAAACTTTCAACAACGGATCTC	20.6512	-17.1283	3.48168	3.55386e-05	Glomeromycota	Glomeromycetes	Diversisporaceae	NA	Diversisporaceae	9	Symbiotroph	Arbuscular Mycorrhizal	NULL	Highly Probable	NULL	Redecker D, et al. 2013. Mycorrhiza 23:515-531
Agaratina/Poa	Poa	GTAGGTGAACCTGCGGAGGGATCATTACTGAATGATCATCCTTGATCTTCTCACCCTCAAACCACTGTGGAACACAAGACGTGCTTCGGCGCCGACGGCGCCGCCTTTATGCTTCAACAATGTCCTTTTTGTCTGAAGAATCAAAATGTC	6.63669	-18.9361	3.82581	3.25046e-05	Ascomycota	Archaeorhizomycetes	unidentified	unidentified	Fusarium	13	Pathotroph-Saprotroph-Symbiotroph	Animal Pathogen-Endophyte-Lichen Parasite-Plant Pathogen-Soil Saprotroph-Wood Saprotroph	Microfungus	Possible	Likely opportunistic human pathogen (Irinyi et al. 2015)	Duncan CG, Eslyn WE. 1966. Mycologia 58:642-664; Seehann G, et al. 1975. List of Fungi in Soft-Rot Tissue Tests. Institute fur Holzbiologie und Holzschutz, Bundesforschungsanstalt fur Forst - und Holzwirtshaft, Hamburg - Lohbrugge, Germany; Costa IPMW, et al. 2012. Mycotaxon 119:26; Tedersoo L, et al. 2014. Science 346:1256688; Irinyi L, et al. 2015. Medical Mycology 53:313-337; Schroers et al. 2…
Agaratina/Poa	Poa	GTAGGTGAACCTGCGGAAGGATCATTACTGAAGCGCCTTGAGGATGTTGCTGGCCTTGTTTTTTCTTACAAGGCAAACGTGCACTCCTTGGACATTTCAAAAAATTCCATCACAACCTTATGTGCACTTCTTGTAGGAAATGCCCTCCCT	38.8418	-18.0782	4.28396	0.0005523	Basidiomycota	Agaricomycetes	Hygrophoraceae	Hygrocybe	Hygrocybe	13	Saprotroph-Symbiotroph	Undefined Saprotroph-Undefined Biotroph	Agaricoid	Probable	Previously classified as Hygrophorus; carbon signature suggests biotrophy with bryophytes, grasses, or understory plants	Tedersoo L, et al. 2014. Science 346:1256688;Lodge et al. 2014. Fungal Diversity 64:1-99; Lodge 2014. Omphalina 5:2-6; Seitzman et al. 2011. Mycologia 103:280-290.
Agaratina/Poa	Poa	GTAGGGGGGGGGGGGGGGGGGGCATTACTGAAGTGATTTGGGGATGTTGCTGGCCCCTCTCAAGGGGCATTGTGCACTCCTTGAAACAATTCACAATTTCCACCACACCCCTTGTGCACATCCTGTAGGCACCCTAAACCCACCTCCGGG	17.4094	-17.416	4.32235	0.000998985	Basidiomycota	Agaricomycetes	Hygrophoraceae	Hygrocybe	Hygrocybe	13	Saprotroph-Symbiotroph	Undefined Saprotroph-Undefined Biotroph	Agaricoid	Probable	Previously classified as Hygrophorus; carbon signature suggests biotrophy with bryophytes, grasses, or understory plants	Tedersoo L, et al. 2014. Science 346:1256688;Lodge et al. 2014. Fungal Diversity 64:1-99; Lodge 2014. Omphalina 5:2-6; Seitzman et al. 2011. Mycologia 103:280-290.
Agaratina/Poa	Poa	GTTGGGGGGGGCGGGGGGGGGGGGGGGCCGGGGTCTTGCCCGTACGGGTAGATCTCCCACCCTTGAATAACATACATTGTTGCTTTGGCGGACGCTTCGGCAGCCGCCAGAGGACCCTTTACTCTTGTTTACAGTGTCGTCTGAGTCCTC	6.24637	-19.793	3.72928	7.28674e-06	Ascomycota	Leotiomycetes	Helotiales_fam_Incertae_sedis	Mycoarthris	Mycoarthris	13	Saprotroph	Undefined Saprotroph	NULL	Probable	NULL	Tedersoo L, et al. 2014. Science 346:1256688
Agaratina/Poa	Poa	GTAGGTGAACCTGCGGAAGGATCATTAAAAATAATTCATAGAATTTCGTATTCTTAAACCCTTCCGGTGTACTTGTTCTTGTTGCTTCCATGGGCAGTAGGCCTTTGGCTTACGACCATCGTTAGATGGACCCATGGGAGATAATCATTG	17.2086	-20.9139	4.08627	1.68589e-05	Ascomycota	Pezizomycetes	Pyronemataceae	Pulvinula	Pulvinula	13	Symbiotroph	Ectomycorrhizal	NULL	Possible	NULL	Rinaldi AC, et al. 2008. Fungal Diversity 33:1-45; Tedersoo L, et al. 2010. Mycorrhiza 20:217-263 (pro parte); http://mycorrhizas.info/ecmf.html
Agaratina/Poa	Poa	GTAGGTGAACCTGCGGAAGGATCATTATCAAAACAGCGGACTTCGGTCCTTGCTGCACCCTTGTCTTTTGCGTACCGTATGTTTCCTCGGCGGGCTTGCCTGCCGGTTGGACATTATCAAACCTTTTTGTAGTTGCAATCAGCGTCAGAA	6.2791	-19.0909	4.72541	0.000973071	Ascomycota	Dothideomycetes	Cucurbitariaceae	Pyrenochaetopsis	Pyrenochaetopsis	13	Pathotroph-Saprotroph-Symbiotroph	Endophyte-Lichen Parasite-Undefined Saprotroph	Microfungus	Possible	NULL	Tedersoo L, et al. 2014. Science 346:1256688; Massimo NC, et al. 2015. Microbial Ecology 70:61-76; Lawrey JD, Diederich P. 2016. URL: http://www.lichenicolous.net [24 May 2017]
Agaratina/Poa	Poa	GTAGGTGAACCTGCGGAAGGATCATTAATGATTTTTTAAGCAAACCAAGCTTTTTTTTTATAAAAAGTGAGGTTTTGCGAATGTATTTAAAACCCCCCACTCTTTTAAAAAAATATATATATTTCATTCATATATAAAATGAATAAAAAA	54.514	-19.5668	4.65657	0.000587923	Glomeromycota	Glomeromycetes	Glomeraceae	Septoglomus	Septoglomus	13	Symbiotroph	Arbuscular Mycorrhizal	NULL	Highly Probable	NULL	Redecker D, et al. 2013. Mycorrhiza 23:515-531
Agaratina/Poa	Poa	GTAGGTGAACCTGCGGAAGGATCATTACTGAATTGTCAACACGAGTTGTTGCTGGTCTTCAAATGGAGACACGTGCACACTCTGTTCACACATCCACTCACACCTGTGCACCCTCTGTAGTTCTGTGGCTTGTGGGGCTCTGTCCCCTTG	11.4308	-18.8772	4.3035	0.000317745	Basidiomycota	Agaricomycetes	Thelephoraceae	unidentified	Thelephoraceae	9	Saprotroph-Symbiotroph	Ectomycorrhizal-Undefined Saprotroph	Clavarioid	Probable	On the ground, on soil, a few on wood. At least some speices ectomycorrhizal (Cannon & Kirk 2007)	Cannon PF, Kirk PM. 2007. Fungal Families of the World. CAB International, Cambridge
Desmodium/Bromus	Bromus	GTTGGTGAACCAGCGGAGGGATCATTACCGAGTCACGCGCTCAAATAACCCTTCTGTGGACCTGAATTAAAACCGTTGCCTCGGCGGGCGGTCCCCTGCCAAAACCCACGTGGTGTGGACAGGGGACCAGACAGTCCGGCACGCTTAAGG	14.6063	41.4261	4.64126	6.98532e-17	Ascomycota	Sordariomycetes	unidentified	unidentified	-	-	-	-	-	-	Unassigned	-
Desmodium/Bromus	Bromus	GTAGGTGAACCTGCGGAAGGATCATTAGTGAATTAAACATGCTTGGTGTCTTCGCTTCGGCAAGGCCCTTGCTTAAATCACATCCTAACACCTGTGAACTGTAAGACGTCTGATGAGGTCTTTGGCCAAGTCATCGTCTGCCCATTTTTA	10.9556	42.1396	5.22361	7.08853e-14	Basidiomycota	Tremellomycetes	Piskurozymaceae	Solicoccozyma	-	-	-	-	-	-	Unassigned	-
Desmodium/Bromus	Bromus	GTAGGTGAACCTGCGGAAGGATCATTAAAAACTTTTTTCCGGGAATTCGTTTCGTCTTCCCGGATTATTTGTATTCAAATCCCACTCTTTATAAATATATCAATTATATAAAACAATATAAAAAAGAAAACTTTCAACAACGGATCTCTT	13.1526	40.6604	5.35633	2.38066e-12	Glomeromycota	Glomeromycetes	Diversisporaceae	Diversispora	-	-	-	-	-	-	Unassigned	-
Desmodium/Bromus	Bromus	GTAGGGGGGGGGGGGGGGGGGGGGGGGCGGGCGTGTTTTGGGGATGTTGCTGGCCCCTCTCTAGGGGGCATTGTGCACTCCTTGCTACAATTCACAATTTCCACCACTCCCCTTGTGCTCATCCTGTAGGCCCCCTCCCCCACCTCCGGG	32.1088	20.0071	3.21671	1.67371e-08	Basidiomycota	Agaricomycetes	Hygrophoraceae	Hygrocybe	-	-	-	-	-	-	Unassigned	-
Desmodium/Bromus	Bromus	GTAGGTGAACCTGCGGAAGGATCATTATAAAATTTTCGTATATTTATTTTTAAATATATAAAAATCATACATGTATTCAAAACCCACACGCTTGTAACCAATTTTAACAAAACATTATACCTCGCGTATAATGATAATTAAAAAACAACT	71.9959	23.6212	4.24825	6.63467e-07	Glomeromycota	Glomeromycetes	Claroideoglomeraceae	NA	-	-	-	-	-	-	Unassigned	-
Desmodium/Bromus	Bromus	GTAGGTGAACCTGCGGAAGGATCATTACTGAGTTAGGGTCTTCTTAGGCCCGACCTCCCAACCCTATGTCTACCTTACCACTTGTTGCTTCGGCGGGCCCGTCCCGAAAGGGACCGCCGGAGGACCGTCACACGTCCTCTGGCCCGCGCC	14.4358	21.8726	4.15067	2.91101e-06	Ascomycota	Eurotiomycetes	Herpotrichiellaceae	NA	-	-	-	-	-	-	Unassigned	-
Desmodium/Bromus	Bromus	GTAGGTGAACCTGCGGAAGGATCATTAATGAAACTTCAAGTCGACTGTTCTGTGCTGGTGGCAACACATGTGCACGTTCAGTCGCAATCCACACACCTGTGCACTTTGACTCTGAGCACCGCCGGTAACACGGCAGAAGGTTTGAGATGA	10.9549	25.027	5.91141	0.000269257	Basidiomycota	Agaricomycetes	unidentified	unidentified	-	-	-	-	-	-	Unassigned	-
Desmodium/Bromus	Bromus	GTAGGTGAACCTGCGGAAGGATCATTATAAAATTTTCGTATATTTATTTTTAAATATATAAAAATCATACATGTATTCAAAACCCACACGCTTGTAACCAATTTTAACAAAACATTATATCTCGCGTATAATGATAATTAAAAAACAACT	41.8184	28.4055	3.6406	5.03726e-13	Glomeromycota	Glomeromycetes	Claroideoglomeraceae	Claroideoglomus	Claroideoglomus	13	Symbiotroph	Arbuscular Mycorrhizal	NULL	Highly Probable	NULL	Tedersoo L, et al. 2014. Science 346:1256688
Desmodium/Bromus	Bromus	GTTGGTGAACCAGCGGAGGGATCATTACCGAGTTTTCAACTCCCAAACCCCTGTGAACATACCTATCGTTGCCTCGGCGAGAGTAGCCCCAGGCGTTGGCGCAAGCCTTCGCCCTGGTATCAGGCGCTCGCCGGAGGACCCAACTAAAAA	5.71524	39.4963	6.35052	1.67371e-08	Ascomycota	Sordariomycetes	Nectriaceae	Volutella	Claroideoglomus	13	Symbiotroph	Arbuscular Mycorrhizal	NULL	Highly Probable	NULL	Tedersoo L, et al. 2014. Science 346:1256688
Desmodium/Bromus	Bromus	GTAGGTGAACCTGCGGAAGGATCATTATAAAATTTTTACATTTTATGTAAAAAAAAATGTATTCAAAACCCCATACTCTTTAAACAAAAAAAATTTTATTTATATATAAAATTTAAAAAAAATAATAAAAAAATGACAACTTTCAACAAC	6.0848	27.7554	6.49415	0.000232863	Glomeromycota	Glomeromycetes	Claroideoglomeraceae	Claroideoglomus	Claroideoglomus	13	Symbiotroph	Arbuscular Mycorrhizal	NULL	Highly Probable	NULL	Tedersoo L, et al. 2014. Science 346:1256688
Desmodium/Bromus	Bromus	GTAGGTGAACCTGCGGAAGGATCATTATTGAATCCAAAGGGATGTTGCTGGCCTTCACAAGCTGTGCACTCCCGCCTTTACATCCACCTGTGCACTTACTGTAGACTAGGATTGATTTCCGGGTCTATGTTTTCATATACACTTTAAAAA	45.0521	22.8475	3.13852	2.10881e-11	Basidiomycota	Agaricomycetes	Clavariaceae	Clavulinopsis	Clavulinopsis	13	Saprotroph	Undefined Saprotroph	Clavarioid	Probable	NULL	Rinaldi AC, et al. 2008. Fungal Diversity 33:1-45; Tedersoo L, et al. 2010. Mycorrhiza 20:217-263; http://mycorrhizas.info/ecmf.html
Desmodium/Bromus	Bromus	GTAGGTGAACCTGCGGAAGGATCATTAATGAAACTTCAAGTCGGCTGTTCTGTGCTGGTGGCAACACATGTGCACGTTCGGTCGCAATCCACACACCTGTGCACTTTGACTCTGAGCACCACCGGTAACACGGTAGAAGGTTTGAGATGA	31.4457	19.2962	3.30666	1.45669e-07	Basidiomycota	Agaricomycetes	unidentified	unidentified	Clavulinopsis	13	Saprotroph	Undefined Saprotroph	Clavarioid	Probable	NULL	Rinaldi AC, et al. 2008. Fungal Diversity 33:1-45; Tedersoo L, et al. 2010. Mycorrhiza 20:217-263; http://mycorrhizas.info/ecmf.html
Desmodium/Bromus	Bromus	GTAGGTGAACCTGCGGAAGGATCATTAAAAACTTTTATCCGGGAATTCGTTTCGTCTTCCCGGATTATTTGTATTCAAATTCCACTCTTTATAAATATATCAATTATATAAAACAAAAAATAAAAAAAGAAAACTTTCAACAACGGATCT	28.5835	23.2973	3.65648	7.02335e-09	Glomeromycota	Glomeromycetes	Diversisporaceae	Diversispora	Diversispora	13	Symbiotroph	Arbuscular Mycorrhizal	NULL	Highly Probable	NULL	Redecker D, et al. 2013. Mycorrhiza 23:515-531
Desmodium/Bromus	Bromus	GTAGGTGAACCTGCGGAAGGATCATTAAAAACTTTTATCCGGGAATTCGTTTCGTTTTTCCGGATTATTTGTATTCAAATCTCACTCTTTATAAATATATCAATTATATAAAACAAATATAAAAAAAGAAAACTTTCAACAACGGATCTC	11.6545	22.9049	5.08968	9.30105e-05	Glomeromycota	Glomeromycetes	Diversisporaceae	Diversispora	Diversispora	13	Symbiotroph	Arbuscular Mycorrhizal	NULL	Highly Probable	NULL	Redecker D, et al. 2013. Mycorrhiza 23:515-531
Desmodium/Bromus	Bromus	GTAGGTGAACCTGCGGAAGGATCATTAAAAACTTTTATCCGGGAATTCGTTTCGTTTTCTCGGATTATTTGTATTCAAATCCCACTCTTTATAAATAATATCAATTATATAAAACAATATAAAAAAGAAAACTTTCAACAACGGATCTCT	13.3928	23.7667	5.97749	0.000685951	Glomeromycota	Glomeromycetes	Diversisporaceae	Diversispora	Diversispora	13	Symbiotroph	Arbuscular Mycorrhizal	NULL	Highly Probable	NULL	Redecker D, et al. 2013. Mycorrhiza 23:515-531
Desmodium/Bromus	Bromus	GTAGGTGAACCTGCGGAAGGATCATTAAAAATTTATATTCCGGGAATTCGTTTCGTTTTCCCGGATTATTTGTATTCAAATCCCACTCTTTATAAATATATTAACTATATAAAACAAAAATAAAAAAGAAAACTTTCAACAACGGATCTC	19.3411	24.8261	4.13166	5.55974e-08	Glomeromycota	Glomeromycetes	Diversisporaceae	unidentified	Diversisporaceae	9	Symbiotroph	Arbuscular Mycorrhizal	NULL	Highly Probable	NULL	Redecker D, et al. 2013. Mycorrhiza 23:515-531
Desmodium/Bromus	Bromus	GTAGGACAAAAAAAAAAAAAAAAAAAAAAAAAAAAAAAAAAAAAAAAAAAAAAAAAAAAAAAAAAAAAAAAAAAAAAAAAAAAAAAAAAAAAAAAAAAAAAAAAAAAAAAAAAAAAAAAAAAAAAAAAAAAAAAAAAAAAAAAAAAAAAA	19.5981	22.9041	3.5542	4.62909e-09	Glomeromycota	Glomeromycetes	Gigasporaceae	Gigaspora	Gigaspora	13	Symbiotroph	Arbuscular Mycorrhizal	NULL	Highly Probable	NULL	Redecker D, et al. 2013. Mycorrhiza 23:515-531
Desmodium/Bromus	Bromus	GTAGGTGAACCTGCGGAAGGATCATTATCGAATTCTTCGAGGAAAGGTTGTGCTGGTCGTTCTTTTACCAGGACGGCATTCGTGCACACTTTTCTGACCCTCCTTCTTTCAAAAACCTGTGAACCTCTTGTAGGCCAAGAGATTGGTCTA	76.2722	19.9386	4.21614	3.55404e-05	Basidiomycota	Agaricomycetes	Hygrophoraceae	Gliophorus	Gliophorus	13	Saprotroph-Symbiotroph	Undefined Saprotroph-Undefined Symbiotroph	Agaricoid	Highly Probable	Previously classified as Hygrocybe; carbon signature suggests biotrophy with bryophytes, grasses, or understory plants	Lodge J. et al. 2014. Fungal Diversity 64:1-99; Lodge J. 2014. Omphalina 5:2-6; Seitzman BH, et al. 2011. Mycologia 103:280-290.
Desmodium/Bromus	Bromus	GTAGGTGAACCTGCGGAAGGATCATTACTGATTTGGCAAACCGAGCGTTAGCAAGGTTTTGCGATCACTTTGTATTTAAAACCCACTCTTTAAAATGTATATATTTTATTTTGAATGATAATTTAAGATCACTTTCAACAACGGATCTCT	39.3707	23.8311	3.19965	6.78741e-12	Glomeromycota	Glomeromycetes	Glomeraceae	Dominikia	Glomeraceae	9	Symbiotroph	Arbuscular Mycorrhizal	NULL	Highly Probable	NULL	Redecker D, et al. 2013. Mycorrhiza 23:515-531
Desmodium/Bromus	Bromus	GTAGGTGAACCTGCGGAAGGATCATTACTGATTTGGCAAACCGAGCTGTTAGCAAGGTTTTGCGATCAAAACTTTATATTTAGAACCCCACTCTTTTAAAATATATATTTTTTTATTTTGAATGATAAAATTAAAAGATCACTTTCAACA	9.06016	36.3091	5.32911	4.55338e-10	Glomeromycota	Glomeromycetes	Glomeraceae	Dominikia	Glomeraceae	9	Symbiotroph	Arbuscular Mycorrhizal	NULL	Highly Probable	NULL	Redecker D, et al. 2013. Mycorrhiza 23:515-531
Desmodium/Bromus	Bromus	GTAGGTGAACCTGCGGAAGGATCATTAATGATTTTTTAAGCAAACCAAGCTTTTTTTTTATAAAAAGTGAGGTTTTGCGAATGTATTTAAAACCCCCCCACTCTTAAAAAATATATATTTCATTCATATCAAATGAATAAAAAAAAGATC	297.594	24.9135	3.82475	3.12149e-09	Glomeromycota	Glomeromycetes	Glomeraceae	Glomus	Glomeraceae	9	Symbiotroph	Arbuscular Mycorrhizal	NULL	Highly Probable	NULL	Redecker D, et al. 2013. Mycorrhiza 23:515-531
Desmodium/Bromus	Bromus	GTAGGTGAACCTGCGGAAGGATCATTACCAATATAGCGAACCGAGCGTTAGCGAGGCTTCGCGATCAATTTGTATTTAAAACCCAACTCTTTAAATTATATTATTATTATATTTTAAATAATAAAAAGATCACTTTCAACAACGGATCTC	25.7245	34.608	6.49426	2.22316e-06	Glomeromycota	Glomeromycetes	Glomeraceae	Glomus	Glomeraceae	9	Symbiotroph	Arbuscular Mycorrhizal	NULL	Highly Probable	NULL	Redecker D, et al. 2013. Mycorrhiza 23:515-531
Desmodium/Bromus	Bromus	GTAGGTGAACCTGCGGAAGGATCATTACCAATATAGCGAACCGAGCGTTAGCGAGGCTTCGCGATCAATTTGTATTTAAAACCCAACTCTTTAAATGTATATATTATTATTGTATTTTAAATAACAAAAGATCACTTTCAACAACGGATC	19.1891	34.391	6.49529	2.57292e-06	Glomeromycota	Glomeromycetes	Glomeraceae	Glomus	Glomeraceae	9	Symbiotroph	Arbuscular Mycorrhizal	NULL	Highly Probable	NULL	Redecker D, et al. 2013. Mycorrhiza 23:515-531
Desmodium/Bromus	Bromus	GTAGGTGAACCTGCGGAAGGATCATTACTGATTTGGCAAACCGAGCGTTAGCAAGGTTTTTGCGATCAAATATTTAAAACCCACTCTTAAAATGTTATATTTTTTTATTTTGAATGATAAAATTATAAAGATCACTTTCAACAACGGATC	30.9925	30.9863	6.49389	3.06416e-05	Glomeromycota	Glomeromycetes	Glomeraceae	Dominikia	Glomeraceae	9	Symbiotroph	Arbuscular Mycorrhizal	NULL	Highly Probable	NULL	Redecker D, et al. 2013. Mycorrhiza 23:515-531
Desmodium/Bromus	Bromus	GTAGGTGAACCTGCGGAAGGATCATTACTGATTTGGCAAACCGAGCGTTAGCAAGGTTTTGCGATCAACTTTATATTTAAAACCCAACTCTTTAAATGTATATTTTTTATTTTGAATGATAATTAAAGATCACTTTCAACAACGGATCTC	34.63	25.7125	5.53876	5.07547e-05	Glomeromycota	Glomeromycetes	Glomeraceae	Dominikia	Glomeraceae	9	Symbiotroph	Arbuscular Mycorrhizal	NULL	Highly Probable	NULL	Redecker D, et al. 2013. Mycorrhiza 23:515-531
Desmodium/Bromus	Bromus	GTAGGTGAACCTGCGGAAGGATCATTACTGATTTGGCAAACCGAGCTTGTTAGCAAGGTTTTTGCGATCAAAACTTTATATTTAAAACCCCACTCTTTTAAAATGTATATTTTTTTTATTTTGAATGATAAAATTAAAAGATCACTTTCA	50.3983	30.0653	6.49477	5.3579e-05	Glomeromycota	Glomeromycetes	Glomeraceae	Dominikia	Glomeraceae	9	Symbiotroph	Arbuscular Mycorrhizal	NULL	Highly Probable	NULL	Redecker D, et al. 2013. Mycorrhiza 23:515-531
Desmodium/Bromus	Bromus	GTAGGTGAACCTGCGGAAGGATCATTAATGATTTTTTAAGCAAACCAAAGCTTTTTTTTTATAAAAAGTGAGGTTTTGCGAATGTATTTAAAACCCCCACTCTTTTAAAAATATATATATATATTTCATTCATATATAAAATGAATAAAA	423.576	25.8223	5.69626	8.03161e-05	Glomeromycota	Glomeromycetes	Glomeraceae	NA	Glomeraceae	9	Symbiotroph	Arbuscular Mycorrhizal	NULL	Highly Probable	NULL	Redecker D, et al. 2013. Mycorrhiza 23:515-531
Desmodium/Bromus	Bromus	GTAGGTGAACCTGCGGAAGGATCATTACTGATTTGGCAAACCGAGCGTTAGCAAGGTTTTGCGGTCACTTTGTATTTAAAACCCACTCTTTAAAATGTATATATTTTATTTTGAATGATAATTTAAGATCACTTTCAACAACGGATCTCT	15.8699	25.3802	5.76261	0.00013598	Glomeromycota	Glomeromycetes	Glomeraceae	Dominikia	Glomeraceae	9	Symbiotroph	Arbuscular Mycorrhizal	NULL	Highly Probable	NULL	Redecker D, et al. 2013. Mycorrhiza 23:515-531
Desmodium/Bromus	Bromus	GTAGGTGAACCTGCGGAAGGATCATTACCAATATAGCGAACCGAGCGTTAGCGAGGCTTCGCGATCAATTTGTATTTAAAACCCAACTCTTTAAATGTATTATATTATTGTATTTTAAATAATAAAAAGATCACTTTCAACAACGGATCT	5.4412	26.9378	6.49638	0.000377206	Glomeromycota	Glomeromycetes	Glomeraceae	Glomus	Glomeraceae	9	Symbiotroph	Arbuscular Mycorrhizal	NULL	Highly Probable	NULL	Redecker D, et al. 2013. Mycorrhiza 23:515-531
Desmodium/Bromus	Bromus	GTAGGTGAACCTGCGGAAGGATCATTACTGATTTGGCAAACCGAGCTGTTAGCAAGGTTTTGCGATCAAAATTTTATATTTAAAACCCCACTCTTTTAAAATGTATACTTTTTTATTTTGAATGATAAAAATTAAAAGATCACTTTCAAC	7.2893	26.5385	6.49641	0.000462907	Glomeromycota	Glomeromycetes	Glomeraceae	Dominikia	Glomeraceae	9	Symbiotroph	Arbuscular Mycorrhizal	NULL	Highly Probable	NULL	Redecker D, et al. 2013. Mycorrhiza 23:515-531
Desmodium/Bromus	Bromus	GTAGGTGAACCTGCGGAAGGATCATCAACAAAAGGGTTAAAAGTGCGTGGACGGGCGCAAGCCCGTTTCCACGTTCTGCACCCGAAATCCTGTATTCACCCCAAGTTCCTTTAAAATTTCAATAAAAAACTTTTTGCAAAAGACCACCTT	150.399	9.57206	2.42311	0.00075928	Glomeromycota	Paraglomeromycetes	unidentified	unidentified	Glomeromycota	3	Symbiotroph	Arbuscular Mycorrhizal	NULL	Highly Probable	NULL	Redecker D, et al. 2013. Mycorrhiza 23:515-531
Desmodium/Bromus	Bromus	GTAGGTGAACCTGCGGAAGGATCATTAAAGAGAACTTGCCCGTCGGGGTAAATCTCCCACCCTTTGTTTACTATACCATGTTGCTTTGGCAGGCCCGCCTGTGGGCCGCCGGCTTCGGCTGGTCAGCGCCTGCCAGAGGATCTCAAACTC	26.1468	22.3446	4.20469	2.37788e-06	Ascomycota	Leotiomycetes	Helotiaceae	NA	Helotiaceae	9	Saprotroph-Symbiotroph	Ectomycorrhizal-Fungal Parasite-Plant Pathogen-Wood Saprotroph	Microfungus	Probable	Usually saprobic on herbaceous or woody tissues, some species fungicolous. A few species are known to form mycorrhizae (Cannon & Kirk 2007)	Cannon PF, Kirk PM. 2007. Fungal Families of the World. CAB International, Cambridge
Desmodium/Bromus	Bromus	GTAGGTGAACCTGCGGAAGGATCATTACTGAAGTGATTTGGGGATGTTGCTGGCCTCTCAAAGGGGGGCATTGTGCACTCCTCGAAACAATTCACAATTTCCATCACACCCCTTGTGCACATCTTGTAGGCGCCCCAAACCCACCTCTTG	392.888	27.3889	2.42788	1.28383e-26	Basidiomycota	Agaricomycetes	Hygrophoraceae	Hygrocybe	Hygrocybe	13	Saprotroph-Symbiotroph	Undefined Saprotroph-Undefined Biotroph	Agaricoid	Probable	Previously classified as Hygrophorus; carbon signature suggests biotrophy with bryophytes, grasses, or understory plants	Tedersoo L, et al. 2014. Science 346:1256688;Lodge et al. 2014. Fungal Diversity 64:1-99; Lodge 2014. Omphalina 5:2-6; Seitzman et al. 2011. Mycologia 103:280-290.
Desmodium/Bromus	Bromus	GTAGGTGAACCTGCGGAAGGATCATTACTGAAGTGATTTGGGGATGTTGCTGGCCTCTCAAGGGGGGCATTGTGCACTCCTCGAAACAATTCACAATTTCCATCACACCCCTTGTGCACATCTTGTAGGCGCCCCAAACCCACCTCCTGG	286.438	26.5656	3.89337	4.38187e-10	Basidiomycota	Agaricomycetes	Hygrophoraceae	Hygrocybe	Hygrocybe	13	Saprotroph-Symbiotroph	Undefined Saprotroph-Undefined Biotroph	Agaricoid	Probable	Previously classified as Hygrophorus; carbon signature suggests biotrophy with bryophytes, grasses, or understory plants	Tedersoo L, et al. 2014. Science 346:1256688;Lodge et al. 2014. Fungal Diversity 64:1-99; Lodge 2014. Omphalina 5:2-6; Seitzman et al. 2011. Mycologia 103:280-290.
Desmodium/Bromus	Bromus	GTAGGTGAACCTGCGGAAGGATCATTACTGATTTATGCGAACCTCGCGTTAGCGAGGATCTCGCGTTTGTATTTAAAACACCCACTCTTAAAAAAAATTTTTATAATCATATGTAAATAAATAAAGATCACTTTCAACAACGGATCTCTT	3.8565	28.6414	6.49482	0.000133604	Glomeromycota	Glomeromycetes	Glomeraceae	NA	Leohumicola	13	Saprotroph	Undefined Saprotroph	NULL	Probable	NULL	Tedersoo L, et al. 2014. Science 346:1256688
Desmodium/Bromus	Bromus	GTAGGTGAACCTGCGGAAGGATCATTCATAATTGAGTGTTTTATGGCACTCTTTAATAAATCCATATCCACCTTGTGTGCAATGTTTTTGAACTCTGGCGTTGATATCTCTCTCTTGAGGGATGGAGAAGCCAAGAGTTTGATTAACTTA	2.80684	33.1468	6.49537	6.83758e-06	Mortierellomycota	Mortierellomycetes	Mortierellaceae	Mortierella	Mortierellaceae	9	Saprotroph-Symbiotroph	Endophyte-Litter Saprotroph-Soil Saprotroph-Undefined Saprotroph	Microfungus	Possible	Saprobic in soil and thus frequenctly isolated from soil and material contaminated with soil such as hay or rotten silage and spoil tips (Cannon & Kirk 2007)	Cannon PF, Kirk PM. 2007. Fungal Families of the World. CAB International, Cambridge; Purahong W, et al. 2016. Molecular Ecology 25:4059-4074
Desmodium/Bromus	Bromus	GTAGGTGAACCTGCGGAAGGATCATTCATAATAAGTGTTTTATGGCACTTTTTAAATCCATATCCACCTTGTGTGCAATGTCAGTCGTTCTCCTTTTTGAGAGCGACCAAACATCAACTTATTCTTTAACTCTTTGTCTGAAAAATATTA	3.06278	26.9454	6.49552	0.000377064	Mortierellomycota	Mortierellomycetes	Mortierellaceae	Mortierella	Mortierellaceae	9	Saprotroph-Symbiotroph	Endophyte-Litter Saprotroph-Soil Saprotroph-Undefined Saprotroph	Microfungus	Possible	Saprobic in soil and thus frequenctly isolated from soil and material contaminated with soil such as hay or rotten silage and spoil tips (Cannon & Kirk 2007)	Cannon PF, Kirk PM. 2007. Fungal Families of the World. CAB International, Cambridge; Purahong W, et al. 2016. Molecular Ecology 25:4059-4074
Desmodium/Bromus	Bromus	GTAGGTGAACCTGCGGAAGGATCATTCATAATAAAAGTGTTTTATGGCACTTTTCAAACAAATCCATATCCACCTTGTGTGCAATGTTTTTTTTTTTAAATAAACACTTTATTTTTTAATTGCCAATTTATCTGAAGATCAGTATTATTA	30.1705	22.1549	5.48801	0.000554116	Mortierellomycota	Mortierellomycetes	Mortierellaceae	Mortierella	Mortierellaceae	9	Saprotroph-Symbiotroph	Endophyte-Litter Saprotroph-Soil Saprotroph-Undefined Saprotroph	Microfungus	Possible	Saprobic in soil and thus frequenctly isolated from soil and material contaminated with soil such as hay or rotten silage and spoil tips (Cannon & Kirk 2007)	Cannon PF, Kirk PM. 2007. Fungal Families of the World. CAB International, Cambridge; Purahong W, et al. 2016. Molecular Ecology 25:4059-4074
Desmodium/Bromus	Bromus	GTAGGTGAACCTGCGGAAGGATCATTCACAAACGAGTGTTTTATGGCACTCTTTAAAAATCCATATCCACCTTGTGTGCAATGTTTGTTGGGAAAGTCTTTTCCTTCCCTTCATAAATATCAACCTATATCTTTAACAACATTCGTCTGA	1.36373	25.3741	6.49534	0.000899883	Mortierellomycota	Mortierellomycetes	Mortierellaceae	Mortierella	Mortierellaceae	9	Saprotroph-Symbiotroph	Endophyte-Litter Saprotroph-Soil Saprotroph-Undefined Saprotroph	Microfungus	Possible	Saprobic in soil and thus frequenctly isolated from soil and material contaminated with soil such as hay or rotten silage and spoil tips (Cannon & Kirk 2007)	Cannon PF, Kirk PM. 2007. Fungal Families of the World. CAB International, Cambridge; Purahong W, et al. 2016. Molecular Ecology 25:4059-4074
Desmodium/Bromus	Bromus	GTTGGTGAACCAGCGGAAGGATCATTACAGAGTTCATGCCCTTACGGGTAGATCTCCCACCCTTGAATAACATACATTGTTGCTTTGGCGGACGCTCCGGCAGCCGCCAGAGGACCCTAAACTCTTGTTTACAGTGTCGTCTGAGTACTA	29.382	36.1394	6.4939	6.55302e-07	Ascomycota	Leotiomycetes	Helotiales_fam_Incertae_sedis	Mycoarthris	Mycoarthris	13	Saprotroph	Undefined Saprotroph	NULL	Probable	NULL	Tedersoo L, et al. 2014. Science 346:1256688
Desmodium/Bromus	Bromus	GTAGGTGAACCTGCGGAAGGATCATTAACGAATTACAAAGTCGGCCTTGCTGTTGCTGGTGGAAACACATGTGCACGCTCGGTCGCAAATCCACACACCTGTGCATCTATGACTCGAGGTTGTCGTCGTATGACCGAGAGTAACTTTTAC	9.02228	27.4632	6.51529	0.000289198	Basidiomycota	Agaricomycetes	Sebacinaceae	unidentified	Sebacinaceae	9	Symbiotroph	Ectomycorrhizal	Coralloid	Probable	Terrestrial forming mycorrhizas with a wide range of plants including orchids, Ericaceae and liverworts as well as ectomycorrhizas with conifers and angiosperm trees (Cannon & Kirk 2007)	Cannon PF, Kirk PM. 2007. Fungal Families of the World. CAB International, Cambridge
Desmodium/Bromus	Bromus	GTAGGTGAACCTGCGGAAGGATCATTAATGATTTTTTAAGCAAACCAAGCTTTTTTTTATAAAAAGTGAGGTTTTGCGAACGTATTTAAAACCCCCACTCTTTAAAAAAATATTTATTCCATTCATATTAAATGAATAAAAAAAAGATCA	191.27	24.0068	3.39022	7.5087e-11	Glomeromycota	Glomeromycetes	Glomeraceae	Septoglomus	Septoglomus	13	Symbiotroph	Arbuscular Mycorrhizal	NULL	Highly Probable	NULL	Redecker D, et al. 2013. Mycorrhiza 23:515-531
Desmodium/Bromus	Bromus	GTAGGTGAACCTGCGGAAGGATCATTAATGATTTTTTAAGCAAACCAAGCTTTTTTTTATAAAAAGTGAGGTTTTGCGAACGTATTTAAAACCCCCCACTCTTTAAAAAAAATATATATTTCATTCATATCAAATGAATAAAAAAAAAGA	34.5497	23.8096	4.79091	1.32069e-05	Glomeromycota	Glomeromycetes	Glomeraceae	Septoglomus	Septoglomus	13	Symbiotroph	Arbuscular Mycorrhizal	NULL	Highly Probable	NULL	Redecker D, et al. 2013. Mycorrhiza 23:515-531
Desmodium/Bromus	Bromus	GTAGGTGAACCTGCGGAAGGATCATTAATGATTTTTTAAGCAAACCAAGCTTTTTTTTATAAAAAGTGAGGTTTTGCGAACGTATTTAAAACCCCCACTCTTTAAAAAAAATATATATTCCATTCATATAAAATGAATAAAAAAAAGATC	52.0944	23.5021	4.9484	3.38409e-05	Glomeromycota	Glomeromycetes	Glomeraceae	Septoglomus	Septoglomus	13	Symbiotroph	Arbuscular Mycorrhizal	NULL	Highly Probable	NULL	Redecker D, et al. 2013. Mycorrhiza 23:515-531
Desmodium/Bromus	Bromus	GTAGGTGAACCTGCGGAAGGATCATTAATGATTTTTTTAAGCAAACCAAGCGAAAGCGAGGCTTTGCGAATATATTTAAAACCCCACTCTTTAAAAAAATTTTCATAATTGTGAATAAAAAAGATCACTTTCAACAACGGATCTCTTGGT	9.34897	30.7657	6.49476	3.48058e-05	Glomeromycota	Glomeromycetes	Glomeraceae	Septoglomus	Septoglomus	13	Symbiotroph	Arbuscular Mycorrhizal	NULL	Highly Probable	NULL	Redecker D, et al. 2013. Mycorrhiza 23:515-531
Desmodium/Bromus	Bromus	GTAGGTGAACCTGCGGAAGGATCATTAATGATTTTTTTAAGCGAACCAAGCGAAAGCGAGGTTTTGCGAATATATTTAAAACCCCCACTCTTTATAAAAGAAAAAATTTTCATATTCATAAATGAATAAAAAAAAGATCACTTTCAACAA	3.86246	27.5047	6.49435	0.000269257	Glomeromycota	Glomeromycetes	Glomeraceae	Septoglomus	Septoglomus	13	Symbiotroph	Arbuscular Mycorrhizal	NULL	Highly Probable	NULL	Redecker D, et al. 2013. Mycorrhiza 23:515-531
Desmodium/Bromus	Bromus	GTAGGTGAACCTGCGGAAGGATCATTAATGATTTTTTTAAGCAAACCAAGCGAAAGCGAGGTTTTGCGAATATATTTAAAACCCCCCACTCTTTATAAAAGAAAAATTTTTTCATATTCATAAATGAATAAAAAAAAGATCACTTTCAAC	16.8878	27.2551	6.49646	0.000313381	Glomeromycota	Glomeromycetes	Glomeraceae	Septoglomus	Septoglomus	13	Symbiotroph	Arbuscular Mycorrhizal	NULL	Highly Probable	NULL	Redecker D, et al. 2013. Mycorrhiza 23:515-531
Desmodium/Bromus	Bromus	GTAGGTGAACCTGCGGAAGGATCATTAACGTGTTCGTTCGGCCGTTCGGGTCGGCCCTGCACCGACGGAGACGTCGTGCTGCGGGCTCCCGGGCGTGCCTTCCAAACCAAACCCCTGTGAACCTTTGGGAAGGTCGAGCCTTCGCCG	53.8186	25.1513	4.66642	1.68386e-06	Basidiomycota	Agaricomycetes	Peniophoraceae	Subulicystidium	Subulicystidium	13	Saprotroph	Undefined Saprotroph	Corticioid	Probable	NULL	Tedersoo L, et al. 2014. Science 346:1256688
Desmodium/Bromus	Bromus	GTAGGTGAACCTGCGGAAGGATCATTACTGAGTTAGGGTTCTTCCAGAGCCCGATCTCCAACCCTTTGTTAAATTACTTTGTTGCTTTGGCAGGCCCGTCTTTCGGGACCGCCGGGGGGGTTAAGTCACCTCTGGTCAGTGTTTGCCAGT	11.1299	43.7728	5.17093	3.1008e-15	Ascomycota	Eurotiomycetes	Phaeomoniellaceae	NA	Tetracladium	13	Saprotroph	Undefined Saprotroph	NULL	Probable	NULL	Tedersoo L, et al. 2014. Science 346:1256688
Desmodium/Bromus	Bromus	GTAGGTGAACCTGCGGAAGGATCATTACCGAGTTCATGCCCTCGCGGGTAGATCTCCCACCCTTTGTATACTATACCTTTGTTGCTTTGGCGGGCCGCCTAGCTACTGGCTTCGGCTGGTAAGTGCCCGCCAGAGGACCCAAAACCCTGA	26.3502	22.0894	3.10993	6.64081e-11	Ascomycota	Leotiomycetes	Helotiaceae	Tetracladium	Tetracladium	13	Saprotroph	Undefined Saprotroph	NULL	Probable	NULL	Tedersoo L, et al. 2014. Science 346:1256688
Desmodium/Bromus	Bromus	GTAGGTGAACCTGCGGAAGGATCATTATTGAATTTAATGTAGAGTTGGTTGTAGCTGGCCCAATGTAACATCTGGGCATGTGCACACCTTCTCTTTCATCCACACACACCTGTGCACCTGTGAGACAGAAGTGGGACTTTTAATTCAATT	19.8256	21.3594	3.80107	5.03605e-07	Basidiomycota	Agaricomycetes	Ceratobasidiaceae	Thanatephorus	Thanatephorus	13	Pathotroph	Plant Pathogen	NULL	Probable	NULL	Tedersoo L, et al. 2014. Science 346:1256688
Desmodium/Bromus	Bromus	GTAGGTGAACCTGCGGAAGGATCATTACTGAATTGTCAACACGAGTTGTTGCTGGTCTTCAAATGGGGACACGTGCACACTCTGTTCACACATCCACTCACACCTGTGCACCCTCTGTAGTTCTGTGGCTTGTGGGGCCCTGTCCCCTTG	85.5645	23.8499	2.79752	2.00056e-15	Basidiomycota	Agaricomycetes	Thelephoraceae	NA	Thelephoraceae	9	Saprotroph-Symbiotroph	Ectomycorrhizal-Undefined Saprotroph	Clavarioid	Probable	On the ground, on soil, a few on wood. At least some speices ectomycorrhizal (Cannon & Kirk 2007)	Cannon PF, Kirk PM. 2007. Fungal Families of the World. CAB International, Cambridge
Desmodium/Bromus	Bromus	GTAGGTGAACCTGCGGAAGGATCATTACTGAATTGTCAACACGAGTTGTTGCTGGTCTTCAAATGGAGACACGTGCACACTCTGTTCACACATCCACTCACACCTGTGCACCCTCTGTAGTTCTGTGGCTTGTGGGGCTCTGTCCCCTTG	11.4308	37.7569	4.67993	7.08853e-14	Basidiomycota	Agaricomycetes	Thelephoraceae	unidentified	Thelephoraceae	9	Saprotroph-Symbiotroph	Ectomycorrhizal-Undefined Saprotroph	Clavarioid	Probable	On the ground, on soil, a few on wood. At least some speices ectomycorrhizal (Cannon & Kirk 2007)	Cannon PF, Kirk PM. 2007. Fungal Families of the World. CAB International, Cambridge
Desmodium/Bromus	Bromus	GTAGGTGAACCTGCGGAAGGATCATTACTGAACTGTCGACACGAGCTGTTGCTGGTCTCCAAATGGGACATGTGCACGCTCTGTCAACACATCCACTCACACCTGTGCACCCTCTGTAGTCCTGTAGCCTGGGGGGCTCCGCCCCCCTGG	3.7865	31.3168	6.49536	2.4687e-05	Basidiomycota	Agaricomycetes	Thelephoraceae	unidentified	Thelephoraceae	9	Saprotroph-Symbiotroph	Ectomycorrhizal-Undefined Saprotroph	Clavarioid	Probable	On the ground, on soil, a few on wood. At least some speices ectomycorrhizal (Cannon & Kirk 2007)	Cannon PF, Kirk PM. 2007. Fungal Families of the World. CAB International, Cambridge
Desmodium/Bromus	Bromus	GTAGGTGAACCTGCGGAAGGATCATTAAAAATATATATCCGAGAATTCATTTTCTCGGATTAATTTGTATTCAAATCCCACTCTTTATAAATATATCAATTATATAAAACAAAATAAAAAAATAAAACTTTCAACAACGGATCTCTTGGC	1.32518	26.37	6.49539	0.000512617	Glomeromycota	Glomeromycetes	Diversisporaceae	Diversispora	Xylaria	13	Saprotroph-Symbiotroph	Endophyte-Undefined Saprotroph-Wood Saprotroph	Xylarioid	Probable	NULL	Duncan CG, Eslyn WE. 1966. Mycologia 58:642-645; Costa IPMW, et al. 2012. Mycotaxon 119:26; http://www.apsnet.org/publications/commonnames/Pages/default.aspx
Desmodium/Bromus	Desmodium	GTTGGGGGGGGCGGGGGGGGGGGGGGGCCGGGGTATACAACGCATCAACCCTGTGAACATTCCTAAAACGTTGCTTCGGCGGGACCAGACGGCCCTGTAACAACGGGCCGCCCCCGCCTGAGGACCCCTAACTCTGTTTTTATACTGTTT	5.91727	-49.1389	5.28078	2.34128e-18	Ascomycota	Sordariomycetes	Nectriaceae	Fusarium	-	-	-	-	-	-	Unassigned	-
Desmodium/Bromus	Desmodium	GTAGGTGAACCTGCGGAAGGATCATTAACGAGTTCAAAGTCGAACGACCGTGCTGGTGGAAACACATGTGCACGTCGGTCGCGAACCCATCCACACACCGTGAACGTATGGCCTGGGGTCTTTTGACTCTGGGCACCATTTTTTACACTC	8.11227	-44.2544	6.52644	5.54023e-10	Basidiomycota	Agaricomycetes	unidentified	unidentified	-	-	-	-	-	-	Unassigned	-
Desmodium/Bromus	Desmodium	GTAGGTGTTCCTGCGGAAGGATCATTATTGAATCCAAAGGGATGTTGCTGGCCTCTTGACCGTGCACTCCCGCCTTTATATCCACCTGTGCACTTTGATGTAGACTAGGATTCACTTCCGAGTCTATGTTTTCATATACCCTTTATAATT	56.642	-22.2406	3.58067	1.72536e-08	Basidiomycota	Agaricomycetes	Clavariaceae	Clavulinopsis	-	-	-	-	-	-	Unassigned	-
Desmodium/Bromus	Desmodium	GTAGGTGAACCTGCGGAAGGATCATTAAAAACTTTTTTCCGGGAATTCGTTTCGTTTTCCCGGATTATTTGTATTCAAATCCCACTCTTTATAAATATATCAATTTATATAAAACAAAAATAAAAAAAGAAAACTTTCAACAACGGATCT	37.5923	-26.1407	4.99567	3.51073e-06	Glomeromycota	Glomeromycetes	Diversisporaceae	unidentified	-	-	-	-	-	-	Unassigned	-
Desmodium/Bromus	Desmodium	GTAGGTGAACCTGCGGAGGGATCATTAACGAATGGTCTCCGTACCTTCAAACCCCTTCAAACCAGTGGACATTTGAAATGTGCTTCGGCGCTTTTGCGCCGCCTTTATGCTGTTAACCTGTCATTTGTGTCTGAATGTAAACCAAAAGAA	4.69535	-31.6408	6.50531	2.08551e-05	Ascomycota	Archaeorhizomycetes	Archaeorhizomycetaceae	Archaeorhizomyces	-	-	-	-	-	-	Unassigned	-
Desmodium/Bromus	Desmodium	GTAGGTGAACCTGCGGAAGGATCATTAAAAAAATACGCCTGGTGAAAGTGTGAAGACATTGAAACCAGTGCTGTATACAACCACCTGTTTACCTTTACCTGTTGCTTCCGTGGAATTACGGGTGCTCTTCCTGTTCGCAGGCTTGAGTTA	41.739	-26.102	5.46914	3.06416e-05	Ascomycota	Pezizomycetes	Ascobolaceae	unidentified	-	-	-	-	-	-	Unassigned	-
Desmodium/Bromus	Desmodium	GTAGGTGAACCTGCGGAAGGATCATTAACGAGTTACAAGTCGGTCGACCGTGCTGGCGGAAACGCATGTGCACGTCGGTCGCAAATCTCATCCACACACCTGTGAACGTATGGCCTTTTTGGGTCTCACGACCTGGGGGGGCAAACCATT	26.0575	-20.8869	4.40088	3.40478e-05	Basidiomycota	Agaricomycetes	unidentified	unidentified	-	-	-	-	-	-	Unassigned	-
Desmodium/Bromus	Desmodium	GTAGGTGAACCTGCGGAAGGATCATTAAAAACTTTTTTCCGGGAATTCGTTTCGTCTTCCCGGATTATTTGTATTCAAATCCCACTCTTTATAAATATATCAATTATATAAAACAATATAAAAAAAGAAAACTTTCAACAACGGATCTCT	5.27178	-29.8742	6.50529	6.28116e-05	Glomeromycota	Glomeromycetes	Diversisporaceae	Diversispora	-	-	-	-	-	-	Unassigned	-
Desmodium/Bromus	Desmodium	GTAGGTGAACCTGCGGAAGGATCATTAAAATAATAATGAATGTCGGGGGAGGCGCTTCGGTGCTTTTCCCTGTGTATTCAACCAAACCCGCTCGTGTATTTGGATCAACCAAAAAAAACAAATCAAAAATTTAACGATAATAATTAAACA	5.67897	-27.7011	6.5051	0.000247732	Glomeromycota	Paraglomeromycetes	Paraglomeraceae	Paraglomus	-	-	-	-	-	-	Unassigned	-
Desmodium/Bromus	Desmodium	GTAGGTGAACCTGCGGAAGGATCATTAATGATTTTTTTAAGCAAAACCGAGCGAAAGCGAGGTTTTGCGAATATATTTAAAACCCCCACTCTTTTTATAAAAGAAAAAATTTTTCATATTCATAAATGAATAAAAAAAAGATCACTTTCA	12.6091	-27.2607	6.50492	0.000317471	Glomeromycota	Glomeromycetes	Glomeraceae	Septoglomus	-	-	-	-	-	-	Unassigned	-
Desmodium/Bromus	Desmodium	GTAGGTGAACCTGCGGAAGGATCATTAAAGAGACGTTGCCCTTCGGGGTATACCTCCCACCCTTTGTTTATTATACCTTTGTTGCTTTGGCGGGCCCGTCCTCGGACCACCGGCTTCTGCTGGTCAGTGCCCGCCAGAGGACCTAAAACT	7.63869	-21.5133	5.21047	0.000393527	Ascomycota	Leotiomycetes	Pseudeurotiaceae	Pseudeurotium	-	-	-	-	-	-	Unassigned	-
Desmodium/Bromus	Desmodium	GTAGGTGAACCTGCGGAAGGATCATTAAAGAGTATAGGGGCTTCATGCCCACTAACTCCACCCTTTGTTTACATACCATTGTTGCTTTGGCAGGCCCGTCGCAAGACAACCGGCTTCGGCTGGTCAGCGCCTGCCAGAGGACCTAAAACT	1.57188	-39.9961	6.52835	2.83121e-08	Ascomycota	Leotiomycetes	Leotiaceae	Alatospora	Alatospora	13	Saprotroph	Undefined Saprotroph	NULL	Probable	NULL	Tedersoo L, et al. 2014. Science 346:1256688
Desmodium/Bromus	Desmodium	GTAGGTGAACCTGCGGAAGGATCATTAAAAGAACGGGGAGGCGTGCGCTCGATTTCTCTGGGAATCGGGACACGCTTCCTTTTAGTATCCAAATTCATTATATTTTTTTTTGTTTCGGAATCCGGCGATTACATGCTCGATTCTAAAATG	52.2853	-24.4002	5.04717	2.36451e-05	Glomeromycota	Archaeosporomycetes	Ambisporaceae	Ambispora	Ambispora	13	Symbiotroph	Arbuscular Mycorrhizal	NULL	Highly Probable	NULL	Redecker D, et al. 2013. Mycorrhiza 23:515-531
Desmodium/Bromus	Desmodium	GTAGGTGAACCTGCGGAGGGATCATTAACGAATGGCCGTCAGGCCATCGCACTTCAAGCCCGTGGATGAGAAATGTGGCTCGACGACCCGTCTGGTCGTCGCAATTATGCAGATATGTCGTGGGCGTCAGAATGAAGACCCAATGAATCA	32.3954	-21.6303	2.2001	2.59598e-20	Ascomycota	Archaeorhizomycetes	Archaeorhizomycetaceae	Archaeorhizomyces	Archaeorhizomyces	13	Saprotroph	Soil Saprotroph	Microfungus	Probable	From rhizosphere soil and coniferous ectomycorrhizal root tips (Rosling et al. 2011)	Rosling A, et al. 2011. Science 333:876-879
Desmodium/Bromus	Desmodium	GTAGGTGAACCTGCGGAAGGATCATTAAAAATACGTCCCGTTTTTTCGAAAATGGGTTCTATTTCCACACCGTGTTTACATACCTTTGTTGCTTTGGCAGGCCGCCATTCGGCGTCGGCTCCGGCTGACTGCGCCTGCCAGAGGACCCCA	83.6197	-17.1294	2.69301	7.36098e-09	Ascomycota	Leotiomycetes	Helotiales_fam_Incertae_sedis	Cadophora	Cadophora	13	Symbiotroph	Endophyte	Microfungus	Highly Probable	Dark Septate Endophyte, known from plant roots.	Tedersoo L, et al. 2010. Mycorrhiza 20:217-263; Newsham 2011. New Phytologist 190:783-793 (as DSE)
Desmodium/Bromus	Desmodium	GTAGGTGAACCTGCGGAAGGATCATTAAAAAATTGAGGTATTAGTACCTTTTTTTTTGTATTTAAAACCTTACTCTATAAAACCTAAAAATTTTATATAATAAAATGAAAAACTTTCAACAATGGATCTCTTGGTTCTC	33.3626	-22.763	5.72406	0.000685951	Glomeromycota	Glomeromycetes	Gigasporaceae	Cetraspora	Cetraspora	13	Symbiotroph	Arbuscular Mycorrhizal	NULL	Highly Probable	NULL	Tedersoo L, et al. 2014. Science 346:1256688
Desmodium/Bromus	Desmodium	GTAGGTGAACCTGCGGAAGGATCATTATAAAATTTTTACATTTATTGTAAAAAAAAAATGTATTCAAAACCCATACTCTTAAAAAAAAACCATATATAATATATTTTTTATATATAATATATATAAAAATTATTTAAATAATAATTTAAA	4.81258	-31.8395	6.5055	1.85155e-05	Glomeromycota	Glomeromycetes	Claroideoglomeraceae	Claroideoglomus	Claroideoglomus	13	Symbiotroph	Arbuscular Mycorrhizal	NULL	Highly Probable	NULL	Tedersoo L, et al. 2014. Science 346:1256688
Desmodium/Bromus	Desmodium	GTAGGTGAACCTGCGGAAGGATCATTATAAAATTTTCATATATTATTTATTTAATATATAAAATTATATACAAAATGTATTCAAAACCCACACTCTTTATAACCATAAAAAAATATATTATATATTTATAATATAATAAAAAAAAACAAC	9.17119	-31.5003	6.50533	2.29936e-05	Glomeromycota	Glomeromycetes	Claroideoglomeraceae	Claroideoglomus	Claroideoglomus	13	Symbiotroph	Arbuscular Mycorrhizal	NULL	Highly Probable	NULL	Tedersoo L, et al. 2014. Science 346:1256688
Desmodium/Bromus	Desmodium	GTAGGTGAACCTGCGGAAGGATCATTATAAAATTTTCATATATTAATTTATTTAATATATAAAATTATATACAAAATGTATTCAAAACCCACACACTTTATAACCATAAAAAAATATATTATATATTTATAATATAATAAAAAAACAACT	10.6711	-30.0134	6.50669	5.74685e-05	Glomeromycota	Glomeromycetes	Claroideoglomeraceae	Claroideoglomus	Claroideoglomus	13	Symbiotroph	Arbuscular Mycorrhizal	NULL	Highly Probable	NULL	Tedersoo L, et al. 2014. Science 346:1256688
Desmodium/Bromus	Desmodium	GTAGGTGAACCTGCGGAAGGATCATTATAAAATTTTCATATATTAATTTATATAAAATTATACAAAAATGTATTCAAAACCCACACTCTTTATAACCATAAAAAAACATTATATCTTTGTATATAATATAAAAAACAACTTTCAACAACG	7.3887	-26.3137	6.50559	0.000539464	Glomeromycota	Glomeromycetes	Claroideoglomeraceae	Claroideoglomus	Claroideoglomus	13	Symbiotroph	Arbuscular Mycorrhizal	NULL	Highly Probable	NULL	Tedersoo L, et al. 2014. Science 346:1256688
Desmodium/Bromus	Desmodium	GTAGGTGAACCTGCGGAAGGATCATTATAAAATTTTTACATTTATTGTAAAAAAAAAATGTATTCAAAACCCATACTCTTAAAAAACCATATATAATATATTTTTTATATATATATATATAAAAATTATTTAAATAATAATTTAAAAAAA	9.504	-21.0739	5.2405	0.000588369	Glomeromycota	Glomeromycetes	Claroideoglomeraceae	Claroideoglomus	Claroideoglomus	13	Symbiotroph	Arbuscular Mycorrhizal	NULL	Highly Probable	NULL	Tedersoo L, et al. 2014. Science 346:1256688
Desmodium/Bromus	Desmodium	GTAGGTGAACCTGCGGAAGGATCATTATCGATTTTTAAAGGATGTGCTGGCTGCCCTATCATAGGTTTGCATGTGCACTCCACAAAATCTTCATTCTCTACACCATTGTGCACAACCCAGTAGGCAAAACAGGTTCACAGAGCAATCTGT	72.5019	-23.0013	2.40118	2.56935e-19	Basidiomycota	Agaricomycetes	Clavariaceae	Clavaria	Clavaria	13	Saprotroph	Undefined Saprotroph	Clavarioid	Probable	NULL	Tedersoo L, et al. 2014. Science 346:1256688
Desmodium/Bromus	Desmodium	GTAGGTGAACCTGCGGAAGGATCATTATTGATTGATTAAAGGGATGTGCTGGCAAAAATCTATTTTGCATTGTGCACTCCTGAAATCTTCATCCACTTGTGCCACTTTGTAGACAAAAAATCAATGAAATAATTTATTGCTTTTGTCTAT	88.6646	-22.796	3.10114	1.34956e-11	Basidiomycota	Agaricomycetes	Clavariaceae	Clavaria	Clavaria	13	Saprotroph	Undefined Saprotroph	Clavarioid	Probable	NULL	Tedersoo L, et al. 2014. Science 346:1256688
Desmodium/Bromus	Desmodium	GTAGGTGAACCTGCGGAAGGATCATTACTGATAGAGGATGTGCTGGCTGCTTAGGGTTGCATGTGCACTCCTCAAAATCTTCATTCTCTACACCATTGTGCACAACCCAGTAGGCAAAACAGGTTCACAGAGCAATCTGTGCACATTGTC	55.1013	-20.8683	3.45766	4.80631e-08	Basidiomycota	Agaricomycetes	Clavariaceae	Clavaria	Clavaria	13	Saprotroph	Undefined Saprotroph	Clavarioid	Probable	NULL	Tedersoo L, et al. 2014. Science 346:1256688
Desmodium/Bromus	Desmodium	GTAGGTGAACCTGCGGAAGGATCATTATTGATTCACGGGAAAGGGATGTGCTGGCAAAAGATGCTCTCTTTTCGCATTGTGCACTCCTTTACTCCCTCCTTTTGAATTTTGTCCCTGTGCACTCTTTGTAGACGCGAATTTGGAGTCCCT	47.4228	-32.1781	6.50513	1.4517e-05	Basidiomycota	Agaricomycetes	Clavariaceae	unidentified	Clavariaceae	9	Saprotroph-Symbiotroph	Lichenized-Undefined Saprotroph	Clavarioid	Probable	Most species are presumed saprobic on the ground or rotten wood, but many Multiclavula species are lichenized with green algae (Cannon & Kirk 2007)	Cannon PF, Kirk PM. 2007. Fungal Families of the World. CAB International, Cambridge
Desmodium/Bromus	Desmodium	ATAGGTGAACCTGTGGAAGGATCATTATTGAATCCAAAGGGATGTGCTGGCCTCTTGACCGTGCACTCCCGCCTTTATATCCACCTGTGCACTTTGATGTAGACTAGGATTCACTTCCGAGTCTATGTTTTCATATACCCTTTATAATTG	148.632	-24.072	3.0083	1.07311e-13	Basidiomycota	Agaricomycetes	Clavariaceae	Clavulinopsis	Clavulinopsis	13	Saprotroph	Undefined Saprotroph	Clavarioid	Probable	NULL	Rinaldi AC, et al. 2008. Fungal Diversity 33:1-45; Tedersoo L, et al. 2010. Mycorrhiza 20:217-263; http://mycorrhizas.info/ecmf.html
Desmodium/Bromus	Desmodium	GTAGGTGAACCTGCGGAAGGATCATTATTGAATCCAAGGGGATGTTGCTGGCCTTTTTGACCGTGCACTCCCGCCTTTATATCCACCTGTGCACTTTGATGTAGACTAGGATTCACTTCCGAGTCTATGTTTTCATATACCCTTTATAAT	215.791	-25.3941	3.93828	4.62909e-09	Basidiomycota	Agaricomycetes	Clavariaceae	Clavulinopsis	Clavulinopsis	13	Saprotroph	Undefined Saprotroph	Clavarioid	Probable	NULL	Rinaldi AC, et al. 2008. Fungal Diversity 33:1-45; Tedersoo L, et al. 2010. Mycorrhiza 20:217-263; http://mycorrhizas.info/ecmf.html
Desmodium/Bromus	Desmodium	GCCGGTGAACCTGCGGAAGGATCATTATTGAATCCAAAGGGATGTTGCTGGCCTTTTTGACCGTGCACTCCCGCCTTTATATCCACCTGTGCACTTTGATGTAGACTAGGATTCACTTCCGAGTCTATGTTTTCATATACCCTTTATAAT	28.5931	-24.431	3.79213	4.62909e-09	Basidiomycota	Agaricomycetes	Clavariaceae	Clavulinopsis	Clavulinopsis	13	Saprotroph	Undefined Saprotroph	Clavarioid	Probable	NULL	Rinaldi AC, et al. 2008. Fungal Diversity 33:1-45; Tedersoo L, et al. 2010. Mycorrhiza 20:217-263; http://mycorrhizas.info/ecmf.html
Desmodium/Bromus	Desmodium	GTAGGTGAACCTGCGGAAGGATCATTATTGAATCCAAAGGGATGTTGCTGGCCTCTTGACTGTGCACTCCCGCCTTTATATCCACCTGTGCACTTTGATGTAGACTAGGATTCACTTCCGAGTCTATGTTTTCATATACCCTTTATAATT	236.149	-25.126	4.10095	2.83121e-08	Basidiomycota	Agaricomycetes	Clavariaceae	Clavulinopsis	Clavulinopsis	13	Saprotroph	Undefined Saprotroph	Clavarioid	Probable	NULL	Rinaldi AC, et al. 2008. Fungal Diversity 33:1-45; Tedersoo L, et al. 2010. Mycorrhiza 20:217-263; http://mycorrhizas.info/ecmf.html
Desmodium/Bromus	Desmodium	GTAGGTGAACCTGTGGAAGGATCATTATTGAATCCAAAGGGATGTTGCTGGCCTTTTTGACCGTGCACTCCCGCCTTTATATCCACCTGTGCACTTTGATGTAGACTAGGATTCACTTCCGAGTCTATGTTTTCGTATACCCTTTATAAT	93.5319	-24.0637	4.06083	8.90534e-08	Basidiomycota	Agaricomycetes	Clavariaceae	Clavulinopsis	Clavulinopsis	13	Saprotroph	Undefined Saprotroph	Clavarioid	Probable	NULL	Rinaldi AC, et al. 2008. Fungal Diversity 33:1-45; Tedersoo L, et al. 2010. Mycorrhiza 20:217-263; http://mycorrhizas.info/ecmf.html
Desmodium/Bromus	Desmodium	GTAGGTGAACCTGCAGAAGGATCATTATTGAATCCAAAGGGATGTTGCTGGCCTCTTGACTGTGCACTCCCGCCTTTATATCCACCTGTGCACTTTGATGTAGACTAGGATTCACTTCCGAGTCTATGTTTTCATATACCCTTTATAATT	18.3605	-37.6596	6.50593	1.89686e-07	Basidiomycota	Agaricomycetes	Clavariaceae	Clavulinopsis	Clavulinopsis	13	Saprotroph	Undefined Saprotroph	Clavarioid	Probable	NULL	Rinaldi AC, et al. 2008. Fungal Diversity 33:1-45; Tedersoo L, et al. 2010. Mycorrhiza 20:217-263; http://mycorrhizas.info/ecmf.html
Desmodium/Bromus	Desmodium	GTAGGTGAACCTGCGGAAGGATCATTATTGAATCCAAAGGGATGTTGCTGGCCTTTTTGACCGTGCACTCCCGCCTTTATATCCACCTGTGCACTTTGATGTAGACTAGGATTCACTTCTGAGTCTATGTTTTCATATACCCTTTATAAT	265.6	-25.6951	4.78733	1.87983e-06	Basidiomycota	Agaricomycetes	Clavariaceae	Clavulinopsis	Clavulinopsis	13	Saprotroph	Undefined Saprotroph	Clavarioid	Probable	NULL	Rinaldi AC, et al. 2008. Fungal Diversity 33:1-45; Tedersoo L, et al. 2010. Mycorrhiza 20:217-263; http://mycorrhizas.info/ecmf.html
Desmodium/Bromus	Desmodium	GTAGGTGAACCTGCAGAAGGATCATTATTGAATCCAAAGGGATGTTGCTGGCCTCTTGACCGTGCACTCCCGCCTTTATATCCACCTGTGCACTTTGATGTAGACTAGGATTCACTTCCGAGTCTATGTTTTCATATACCCTTTATAATT	233.958	-29.8481	5.62592	2.46001e-06	Basidiomycota	Agaricomycetes	Clavariaceae	Clavulinopsis	Clavulinopsis	13	Saprotroph	Undefined Saprotroph	Clavarioid	Probable	NULL	Rinaldi AC, et al. 2008. Fungal Diversity 33:1-45; Tedersoo L, et al. 2010. Mycorrhiza 20:217-263; http://mycorrhizas.info/ecmf.html
Desmodium/Bromus	Desmodium	GTAGGTGAACCTGCGGAAGGATCATTATTGAATCCAAAGGGATGTTGCTGGCCTTTTTGACCGTGCACTCCCGCCTTTATATCCACCTGCGCACTTTGATGTAGACTAGGATTCACTTCCGAGTCTATGTTTTCATATACCCTTTATAAT	190.068	-25.8328	5.21837	1.44135e-05	Basidiomycota	Agaricomycetes	Clavariaceae	Clavulinopsis	Clavulinopsis	13	Saprotroph	Undefined Saprotroph	Clavarioid	Probable	NULL	Rinaldi AC, et al. 2008. Fungal Diversity 33:1-45; Tedersoo L, et al. 2010. Mycorrhiza 20:217-263; http://mycorrhizas.info/ecmf.html
Desmodium/Bromus	Desmodium	GTAGGTGAACCTGCGGAAGGATCATTATTGAATCCAAAGGGATGTTGCTGGCCTTTTTGACCGTGCACTCCCGCCTTTATACCCACCTGTGCACTTTGATGTAGACTAGGATTCACTTCCGAGTCTATGTTTTCATATACCCTTTATAAT	129.907	-31.1366	6.5048	2.90411e-05	Basidiomycota	Agaricomycetes	Clavariaceae	Clavulinopsis	Clavulinopsis	13	Saprotroph	Undefined Saprotroph	Clavarioid	Probable	NULL	Rinaldi AC, et al. 2008. Fungal Diversity 33:1-45; Tedersoo L, et al. 2010. Mycorrhiza 20:217-263; http://mycorrhizas.info/ecmf.html
Desmodium/Bromus	Desmodium	GTAGGTGAACCTGCGGAAGGATCATTATTGAATCCAAAGGGATGTTGCTGGCCTTTTTGACCGTGCACTCCCGCCTTTATATCCACCTGTGCACTTCGATGTAGACTAGGATTCACTTCCGAGTCTATGTTTTCATATACCCTTTATAAT	97.1515	-30.8028	6.50481	3.48058e-05	Basidiomycota	Agaricomycetes	Clavariaceae	Clavulinopsis	Clavulinopsis	13	Saprotroph	Undefined Saprotroph	Clavarioid	Probable	NULL	Rinaldi AC, et al. 2008. Fungal Diversity 33:1-45; Tedersoo L, et al. 2010. Mycorrhiza 20:217-263; http://mycorrhizas.info/ecmf.html
Desmodium/Bromus	Desmodium	GTAGGGGGGGGGGGGGTAGGATCATTATTGAATCCAAAGGGATGTTGCTGGCCTTTTTGACCGTGCACTCCCGCCTTTATATCCACCTGTGCACTTTGATGTAGACTAGGATTCACTTCCGAGTCTATGTTTTCATATACCCTTTATAAT	26.2636	-24.0897	5.12182	3.95452e-05	Basidiomycota	Agaricomycetes	Clavariaceae	Clavulinopsis	Clavulinopsis	13	Saprotroph	Undefined Saprotroph	Clavarioid	Probable	NULL	Rinaldi AC, et al. 2008. Fungal Diversity 33:1-45; Tedersoo L, et al. 2010. Mycorrhiza 20:217-263; http://mycorrhizas.info/ecmf.html
Desmodium/Bromus	Desmodium	ATAGGTGAACCTGCGGAAGGATCATTATTGAATCCAAAGGGATGTTGCTGGCCTCTTGACCGTGCACTCCCGCCTTTATATCCACCTGTGCACTTTGATGTAGACTAGGATTCACTTCCGAGTCTATGTTTTCATATACCCTTTATAATT	326.708	-30.4568	6.50473	4.29961e-05	Basidiomycota	Agaricomycetes	Clavariaceae	Clavulinopsis	Clavulinopsis	13	Saprotroph	Undefined Saprotroph	Clavarioid	Probable	NULL	Rinaldi AC, et al. 2008. Fungal Diversity 33:1-45; Tedersoo L, et al. 2010. Mycorrhiza 20:217-263; http://mycorrhizas.info/ecmf.html
Desmodium/Bromus	Desmodium	GTAGGTGAACCTGCGGAAGGATCATTATTGAATCCGAAGGGATGTTGCTGGCCTTTTTGACCGTGCACTCCCGCCTTTATATCCACCTGTGCACTTTGATGTAGACTAGGATTCACTTCCGAGTCTATGTTTTCATATACCCTTTATAAT	117.503	-28.2844	6.07487	4.83997e-05	Basidiomycota	Agaricomycetes	Clavariaceae	Clavulinopsis	Clavulinopsis	13	Saprotroph	Undefined Saprotroph	Clavarioid	Probable	NULL	Rinaldi AC, et al. 2008. Fungal Diversity 33:1-45; Tedersoo L, et al. 2010. Mycorrhiza 20:217-263; http://mycorrhizas.info/ecmf.html
Desmodium/Bromus	Desmodium	GTAGGTGAACCTGCGGAAGGATCATTATTGAATCCAAAGGGATGTTGCTGGCCTTTTTGACCGTGCACTCCCGCCTTTATATCCACCTGTGCACTTTGATGTAGACTAGGATTCACTTCCGAGTCTATGTTCTCATATACCCTTTATAAT	136.458	-30.2352	6.50479	4.97999e-05	Basidiomycota	Agaricomycetes	Clavariaceae	Clavulinopsis	Clavulinopsis	13	Saprotroph	Undefined Saprotroph	Clavarioid	Probable	NULL	Rinaldi AC, et al. 2008. Fungal Diversity 33:1-45; Tedersoo L, et al. 2010. Mycorrhiza 20:217-263; http://mycorrhizas.info/ecmf.html
Desmodium/Bromus	Desmodium	GTAGGTGAACCTGCGGAAGGATCATTATTGAATCCAAAGGGATGTTGCTGGCCTTTTTGACCGTGCACTCCCGCCTTTATATCCACCTGTGCACTTTGATGTAGACTAGGATTCACTTCCGAGTCTATGTTTCCATATACCCTTTATAAT	202.946	-29.8104	6.50477	6.51247e-05	Basidiomycota	Agaricomycetes	Clavariaceae	Clavulinopsis	Clavulinopsis	13	Saprotroph	Undefined Saprotroph	Clavarioid	Probable	NULL	Rinaldi AC, et al. 2008. Fungal Diversity 33:1-45; Tedersoo L, et al. 2010. Mycorrhiza 20:217-263; http://mycorrhizas.info/ecmf.html
Desmodium/Bromus	Desmodium	GTAGGTGAACCTGCGGAAGGATCATTATTGAATCCAAAGGGATGTTGCTGGCCTTTTTGACCGTGCACTCCCGCCTTTATATCCACCTGTGCACTTTGATGTAGACTAGGACTCACTTCCGAGTCTATGTTTTCATATACCCTTTATAAT	179.742	-25.1362	5.60685	9.90841e-05	Basidiomycota	Agaricomycetes	Clavariaceae	Clavulinopsis	Clavulinopsis	13	Saprotroph	Undefined Saprotroph	Clavarioid	Probable	NULL	Rinaldi AC, et al. 2008. Fungal Diversity 33:1-45; Tedersoo L, et al. 2010. Mycorrhiza 20:217-263; http://mycorrhizas.info/ecmf.html
Desmodium/Bromus	Desmodium	GTAGGTGAACCTGCGGAAGGATCATTATTGAATCCAAAGGGATGTTGCTGGCCTTTTTGACCGTGCACTCCCACCTTTATATCCACCTGTGCACTTTGATGTAGACTAGGATTCACTTCCGAGTCTATGTTTTCGTATACCCTTTATAAT	74.8585	-28.762	6.45006	0.000107618	Basidiomycota	Agaricomycetes	Clavariaceae	Clavulinopsis	Clavulinopsis	13	Saprotroph	Undefined Saprotroph	Clavarioid	Probable	NULL	Rinaldi AC, et al. 2008. Fungal Diversity 33:1-45; Tedersoo L, et al. 2010. Mycorrhiza 20:217-263; http://mycorrhizas.info/ecmf.html
Desmodium/Bromus	Desmodium	GTAGGTGTTCCTGCGGAAGGATCATTATTGAATCCAAAGGGATGTTGCTGGCCTTTTTGACCGTGCACTCCCGCCTTTATATCCACCTGTGCACTTTGATGTAGACTAGGATTCACTTCCGAGTCTATGTTTTCGTATACCCTTTATAAT	14.3934	-29.0113	6.50731	0.000107618	Basidiomycota	Agaricomycetes	Clavariaceae	Clavulinopsis	Clavulinopsis	13	Saprotroph	Undefined Saprotroph	Clavarioid	Probable	NULL	Rinaldi AC, et al. 2008. Fungal Diversity 33:1-45; Tedersoo L, et al. 2010. Mycorrhiza 20:217-263; http://mycorrhizas.info/ecmf.html
Desmodium/Bromus	Desmodium	GTAGGTGAACCTGCGGAAGGATCATTATTGAATCCAAAGGGATGTTGCTGGCCTTTTTGACCGTGCACTCCCGCCTTTATATCCACCTGTGCACTTTGATGTAGACTAGGATTCACCTCCGAGTCTATGTTTTCATATACCCTTTATAAT	150.531	-28.18	6.50479	0.000183196	Basidiomycota	Agaricomycetes	Clavariaceae	Clavulinopsis	Clavulinopsis	13	Saprotroph	Undefined Saprotroph	Clavarioid	Probable	NULL	Rinaldi AC, et al. 2008. Fungal Diversity 33:1-45; Tedersoo L, et al. 2010. Mycorrhiza 20:217-263; http://mycorrhizas.info/ecmf.html
Desmodium/Bromus	Desmodium	GTAGGTGAACCTGCGGAAGGATCATTATTGAATCCAAAGGGATGTCGCTGGCCTTTTTGACCGTGCACTCCCGCCTTTATATCCACCTGTGCACTTTGATGTAGACTAGGATTCACTTCCGAGTCTATGTTTTCATATACCCTTTATAAT	71.7368	-27.9321	6.50544	0.000214719	Basidiomycota	Agaricomycetes	Clavariaceae	Clavulinopsis	Clavulinopsis	13	Saprotroph	Undefined Saprotroph	Clavarioid	Probable	NULL	Rinaldi AC, et al. 2008. Fungal Diversity 33:1-45; Tedersoo L, et al. 2010. Mycorrhiza 20:217-263; http://mycorrhizas.info/ecmf.html
Desmodium/Bromus	Desmodium	GTAGGTGAACCTGCGGAAGGATCATTATTGAATCCAAAGGGATGTTGCCGGCCTTTTTGACCGTGCACTCCCGCCTTTATATCCACCTGTGCACTTTGATGTAGACTAGGATTCACTTCCGAGTCTATGTTTTCATATACCCTTTATAAT	126.755	-27.6874	6.5048	0.000247973	Basidiomycota	Agaricomycetes	Clavariaceae	Clavulinopsis	Clavulinopsis	13	Saprotroph	Undefined Saprotroph	Clavarioid	Probable	NULL	Rinaldi AC, et al. 2008. Fungal Diversity 33:1-45; Tedersoo L, et al. 2010. Mycorrhiza 20:217-263; http://mycorrhizas.info/ecmf.html
Desmodium/Bromus	Desmodium	GTAGGGGGGGGGGGGGGGGGGGCATTATTGAATCCAAAGGGATGTTGCTGGCCTTTTTGACCGTGCACTCCCGCCTTTATATCCACCTGTGCACTTTGATGTAGACTAGGATTCACTTCCGAGTCTATGTTTTCATATACCCTTTATAAT	972.954	-3.40661	0.804783	0.000269257	Basidiomycota	Agaricomycetes	Clavariaceae	Clavulinopsis	Clavulinopsis	13	Saprotroph	Undefined Saprotroph	Clavarioid	Probable	NULL	Rinaldi AC, et al. 2008. Fungal Diversity 33:1-45; Tedersoo L, et al. 2010. Mycorrhiza 20:217-263; http://mycorrhizas.info/ecmf.html
Desmodium/Bromus	Desmodium	GTAGGTGAACCTGCGGAAGGATCATTATCGAATCCAAAGGGATGTTGCTGGCCTTTTTGACCGTGCACTCCCGCCTTTATATCCACCTGTGCACTTTGATGTAGACTAGGATTCACTTCCGAGTCTATGTTTTCATATACCCTTTATAAT	103.766	-27.2041	6.50482	0.000327419	Basidiomycota	Agaricomycetes	Clavariaceae	Clavulinopsis	Clavulinopsis	13	Saprotroph	Undefined Saprotroph	Clavarioid	Probable	NULL	Rinaldi AC, et al. 2008. Fungal Diversity 33:1-45; Tedersoo L, et al. 2010. Mycorrhiza 20:217-263; http://mycorrhizas.info/ecmf.html
Desmodium/Bromus	Desmodium	GTAGGTGAACCTGCGGAAGGATCATTATTGAATCCAAAGGGATGCTGCTGGCCTTTTTGACCGTGCACTCCCGCCTTTATATCCACCTGTGCACTTTGATGTAGACTAGGATTCACTTCCGAGTCTATGTTTTCATATACCCTTTATAAT	113.392	-26.9082	6.50481	0.000390344	Basidiomycota	Agaricomycetes	Clavariaceae	Clavulinopsis	Clavulinopsis	13	Saprotroph	Undefined Saprotroph	Clavarioid	Probable	NULL	Rinaldi AC, et al. 2008. Fungal Diversity 33:1-45; Tedersoo L, et al. 2010. Mycorrhiza 20:217-263; http://mycorrhizas.info/ecmf.html
Desmodium/Bromus	Desmodium	GTAGGTGAACCTGCGGAAGGATCATTATTGAATCCAAAGGGATGTTGCTGGCCTTTTTGACCGTGCACTCCCGCCTTTATATCCACCTGTGCACTTTGATGTGGACTAGGATTCACTTCCGAGTCTATGTTTTCATATACCCTTTATAAT	93.942	-26.8903	6.50483	0.000390344	Basidiomycota	Agaricomycetes	Clavariaceae	Clavulinopsis	Clavulinopsis	13	Saprotroph	Undefined Saprotroph	Clavarioid	Probable	NULL	Rinaldi AC, et al. 2008. Fungal Diversity 33:1-45; Tedersoo L, et al. 2010. Mycorrhiza 20:217-263; http://mycorrhizas.info/ecmf.html
Desmodium/Bromus	Desmodium	GTAGGTGAACCTGCGGAAGGATCATTATTGAATCCAAAGGGATGTTGCTGGCCTTTTTGACCGTGCACTCCTGCCTTTATATCCACCTGTGCACTTTGATGTAGACTAGGATTCACTTCCGAGTCTATGTTTTCATATACCCTTTATAAT	6.30166	-26.8934	6.50535	0.000390344	Basidiomycota	Agaricomycetes	Clavariaceae	Clavulinopsis	Clavulinopsis	13	Saprotroph	Undefined Saprotroph	Clavarioid	Probable	NULL	Rinaldi AC, et al. 2008. Fungal Diversity 33:1-45; Tedersoo L, et al. 2010. Mycorrhiza 20:217-263; http://mycorrhizas.info/ecmf.html
Desmodium/Bromus	Desmodium	GTAGGTGAACCTGCGGAAGGATCATTATTGAATCCAGAGGGATGTTGCTGGCCTTTTTGACCGTGCACTCCCGCCTTTATATCCACCTGTGCACTTTGATGTAGACTAGGATTCACTTCCGAGTCTATGTTTTCATATACCCTTTATAAT	116.808	-26.3306	6.50481	0.000535912	Basidiomycota	Agaricomycetes	Clavariaceae	Clavulinopsis	Clavulinopsis	13	Saprotroph	Undefined Saprotroph	Clavarioid	Probable	NULL	Rinaldi AC, et al. 2008. Fungal Diversity 33:1-45; Tedersoo L, et al. 2010. Mycorrhiza 20:217-263; http://mycorrhizas.info/ecmf.html
Desmodium/Bromus	Desmodium	GTAGGTGAACCTGCGGAAGGATCATTATTGAATCCAAAGGGATGTTGCTGGCCTTTTTGACCGTGCACTCCCGCCTTTATATCCACCTGTGCACTTTGATGTAGACTAGGATTCACTTCCGAGTCTATGTTTTCATATACCCTTTATAAT	164508	-3.52691	0.883532	0.000654005	Basidiomycota	Agaricomycetes	Clavariaceae	Clavulinopsis	Clavulinopsis	13	Saprotroph	Undefined Saprotroph	Clavarioid	Probable	NULL	Rinaldi AC, et al. 2008. Fungal Diversity 33:1-45; Tedersoo L, et al. 2010. Mycorrhiza 20:217-263; http://mycorrhizas.info/ecmf.html
Desmodium/Bromus	Desmodium	GTGGGTGAACCTGCGGAAGGATCATTATTGAATCCAAAGGGATGTTGCTGGCCTTTTTGACCGTGCACTCCCGCCTTTATATCCACCTGTGCACTTTGATGTAGACTAGGATTCACTTCCGAGTCTATGTTTTCATATACCCTTTATAAT	74.6484	-25.9693	6.50487	0.000654005	Basidiomycota	Agaricomycetes	Clavariaceae	Clavulinopsis	Clavulinopsis	13	Saprotroph	Undefined Saprotroph	Clavarioid	Probable	NULL	Rinaldi AC, et al. 2008. Fungal Diversity 33:1-45; Tedersoo L, et al. 2010. Mycorrhiza 20:217-263; http://mycorrhizas.info/ecmf.html
Desmodium/Bromus	Desmodium	GTAGGTGAACCTGCGGAAGGATCATTACCTGGCCTTGGGCCGCTCGCGGGAGCTAGTTGCTTGCGACGACGCTGCCGAGGGTGCTTAGCCCTTGACTTATCACCTTGACTATGTGCACCTTTTGTTGTTTCCTCGGCAGGTCATCTGCCG	4.60539	-29.0766	6.51066	0.000106445	Ascomycota	Dothideomycetes	Lentitheciaceae	Darksidea	Darksidea	13	Symbiotroph	Endophyte	Dark Septate Endophyte	Highly Probable	NULL	Knapp DG, et al. 2015. Persoonia 35:87-100
Desmodium/Bromus	Desmodium	GTAGGTGAACCTGCGGAAGGATCATTAAAAACTTTTATCCGGGAATTCGTTTCGTTTTTCCGGATTATTTGTATTCAAATCCCACTCTTTATAAATAATATCAATTATATAAAACAATATAAAAAAGAAAACTTTCAACAACGGATCTCT	22.6827	-23.5085	4.65766	8.94029e-06	Glomeromycota	Glomeromycetes	Diversisporaceae	Diversispora	Diversispora	13	Symbiotroph	Arbuscular Mycorrhizal	NULL	Highly Probable	NULL	Redecker D, et al. 2013. Mycorrhiza 23:515-531
Desmodium/Bromus	Desmodium	GTAGGTGAACCTGCGGAAGGATCATTAAAAACTTTTATCCGGGAATTCGTTTCGTTTTTCCGGATTATTTGTATTCAAATCCCACTCTTTATAAATATATCAATTTATATAAAACAAAAATAAAAAAAGAAAACTTTCAACAACGGATCT	3.91091	-29.5491	6.50541	7.76312e-05	Glomeromycota	Glomeromycetes	Diversisporaceae	NA	Diversisporaceae	9	Symbiotroph	Arbuscular Mycorrhizal	NULL	Highly Probable	NULL	Redecker D, et al. 2013. Mycorrhiza 23:515-531
Desmodium/Bromus	Desmodium	GTAGGTGAACCTGCGGAAGGATCATTAAAAATTTATATTCCGGGAATTCGTTTCGTTTTCTCGGATTATTTGTATTCAAATCCCACTCTTTATAAATATATTAATTATATAAAACAAAAATAAAAAAGAAAACTTTCAACAACGGATCTC	9.19299	-21.3295	5.31716	0.000609664	Glomeromycota	Glomeromycetes	Diversisporaceae	unidentified	Diversisporaceae	9	Symbiotroph	Arbuscular Mycorrhizal	NULL	Highly Probable	NULL	Redecker D, et al. 2013. Mycorrhiza 23:515-531
Desmodium/Bromus	Desmodium	GTTGGGGGGGGCGGGGGGGGGGCATTACCGAGTTTACAACTCCCAAACCCCTGTGAACATACCACTTGTTGCCTCGGCGGATCAGCCCGCTCCCGGTAAAACGGGACGGCCCGCCAGAGGACCCCTAAACTCTGTTTCTATATGTAACTT	13.0405	-23.113	4.74268	2.01006e-05	Ascomycota	Sordariomycetes	Nectriaceae	Fusarium	Fusarium	13	Pathotroph-Saprotroph-Symbiotroph	Animal Pathogen-Endophyte-Lichen Parasite-Plant Pathogen-Soil Saprotroph-Wood Saprotroph	Microfungus	Possible	Likely opportunistic human pathogen (Irinyi et al. 2015)	Duncan CG, Eslyn WE. 1966. Mycologia 58:642-664; Seehann G, et al. 1975. List of Fungi in Soft-Rot Tissue Tests. Institute fur Holzbiologie und Holzschutz, Bundesforschungsanstalt fur Forst - und Holzwirtshaft, Hamburg - Lohbrugge, Germany; Costa IPMW, et al. 2012. Mycotaxon 119:26; Tedersoo L, et al. 2014. Science 346:1256688; Irinyi L, et al. 2015. Medical Mycology 53:313-337; Schroers et al. 2…
Desmodium/Bromus	Desmodium	GTTGGTGAACCAGCGGAGGGATCATTACCGAGTTTACAACTCCCAAACCCCTGTGAACATACCACTTGTTGCCTCGGCGGATCAGCCCGCTCCCGGTAAAACGGGACGGCCCGCCAGAGGACCCCTAAACTCTGTTTCTATATGTAACTT	669.412	-2.56792	0.572498	9.88482e-05	Ascomycota	Sordariomycetes	Nectriaceae	Fusarium	Fusarium	13	Pathotroph-Saprotroph-Symbiotroph	Animal Pathogen-Endophyte-Lichen Parasite-Plant Pathogen-Soil Saprotroph-Wood Saprotroph	Microfungus	Possible	Likely opportunistic human pathogen (Irinyi et al. 2015)	Duncan CG, Eslyn WE. 1966. Mycologia 58:642-664; Seehann G, et al. 1975. List of Fungi in Soft-Rot Tissue Tests. Institute fur Holzbiologie und Holzschutz, Bundesforschungsanstalt fur Forst - und Holzwirtshaft, Hamburg - Lohbrugge, Germany; Costa IPMW, et al. 2012. Mycotaxon 119:26; Tedersoo L, et al. 2014. Science 346:1256688; Irinyi L, et al. 2015. Medical Mycology 53:313-337; Schroers et al. 2…
Desmodium/Bromus	Desmodium	GTAGGACAAAAAAAAAAAAAAAAAAAAAACAAAAAAAAAAAAAAAAAAAAAAAAAAAAAAAAAAAAAAAAAAAAAAAAAAAAAAAAAAAAAAAAAAAAAAAAAAAAAAAAAAAAAAAAAAAAAAAAAAAAAAAAAAAAAAAAAAAAAAAA	36.2332	-25.6316	3.99272	5.25279e-09	Glomeromycota	Glomeromycetes	Gigasporaceae	Gigaspora	Gigaspora	13	Symbiotroph	Arbuscular Mycorrhizal	NULL	Highly Probable	NULL	Redecker D, et al. 2013. Mycorrhiza 23:515-531
Desmodium/Bromus	Desmodium	GTAGGTGAACCTGCGGAAGGATCATTAAAAATATAGCAAACCGAGCGTCAGCGAGGTTTTGCGATCAAAATTGTATTTAAAACCCAACTCTTTGAATCAAATATATATTATGTATCATAAATAAATAAAAGATCACTTTCAACAACGGAT	104.737	-21.8341	2.31146	7.92428e-19	Glomeromycota	Glomeromycetes	Glomeraceae	NA	Glomeraceae	9	Symbiotroph	Arbuscular Mycorrhizal	NULL	Highly Probable	NULL	Redecker D, et al. 2013. Mycorrhiza 23:515-531
Desmodium/Bromus	Desmodium	GTAGGTGAACCTGCGGAAGGATCATTACCAATCTTTTAGCGAGCCTTGGGCTTTGTCCATGGTCTTGCAAACTTTGTATTTAAAACCCGCTCATAAATTAAAACATACTTTTGTTATTATTATAATAAAGATCACTTTCAACAACGGATC	85.7489	-23.4628	2.69109	4.03242e-16	Glomeromycota	Glomeromycetes	Glomeraceae	NA	Glomeraceae	9	Symbiotroph	Arbuscular Mycorrhizal	NULL	Highly Probable	NULL	Redecker D, et al. 2013. Mycorrhiza 23:515-531
Desmodium/Bromus	Desmodium	GTAGGTGAACCTGCGGAAGGATCATTATCGATTTAGCGGACCGAGCGTTAGCGAGGTTTTGCGATCAATTTATATTTAAAACCCACTCTTGAATGTATAAAAATTTATGTATTAATGATAAAATAAAAAGATCACTTTCAACAACGGATC	6.36909	-39.5456	5.46612	2.82866e-11	Glomeromycota	Glomeromycetes	Glomeraceae	NA	Glomeraceae	9	Symbiotroph	Arbuscular Mycorrhizal	NULL	Highly Probable	NULL	Redecker D, et al. 2013. Mycorrhiza 23:515-531
Desmodium/Bromus	Desmodium	GTAGGTGAACCTGCGGAAGGATCATTACTGATTTATGCGAACCTCGCGTCAGCGGGGATCTCGCGTTCGTATTTAAAACACCCACTCTTAAAAAAATTTTTATAATCATATGTAAATAAATAAAAGATCACTTTCAACAACGGATCTCTA	19.7618	-30.6662	5.02724	3.27775e-08	Glomeromycota	Glomeromycetes	Glomeraceae	NA	Glomeraceae	9	Symbiotroph	Arbuscular Mycorrhizal	NULL	Highly Probable	NULL	Redecker D, et al. 2013. Mycorrhiza 23:515-531
Desmodium/Bromus	Desmodium	GTAGGTGAACCTGCGGAAGGATCATTACTGATTTATGCGAACCTCGCGTCAGCGGGGATCTCGCGTTCGTATTTAAAACATCCACTCTTAAAAAAATTTTTATAATCATATGTAAATAAATAAAAGATCACTTTCAACAACGGATCTCTT	14.5965	-38.4971	6.50795	9.31751e-08	Glomeromycota	Glomeromycetes	Glomeraceae	NA	Glomeraceae	9	Symbiotroph	Arbuscular Mycorrhizal	NULL	Highly Probable	NULL	Redecker D, et al. 2013. Mycorrhiza 23:515-531
Desmodium/Bromus	Desmodium	GTAGGTGAACCTGCGGAAGGATCATTACTGATTTGGCAAACCGAGCTTGTTAGCAAGGTTTTGCGATCAAAACTTTATATTTAAAACCCCACTCTTTTAAAATGTATATTTTTTTATTTTGAATGATAAAATTAAAAGATCACTTTCAAC	51.5938	-23.7248	5.0663	4.29961e-05	Glomeromycota	Glomeromycetes	Glomeraceae	Dominikia	Glomeraceae	9	Symbiotroph	Arbuscular Mycorrhizal	NULL	Highly Probable	NULL	Redecker D, et al. 2013. Mycorrhiza 23:515-531
Desmodium/Bromus	Desmodium	GTAGGTGAACCTGCGGAAGGATCATTACTGATATGGCAAACCGAGCGTTAGCAAGGTTTTGCGATCAAACTTATATTTAAAACCCACTCTTTATATGTAATATTTTTTTTTATTTTGATAAAAAATTAAAAAGATCACTTTCAACAACGG	12.034	-29.6579	6.50666	7.26414e-05	Glomeromycota	Glomeromycetes	Glomeraceae	Dominikia	Glomeraceae	9	Symbiotroph	Arbuscular Mycorrhizal	NULL	Highly Probable	NULL	Redecker D, et al. 2013. Mycorrhiza 23:515-531
Desmodium/Bromus	Desmodium	GTAGGTGAACCTGCGGAAGGATCATTACTGATTTAGCGGACCGAGCGTTAGCAAGGTTCTGCGATCATTTATATTTAAAACCCACTCTTGAACGTATAAATTTATGCATTAATGATAAAATAAAAGATCACTTTCAACAACGGATCTCTT	12.0489	-22.1892	4.97136	0.000106833	Glomeromycota	Glomeromycetes	Glomeraceae	Dominikia	Glomeraceae	9	Symbiotroph	Arbuscular Mycorrhizal	NULL	Highly Probable	NULL	Redecker D, et al. 2013. Mycorrhiza 23:515-531
Desmodium/Bromus	Desmodium	GTAGGTGAACCTGCGGAAGGATCATTACCAATATAGCGAACCGAGCGTTAGCGAGGCTTCGCGATCAAATTTGTATTTAAAACCCAACTCTTTAAATGTATATATTATTATTGTATTTTAAATAATAAAGATCACTTTCAACAACGGATC	3.50608	-26.8793	6.50543	0.000391165	Glomeromycota	Glomeromycetes	Glomeraceae	Glomus	Glomeraceae	9	Symbiotroph	Arbuscular Mycorrhizal	NULL	Highly Probable	NULL	Redecker D, et al. 2013. Mycorrhiza 23:515-531
Desmodium/Bromus	Desmodium	GTAGGTGAACCTGCGGAAGGATCATTACTGATTTTATGCGAACCTCGCGTTTAGCGGGGATCTCGCGTTCGTATTTAAAACACCCACTCTTAAAATTTTTATAATCATATGTATAAAATAAATAAAAGATCACTTTCAACAACGGATCTC	47.1848	-24.8083	6.38884	0.000985188	Glomeromycota	Glomeromycetes	Glomeraceae	NA	Glomeraceae	9	Symbiotroph	Arbuscular Mycorrhizal	NULL	Highly Probable	NULL	Redecker D, et al. 2013. Mycorrhiza 23:515-531
Desmodium/Bromus	Desmodium	GTAGGTGAACCTGCGGAAGGATCATTACAAATCATGGCGAACCTCGCGTTTCGCGAGGTCTTGCGTCCATTTTCGTATTTAAAACATCCCACTCTTTAAAAATATTTATCTAATGATAAAAATAAAAAAGATCACTTTCAACAACGGATC	64.8918	-24.5256	3.41758	4.03065e-11	Glomeromycota	unidentified	unidentified	unidentified	Glomeromycota	3	Symbiotroph	Arbuscular Mycorrhizal	NULL	Highly Probable	NULL	Redecker D, et al. 2013. Mycorrhiza 23:515-531
Desmodium/Bromus	Desmodium	GTAGGTGAACCTGCGGAAGGATCATTACAAATCATGGCGAACCTCGCGTTTCGCGAGGTCTTGCGTCCATTTTATATTTAAAACATCCCACTCTTTAAAAATATTTATCTAATGATAAAAATAAAAAAGATCACTTTCAACAACGGATCT	78.6289	-26.94	3.98724	6.36291e-10	Glomeromycota	unidentified	unidentified	unidentified	Glomeromycota	3	Symbiotroph	Arbuscular Mycorrhizal	NULL	Highly Probable	NULL	Redecker D, et al. 2013. Mycorrhiza 23:515-531
Desmodium/Bromus	Desmodium	GTAGGTGAACCTGCGGAAGGATCATTACAAATTATGGCGAACTTCGCGTTTCGCGAGGTTTTGCGTCCACTTTTCGTATTTAAAACATCCCACTCTTTAAAAAAAAATTATCTAATGATAAATAAAAAAGATCACTTTCAACAACGGATC	22.07	-40.6415	6.50485	1.45711e-08	Glomeromycota	unidentified	unidentified	unidentified	Glomeromycota	3	Symbiotroph	Arbuscular Mycorrhizal	NULL	Highly Probable	NULL	Redecker D, et al. 2013. Mycorrhiza 23:515-531
Desmodium/Bromus	Desmodium	GTAGGTGAACCTGCGGAAGGATCATTACAAATTATGGCGAACCTCGCGTTTCGCGAGGTCTTGCGTCCATTTTTCATATTTAAAACATCCCACTCTTTAAAAATAATTTATCTAATGATAAAAATAAAAAAGATCACTTTCAACAACGGA	24.8919	-24.205	4.53652	2.17528e-06	Glomeromycota	unidentified	unidentified	unidentified	Glomeromycota	3	Symbiotroph	Arbuscular Mycorrhizal	NULL	Highly Probable	NULL	Redecker D, et al. 2013. Mycorrhiza 23:515-531
Desmodium/Bromus	Desmodium	GTAGGTGAACCTGCGGAAGGATCATTACAAATTATGGCGAACCTCGCGTTTCGCGAGGTCTTGCGTCCATTTTCGTATTTAAAACATCCCACTCTTTAAAAATATTTATCTAATGATAAAAATAAAAAAGATCACTTTCAACAACGGATC	22.5764	-24.3359	5.62017	0.000183503	Glomeromycota	unidentified	unidentified	unidentified	Glomeromycota	3	Symbiotroph	Arbuscular Mycorrhizal	NULL	Highly Probable	NULL	Redecker D, et al. 2013. Mycorrhiza 23:515-531
Desmodium/Bromus	Desmodium	GTAGGTGAACCTGCGGAAGGATCATTACTGAGTTAGGGTCTTTTTGGCCCGACCTCCAACCCTTTGTTTATTATACCCATGTTGCTTTGGTGGGCCTGCCTTTCGGGGCTGCCGGGGGCATCACCGCCCCTGACCCGTGCCTGCCAGGAG	12.9094	-35.9793	4.32449	9.91101e-15	Ascomycota	Eurotiomycetes	Herpotrichiellaceae	unidentified	Herpotrichiellaceae	9	Pathotroph-Saprotroph	Animal Pathogen-Fungal Parasite-Undefined Saprotroph	Facultative Yeast-Microfungus	Probable	Mostly saprobic on plants or other fungi, isolated from soil etc., and from medical sources (Cannon & Kirk 2007)	Cannon PF, Kirk PM. 2007. Fungal Families of the World. CAB International, Cambridge
Desmodium/Bromus	Desmodium	GTAGGTGAACCTGCGGAAGGATCATTACTGAGTTAGGGTCTTTCTGGCCCGACCTCCAACCCTTTGTTTACTATACCCATGTTGCTTTGGTGGGCCTGCCTTTCGGGGCTGCCGGGGGCATCACCGCCCCTGACCCGTGCCTGCCAGGAG	5.01641	-28.3965	5.49713	4.96771e-06	Ascomycota	Eurotiomycetes	Herpotrichiellaceae	unidentified	Herpotrichiellaceae	9	Pathotroph-Saprotroph	Animal Pathogen-Fungal Parasite-Undefined Saprotroph	Facultative Yeast-Microfungus	Probable	Mostly saprobic on plants or other fungi, isolated from soil etc., and from medical sources (Cannon & Kirk 2007)	Cannon PF, Kirk PM. 2007. Fungal Families of the World. CAB International, Cambridge
Desmodium/Bromus	Desmodium	GTAGGTGAACCTGCGGAAGGATCATTACTGAAGTGATTTGGGGATGTTGCTGGCCTCTCTCAAGGGGGCATTGTGCACTCCTTGAAACAATTCACAATTTCCATCACACCCCTTGTGCACATCTTGTAGGCACCCAAACCCACCTCTGGG	44.6986	-30.3579	4.52594	8.66531e-10	Basidiomycota	Agaricomycetes	Hygrophoraceae	Hygrocybe	Hygrocybe	13	Saprotroph-Symbiotroph	Undefined Saprotroph-Undefined Biotroph	Agaricoid	Probable	Previously classified as Hygrophorus; carbon signature suggests biotrophy with bryophytes, grasses, or understory plants	Tedersoo L, et al. 2014. Science 346:1256688;Lodge et al. 2014. Fungal Diversity 64:1-99; Lodge 2014. Omphalina 5:2-6; Seitzman et al. 2011. Mycologia 103:280-290.
Desmodium/Bromus	Desmodium	GTAGGTGAACCTGCGGAAGGATCATTACTGAAGTGATTTGGGGATGTTGCTGGCCCTCTCAAGGGGCATTGTGCACTCCTTGAAACAATTCACAATTTCCACCACACCCCTTGTGCACATCCTGTAGGGCACCCTAACCCCACCTCCGGG	18.689	-31.375	6.50528	2.4687e-05	Basidiomycota	Agaricomycetes	Hygrophoraceae	Hygrocybe	Hygrocybe	13	Saprotroph-Symbiotroph	Undefined Saprotroph-Undefined Biotroph	Agaricoid	Probable	Previously classified as Hygrophorus; carbon signature suggests biotrophy with bryophytes, grasses, or understory plants	Tedersoo L, et al. 2014. Science 346:1256688;Lodge et al. 2014. Fungal Diversity 64:1-99; Lodge 2014. Omphalina 5:2-6; Seitzman et al. 2011. Mycologia 103:280-290.
Desmodium/Bromus	Desmodium	GTAGGTGAACCTGCGGAAGGATCATTACAGAGTTCATGCCCTTCGGGGTAGATCTCCCACCCGTGTGTATCATTATCGACTGTTGCTTTGGCGGGCCGCGTGCCTCGCACGCCTAGACTTCGGTCCGGCGCGCCCGCCAGAGGACCTCAA	70.6815	-30.625	6.50476	3.90178e-05	Ascomycota	Leotiomycetes	Hyaloscyphaceae	Lachnum	Lachnum	13	Saprotroph	Undefined Saprotroph	Microfungus	Probable	NULL	Tedersoo L, et al. 2014. Science 346:1256688
Desmodium/Bromus	Desmodium	GTAGGTGAACCTGCGGAAGGATCATTACAGAGTTCATGCCCTCACGGGTAGATCTCCCACCCTTGAATACTATACCTTTGTTGCTTTGGCGGGCCGCCTTGGCTACTGGCTCTGACTGGTAAGTGCCCGCCAAAGGACCCCAAAACTCTG	1573.79	-6.9566	1.79335	0.000995302	Ascomycota	Leotiomycetes	Helotiales_fam_Incertae_sedis	Leohumicola	Leohumicola	13	Saprotroph	Undefined Saprotroph	NULL	Probable	NULL	Tedersoo L, et al. 2014. Science 346:1256688
Desmodium/Bromus	Desmodium	GTAGGTGAACCTGCGGAAGGATCATTAAAAGTTGTTCGAGGCGGCCCCAGGCATCGCCAGGCGGCCGCTTAGACATCAACACCCTCTGTATATCTACCGCGTTGCTTTGGCGGGACGGCAGCCAGCGGCCCTGCTGGGAAGCTGTCCGTA	6.347	-21.952	4.62932	3.43924e-05	Ascomycota	Dothideomycetes	Minutisphaeraceae	Minutisphaera	Minutisphaera	13	Saprotroph	Undefined Saprotroph	NULL	Probable	NULL	Tedersoo L, et al. 2014. Science 346:1256688
Desmodium/Bromus	Desmodium	GTAGGTGAACCTGCGGAAGGATCATTCATAATAAGTGTTTTATGGCACTTTTTAAATCCATATCCACCTTGTGTGCAATGTCGGTCGATCTTCTTCATGGAGATCGACCAAACATCAACCTTTATCTTTTAACTCTTTGTCTGAAAAATA	2548.1	-30.1815	2.80501	2.79748e-24	Mortierellomycota	Mortierellomycetes	Mortierellaceae	Mortierella	Mortierellaceae	9	Saprotroph-Symbiotroph	Endophyte-Litter Saprotroph-Soil Saprotroph-Undefined Saprotroph	Microfungus	Possible	Saprobic in soil and thus frequenctly isolated from soil and material contaminated with soil such as hay or rotten silage and spoil tips (Cannon & Kirk 2007)	Cannon PF, Kirk PM. 2007. Fungal Families of the World. CAB International, Cambridge; Purahong W, et al. 2016. Molecular Ecology 25:4059-4074
Desmodium/Bromus	Desmodium	GTAGGGGGGGGGGGGGGGGGGGGGGGGCTAGTCAGTGTTTTCTGGCACTTTTTAACTCCCTTTCCTCCTTGTGTGCACTGTCAGTCGATCTTCTTCATGGAGTTCGACCACCCTTCACCCTTTATTTTTTACCTCTTTGTCTGCCTCTTA	24.2202	-23.476	3.09189	2.38066e-12	Mortierellomycota	Mortierellomycetes	Mortierellaceae	Mortierella	Mortierellaceae	9	Saprotroph-Symbiotroph	Endophyte-Litter Saprotroph-Soil Saprotroph-Undefined Saprotroph	Microfungus	Possible	Saprobic in soil and thus frequenctly isolated from soil and material contaminated with soil such as hay or rotten silage and spoil tips (Cannon & Kirk 2007)	Cannon PF, Kirk PM. 2007. Fungal Families of the World. CAB International, Cambridge; Purahong W, et al. 2016. Molecular Ecology 25:4059-4074
Desmodium/Bromus	Desmodium	GTAGGTGAACCTGCGGAAGGATCATTCATAATAAGTGTTTTATGGCACTTTTTAAATCCATATCCACCTTGTGTGCAATGTCAGTCGATCTTCTTCATGGAGATCGACCAAACATCAACCTTATCTTTTTTAACTCTTTGTCTGAAAAAT	7.83688	-28.1867	6.50523	0.000183196	Mortierellomycota	Mortierellomycetes	Mortierellaceae	Mortierella	Mortierellaceae	9	Saprotroph-Symbiotroph	Endophyte-Litter Saprotroph-Soil Saprotroph-Undefined Saprotroph	Microfungus	Possible	Saprobic in soil and thus frequenctly isolated from soil and material contaminated with soil such as hay or rotten silage and spoil tips (Cannon & Kirk 2007)	Cannon PF, Kirk PM. 2007. Fungal Families of the World. CAB International, Cambridge; Purahong W, et al. 2016. Molecular Ecology 25:4059-4074
Desmodium/Bromus	Desmodium	GTAGGTGAACCTGCGGAAGGATCATTCATAATAAGTGTTTTATGGCACTTTTTAAATCCATATCCACCTTGTGTGCAATGTCAGTCGATCTTCTTCATGGAGATCGACCAAACATCAACCTTTATTTTTTAACTCTTTGTCTGAAAAATA	5436.33	-3.74126	0.915393	0.000462104	Mortierellomycota	Mortierellomycetes	Mortierellaceae	Mortierella	Mortierellaceae	9	Saprotroph-Symbiotroph	Endophyte-Litter Saprotroph-Soil Saprotroph-Undefined Saprotroph	Microfungus	Possible	Saprobic in soil and thus frequenctly isolated from soil and material contaminated with soil such as hay or rotten silage and spoil tips (Cannon & Kirk 2007)	Cannon PF, Kirk PM. 2007. Fungal Families of the World. CAB International, Cambridge; Purahong W, et al. 2016. Molecular Ecology 25:4059-4074
Desmodium/Bromus	Desmodium	GTTGGGGGGGGCGGGGGGGGGGGGGGGCCGGGGTCTTGCCCGTACGGGTAGATCTCCCACCCTTGAATAACATACATTGTTGCTTTGGCGGACGCTTCGGCAGCCGCCAGAGGACCCTTTACTCTTGTTTACAGTGTCGTCTGAGTCCTC	6.24637	-47.0603	4.08001	1.39535e-27	Ascomycota	Leotiomycetes	Helotiales_fam_Incertae_sedis	Mycoarthris	Mycoarthris	13	Saprotroph	Undefined Saprotroph	NULL	Probable	NULL	Tedersoo L, et al. 2014. Science 346:1256688
Desmodium/Bromus	Desmodium	GTTGGTGAACCAGCGGAGGGATCATTACGAGAGTGTCACCACTCCCAACCCATTGTTTACCTACCCGTCCACCGTGCTTCGGCAGGCAGTCCTGTGGGACAGGGCCTCGCCCCCGCGAGGGGGTGCCTGCCGCTGGCCAACCAAAAATTC	46.8661	-31.9839	4.45627	4.03065e-11	Ascomycota	Sordariomycetes	Myrmecridiaceae	Myrmecridium	Myrmecridium	13	Saprotroph	Undefined Saprotroph	NULL	Probable	NULL	Tedersoo L, et al. 2014. Science 346:1256688
Desmodium/Bromus	Desmodium	GTTGGGGGGGGCGGGGGGGGGGCATTACCGAGTTTACAACTCCCAAACCCATGTGAACATACCTGTCTTGTTGCTTCGGCGGCGCCACGGCCCTCACAGGCTGGGGCCCGCCAGAGGACCCAAACAAAACTCTTTGCATTTTGAATACAG	10.6497	-22.5638	5.66649	0.000677467	Ascomycota	Sordariomycetes	Hypocreales_fam_Incertae_sedis	Myxocephala	Myxocephala	13	Saprotroph	Undefined Saprotroph	NULL	Probable	NULL	Tedersoo L, et al. 2014. Science 346:1256688
Desmodium/Bromus	Desmodium	GTAGGTGAACCTGCGGAAGGATCATTACTGAAAGGGGACTCCGGTCCCCGGGACAAGCCCCCGTCGAGCCCTTGGGCTCCCCGGGTGGTGACACCCCTTACCCTTTGTTTACCTTACCTCTGTTGCTTTGGCAAGGCCCCTGCCCGGGTG	50.1127	-7.65546	1.50927	7.94172e-06	Ascomycota	Leotiomycetes	Leotiaceae	Neobulgaria	Neobulgaria	13	Saprotroph	Undefined Saprotroph	NULL	Probable	NULL	Tedersoo L, et al. 2014. Science 346:1256688
Desmodium/Bromus	Desmodium	GTAGGTGAACCTGCGGAAGGATCATTATAGAATAAACCTGGTGGACTGTTGCTGGCTCTCTCGGGAGCATGTGCACGTCTGTCATCTTTATATCTCCACCTGTGCACCTTTTGTAGACCTGGAAACAACTTTATTCTGAGGAGACTCAGT	7.22544	-22.7314	4.62071	1.64789e-05	Basidiomycota	Agaricomycetes	Crepidotaceae	Neopaxillus	Neopaxillus	13	Saprotroph	Undefined Saprotroph	NULL	Probable	NULL	Tedersoo L, et al. 2014. Science 346:1256688
Desmodium/Bromus	Desmodium	GTAGGTGAACCTGCGGAAGGATCATTACCAAATCTTTGTGTCCTGACCGAAAGGTCTTGACGCTTTAACCCTTTGTGAACCAAAAAACCTTACGCTTCGGTAGCAAGCTAGGCTGGGTTTCTGCCTGGCCTAGTTATCAGCCTGCCGTTA	7.99903	-16.8871	4.12882	0.000459229	Ascomycota	Orbiliomycetes	Orbiliaceae	NA	Orbiliaceae	9	Saprotroph	Wood Saprotroph	Microfungus	Probable	Saprobic, found especially on wood in both wet and dry habitats. Many species are nematophagous, forming adhesive knobs, nets or ring-like traps in the presence of a food source; perhaps a strategy for life in low-nitrogen environments. There have been reports of associations with algae for a few species, but an established lichen association appears not to exist (Cannon & Kirk 2007)	Cannon PF, Kirk PM. 2007. Fungal Families of the World. CAB International, Cambridge
Desmodium/Bromus	Desmodium	GTAGGTGAACCTGCGGAAGGATCATTAAAAATTTATACTCCGGGAATTCGTTTCGTTTTCCCGGGTTATTTGTATTCAAATCCCGCTCTTTATAAATATATTAATTATATAAAACAAAAATCAAAAAGAAAACTTTCAACAACGGATCTC	15.6597	-22.3023	3.7252	6.24365e-08	Glomeromycota	Glomeromycetes	Diversisporaceae	Otospora	Otospora	13	Symbiotroph	Arbuscular Mycorrhizal	NULL	Highly Probable	NULL	Redecker D, et al. 2013. Mycorrhiza 23:515-531
Desmodium/Bromus	Desmodium	GTAGGTGAACCTGCGGAAGGATCATTAAAAAATAATGAATTGCCGGGGCGGATTTTTTCGTCCCGGCGTATTCAACAACCCGCTCTTGTATTTGGATCAAACGTCAAACAAAAAAACTTTATGTATTTATAATAAAAAACAAACTTTCAA	57.5288	-24.8451	3.09973	1.01893e-13	Glomeromycota	Paraglomeromycetes	Paraglomeraceae	Paraglomus	Paraglomeraceae	9	Symbiotroph	Arbuscular Mycorrhizal	NULL	Highly Probable	NULL	Redecker D, et al. 2013. Mycorrhiza 23:515-531
Desmodium/Bromus	Desmodium	GTAGGTGAACCTGCGGAAGGATCATTAAAATAATAATGAATGTCGGGGGGAGGCGCTTCGGTGCTTTTCCCTGTGTATTCAACCAAACCCGCTCGTGTATTTGGATCAACCAAAAAAAACAAATCAAAATTTTAACGATAATAATTAAAC	9.4744	-28.3057	6.50494	0.000171913	Glomeromycota	Paraglomeromycetes	Paraglomeraceae	Paraglomus	Paraglomeraceae	9	Symbiotroph	Arbuscular Mycorrhizal	NULL	Highly Probable	NULL	Redecker D, et al. 2013. Mycorrhiza 23:515-531
Desmodium/Bromus	Desmodium	GTAGGTGAACCTGCGGAAGGATCATTAAAATAATAATGAATGTCGGGGGAGGGCGCTTCGGTGCCTTTCCCCGTGTATTCAACCAAACCCGCTCGTGTATTTGGATCAAAAAAACAAACAAAATTTTTAACGATAATAATTAAACAAACT	8.426	-28.1832	6.50498	0.000183196	Glomeromycota	Paraglomeromycetes	Paraglomeraceae	Paraglomus	Paraglomeraceae	9	Symbiotroph	Arbuscular Mycorrhizal	NULL	Highly Probable	NULL	Redecker D, et al. 2013. Mycorrhiza 23:515-531
Desmodium/Bromus	Desmodium	GTAGGTGAACCTGCGGAAGGATCATTAAAATAATAATGAATGTCGGGAGGGAGGGCGCTTCGGTGCTTTTCCCCCCGTGTATTCAACCAAACCCGCTCGTGTATTTGGATCAACCAAAAAAATCAAACAAAATTTTCTAACGATAATAAT	2.08438	-25.5606	6.50559	0.000824693	Glomeromycota	Paraglomeromycetes	Paraglomeraceae	Paraglomus	Paraglomeraceae	9	Symbiotroph	Arbuscular Mycorrhizal	NULL	Highly Probable	NULL	Redecker D, et al. 2013. Mycorrhiza 23:515-531
Desmodium/Bromus	Desmodium	GTAGGTGAACCTGCGGAAGGATCATTAAACATATGAAAGCAGGCCGGGATCCCCAAAAGTATCTGCCTTGCCTTTTGGCAGGCGGTGCTTTTGCCTGGTCTGTCTGAATTATCACCCATGTCTTTTGCGTACTACTTGTTTCCTTGGTGG	8.72069	-24.4921	4.15019	9.96402e-08	Ascomycota	Dothideomycetes	Pleosporaceae	NA	Pleosporaceae	9	Pathotroph-Saprotroph	Endophyte-Lichen Parasite-Plant Pathogen-Undefined Saprotroph	Microfungus	Probable	Necrotrophic pathogens and saprobes, especially associated with grasses. Many species are seed-borne (Cannon & Kirk 2007)	Cannon PF, Kirk PM. 2007. Fungal Families of the World. CAB International, Cambridge; David AS, et al. 2016. Microbial Ecology 71:912-926; Lawrey JD, Diederich P. 2016. URL: http://www.lichenicolous.net [24 May 2017]
Desmodium/Bromus	Desmodium	GTTGGTGAACCAGCGGAGGGATCATTACCGAGTTCTTACAGAACCCAACCCTTGTGTGATAAGCTCTCACCCAGCTTTTACACGGGAGTCTCGGCCTAATCGCCGAGGCAGTGTAAAAAAAAAACCTCTGTATCATTATCACAAATTTCT	15.6825	-17.0232	4.14109	0.000422695	Ascomycota	Sordariomycetes	Lasiosphaeriaceae	Podospora	Podospora	13	Saprotroph-Symbiotroph	Dung Saprotroph-Endophyte-Litter Saprotroph-Undefined Saprotroph	Microfungus	Possible	Endophyte detection method-culture (David et al. 2016)	Bell A. 1983. Dung Fungi: An Illustrated Guide to Coprophilous Fungi in New Zealand. Victoria University Press, Wellington; Tedersoo L, et al. 2014. Science 346:1256688; David AS, et al. 2016. Microbial Ecology 71:912-926; Purahong W, et al. 2016. Molecular Ecology 25:4059-4074 (as litter saprotroph)
Desmodium/Bromus	Desmodium	GTAGGTGAACCTGCGGAAGGATCATTACCGATTTTAGCGAGCTTGACCTTTGGTTATGGTATCGCGAAAACATTGTATTTAAAACCCCACTCATAAAAAAAAAAATTTTTTAATATATAAATAAATAAAGATCACTTTCAACAACGGATC	23.2274	-22.4486	4.09823	1.04513e-06	Glomeromycota	Glomeromycetes	Glomeraceae	Rhizophagus	Rhizophagus	13	Symbiotroph	Arbuscular Mycorrhizal	NULL	Highly Probable	NULL	Redecker D, et al. 2013. Mycorrhiza 23:515-531
Desmodium/Bromus	Desmodium	GTAGGTGAACCTGCGGAAGGATCATTAATGATTTTTTTAAGCAAAACCGAGCGAAAGCGAGGTTTTGCGAATATATTTAAAACCCCCCCACTCTTTACAAAAGAAAAAAATTTTCATATTCATAAATGAATAAAAAAAGATCACTTTCAA	34.8677	-39.818	5.46934	2.10881e-11	Glomeromycota	Glomeromycetes	Glomeraceae	Septoglomus	Septoglomus	13	Symbiotroph	Arbuscular Mycorrhizal	NULL	Highly Probable	NULL	Redecker D, et al. 2013. Mycorrhiza 23:515-531
Desmodium/Bromus	Desmodium	GTAGGTGAACCTGCGGAAGGATCATTAATGATTTTTTAAGCAAACCAAGCGAAAGCGAGGTTTTGCGAATATATTTAAAACCCCCCCACTCTTTACAAAGAAAAAAATTTTCATATTCATAAATGAATAAAAAAAGATCACTTTCAACAA	52.2658	-38.477	5.57124	2.52805e-10	Glomeromycota	Glomeromycetes	Glomeraceae	Septoglomus	Septoglomus	13	Symbiotroph	Arbuscular Mycorrhizal	NULL	Highly Probable	NULL	Redecker D, et al. 2013. Mycorrhiza 23:515-531
Desmodium/Bromus	Desmodium	GTAGGTGAACCTGCGGAAGGATCATTAATGATTTTTTTAAGCAAACCAAGCGAAAGCGAGGCTTTGCGAATATATTTAAAACCCCACTCTTTAAAAAAATTTTCATAATTGTGAATAAAAAAAAGATCACTTTCAACAACGGATCTCTTG	18.6992	-41.125	6.50499	9.24409e-09	Glomeromycota	Glomeromycetes	Glomeraceae	Septoglomus	Septoglomus	13	Symbiotroph	Arbuscular Mycorrhizal	NULL	Highly Probable	NULL	Redecker D, et al. 2013. Mycorrhiza 23:515-531
Desmodium/Bromus	Desmodium	GTAGGTGAACCTGCGGAAGGATCATTAATGATTTTTTTAAGCAAAACCGAGCGAAAGCGAGGTTTTGCGAATATATTTAAAACCCCCCACTCTTTTTATAAAAGAAAAAATTTTTCATATTCATAAATGAATAAAAAAAAGATCACTTTC	52.5127	-36.2965	6.50477	6.21478e-07	Glomeromycota	Glomeromycetes	Glomeraceae	Septoglomus	Septoglomus	13	Symbiotroph	Arbuscular Mycorrhizal	NULL	Highly Probable	NULL	Redecker D, et al. 2013. Mycorrhiza 23:515-531
Desmodium/Bromus	Desmodium	GTAGGTGAACCTGCGGAAGGATCATTAATGATTTTTTAAGCAAACCAAGCGAAAGCGAGGTTTTGCGAATATATTTAAAACCCCACTCTTAAAAAAAATTTTCATTCATTCATAATGTGAATAAAAAAAGATCACTTTCAACAACGGATC	62.6754	-26.8509	5.49163	1.87507e-05	Glomeromycota	Glomeromycetes	Glomeraceae	Septoglomus	Septoglomus	13	Symbiotroph	Arbuscular Mycorrhizal	NULL	Highly Probable	NULL	Redecker D, et al. 2013. Mycorrhiza 23:515-531
Desmodium/Bromus	Desmodium	GTAGGTGAACCTGCGGAAGGATCATTACTGAAGAAATGGTAGGGTTGATGCTGGCTCTTCGGAGTATGTGCTCGCCTTATCGCTTTTTCTACTTCTCCACCTGTGCACCTATTGTAGATCGTGTTGGAAATCCTTTGTGGTTTCTCGTTC	716.047	-28.0867	2.84689	2.309e-20	Basidiomycota	Agaricomycetes	Tricholomataceae	Delicatula	Tricholomataceae	9	Pathotroph-Symbiotroph	Ectomycorrhizal-Fungal Parasite	Agaricoid	Probable	Tricholoma species are ectomycorrhizal, occurring in coniferous and broadleaved forests (Cannon & Kirk 2007); T. sclerotoideum is parasitic on Helvella spp.	Cannon PF, Kirk PM. 2007. Fungal Families of the World. CAB International, Cambridge
Desmodium/Bromus	Desmodium	GTAGGTGAACCTGCGGAAGGATCATTATTGAATTCATCTGCTGGGTTGTTGCTGGTTCCTTATGGTTCATGTGCACGCCTAGCTTTTGACTTTATCCCCTGTGCACTTTTGTAGTCGGCTTTTGTGTTAGGTCAAGTGTCTAGTATTAGA	83.1249	-32.6528	3.49312	1.7638e-18	Basidiomycota	Agaricomycetes	Tricholomataceae	NA	Tricholomataceae	9	Pathotroph-Symbiotroph	Ectomycorrhizal-Fungal Parasite	Agaricoid	Probable	Tricholoma species are ectomycorrhizal, occurring in coniferous and broadleaved forests (Cannon & Kirk 2007); T. sclerotoideum is parasitic on Helvella spp.	Cannon PF, Kirk PM. 2007. Fungal Families of the World. CAB International, Cambridge
Desmodium/Bromus	Desmodium	GTAGGTGAACCTGCGGAAGGATCATTACTGAAGAAATGGTAGGGCTGATGCTGGCTCTTCGGAGTATGTGCTCGCCTTATCGCTTTTTCTACTTCTCCACCTGTGCACCTATTGTAGATCGTGTTGGAAATCCTTTGTGGTTTCTCGTTC	220.713	-27.1088	5.07255	2.10462e-06	Basidiomycota	Agaricomycetes	Tricholomataceae	Delicatula	Tricholomataceae	9	Pathotroph-Symbiotroph	Ectomycorrhizal-Fungal Parasite	Agaricoid	Probable	Tricholoma species are ectomycorrhizal, occurring in coniferous and broadleaved forests (Cannon & Kirk 2007); T. sclerotoideum is parasitic on Helvella spp.	Cannon PF, Kirk PM. 2007. Fungal Families of the World. CAB International, Cambridge
Desmodium/Bromus	Desmodium	GTAGGTGAACCTGCGGAAGGATCATTAACGAGTTAGGGTCCTCTTGGGCCCGACCTCCCAACCCATTGTTTACCAAACCATTTGTTGCTTCGGCGAGCCCGTCTTCACGGACCGCCGGGGGACCGTCAGAGGTCTCCTGGCCCGCGCTCG	11.5493	-22.9421	4.11614	6.33931e-07	Ascomycota	Eurotiomycetes	Herpotrichiellaceae	Veronaea	Veronaea	13	Pathotroph	Plant Pathogen	NULL	Probable	NULL	http://www.apsnet.org/publications/commonnames/Pages/default.aspx
Desmodium/Geum	Desmodium	GTAGGTGAACCTGCGGAAGGATCATTAATAAATGCTTCATTGCATCCACCTTTTGTGCACTGTAAATATTTCACTTGAATTTTGTCTGACTAATCTTTGTTCTGAAAGGAACATAAATTATAATCTAATACAACTTTTAACAATGGATCT	10.6901	49.182	4.29923	4.7358e-27	Olpidiomycota	Olpidiomycetes	unidentified	unidentified	-	-	-	-	-	-	Unassigned	-
Desmodium/Geum	Desmodium	GTAGGTGAACCTGCGGAAGGATCATTACCGAGTTAGGGTCTTCTAGGCCCGACCTCCAACCCTTTGTTAACTATACCATGTTGCTTTGGTGGGCCCGCCTTTAGGGGCCGCCGGGGACTTCTGTACCTGGTCAGTGCCCGCCAGTAGCCT	14.4888	19.685	3.06865	7.02996e-09	Ascomycota	Eurotiomycetes	unidentified	unidentified	-	-	-	-	-	-	Unassigned	-
Desmodium/Geum	Desmodium	GTAGGTGAACCTGCGGAAGGATCATTAATAAATGCTTCATTGCATCCACCTTTTGTGCACTGTAAATATTTCACTTGAATTTTGTCTGATTAATCTTTGTTCTGAAAGGAACATGAATTATAATCTAATACAACTTTTAACAATGGATCT	39.9799	21.6333	3.39434	8.75537e-09	Olpidiomycota	Olpidiomycetes	unidentified	unidentified	-	-	-	-	-	-	Unassigned	-
Desmodium/Geum	Desmodium	GTAGGTGAACCTGCGGAAGGATCATTACCATGGCGCAGAAGGTGGTGGAACATACTGGGTAACCCCAGGAGTTAATCCCTTCACGCTCTTCTACCCTTGTCTATTTGCACCTTTGTCGTTCCCTCGGCGGGTCTTGAACCTGCCGGCGGC	7.42123	22.0508	4.44896	1.73608e-05	Ascomycota	Dothideomycetes	Pleosporales_fam_Incertae_sedis	Polyschema	-	-	-	-	-	-	Unassigned	-
Desmodium/Geum	Desmodium	GTTGGTGAACCAGCGGAGGGATCATTACTGAGTCGTAAAAAACTCCCAAACCCATGTGAACTTACCTATGTTGCCTCGGTGGGACCTACCCTGTACCTACCCTGTAGTTACCCTGTAGCCCGCCGATGGACCATTCAACTCTTGTTATTT	11.155	22.0462	4.76604	7.33986e-05	Ascomycota	Sordariomycetes	Xylariales_fam_Incertae_sedis	Phlogicylindrium	-	-	-	-	-	-	Unassigned	-
Desmodium/Geum	Desmodium	GTAGGTGAACCTGCGGAGGGATCATTAACGAATGGTCTCCGTACCTTCAAACCCTTCAAACCCGTGGACATTTGAAAATGTGCTTCGGCGCTGTTGCGCCGCCTTTATGCTGTTAACCTGTCATTTGTGTCTGAATGTAAATCAAAAAGA	40.6505	23.3653	3.45575	9.06298e-10	Ascomycota	Archaeorhizomycetes	Archaeorhizomycetaceae	Archaeorhizomyces	Archaeorhizomyces	13	Saprotroph	Soil Saprotroph	Microfungus	Probable	From rhizosphere soil and coniferous ectomycorrhizal root tips (Rosling et al. 2011)	Rosling A, et al. 2011. Science 333:876-879
Desmodium/Geum	Desmodium	GTAGGTGAACCTGCGGAAGGATCATTACTGAGTTCATGCCCTTACGGGTAGATCTCCCACCCTTGAATATCTAAACCTTTGTTGCTTTGGCGGGCCGCTTCGGCTACCGGCTCCGGCTGGTGAGTGCCCGCCAGAGAACCTTAAACTCTG	12.9717	20.5119	3.74527	1.3597e-06	Ascomycota	Leotiomycetes	Hyaloscyphaceae	Cistella	Cistella	13	Saprotroph	Undefined Saprotroph	NULL	Probable	NULL	Tedersoo L, et al. 2014. Science 346:1256688
Desmodium/Geum	Desmodium	GTAGGTGAACCTGCGGAAGGATCATTATAAAATTTTTCATATATTAAATTTATTTTAATATATAAAATTTATACAAAAATGTATTCAAAACCCACACACTTTATAACCATAAAAAACATTATATCTTTGTATATAATATAAAAAAAACAA	47.9892	33.7773	5.76798	1.60054e-07	Glomeromycota	Glomeromycetes	Claroideoglomeraceae	Claroideoglomus	Claroideoglomus	13	Symbiotroph	Arbuscular Mycorrhizal	NULL	Highly Probable	NULL	Tedersoo L, et al. 2014. Science 346:1256688
Desmodium/Geum	Desmodium	GTAGGTGAACCTGCGGAAGGATCATTATAAAATTTTTACATTTTATGTAAAAAAAAATGTATTCAAAACCCCATACTCTTTAAACAAAAAAAATTTTATTTATATATAAAATTTAAAAAAAATAATAAAAAAATGACAACTTTCAACAAC	6.0848	27.6984	6.49415	0.000343668	Glomeromycota	Glomeromycetes	Claroideoglomeraceae	Claroideoglomus	Claroideoglomus	13	Symbiotroph	Arbuscular Mycorrhizal	NULL	Highly Probable	NULL	Tedersoo L, et al. 2014. Science 346:1256688
Desmodium/Geum	Desmodium	GTAGGTGAACCTGCGGAAGGATCATTATTGATTTAAAAGGATGTGCTGGCTGCCCTCACAGGTTTGCATATGTGCACTCCCAAAATCTCCATCCTCTACACCATTGTGCACACCCAGTAGGCAAAACAATGTGAGTCGACTTTTGTGTGT	178.816	22.6714	2.75168	2.06913e-14	Basidiomycota	Agaricomycetes	Clavariaceae	Clavaria	Clavaria	13	Saprotroph	Undefined Saprotroph	Clavarioid	Probable	NULL	Tedersoo L, et al. 2014. Science 346:1256688
Desmodium/Geum	Desmodium	GTAGGTGAACCTGCGGAAGGATCATTATTGAATCCAAAGGGATGTTGCTGGCCTTTTTGACCGTGCACTCCCGCCCTTATATCCACCTGTGCACTTTGATGTAGACTAGGATTCACTTCCGAGTCTATGTTTTCATATACCCTTTATAAT	279.207	23.2202	3.64382	8.75537e-09	Basidiomycota	Agaricomycetes	Clavariaceae	Clavulinopsis	Clavulinopsis	13	Saprotroph	Undefined Saprotroph	Clavarioid	Probable	NULL	Rinaldi AC, et al. 2008. Fungal Diversity 33:1-45; Tedersoo L, et al. 2010. Mycorrhiza 20:217-263; http://mycorrhizas.info/ecmf.html
Desmodium/Geum	Desmodium	GTAGGTGAACCTGCGGAAGGATCATTATTGAATCCAAAGGGATGTTGCTGGCCTTTTTGACCGTGCACTCCCGCCTTTATATCCACCTGTGCGCTTTGATGTAGACTAGGATTCACTTCCGAGTCTATGTTTTCATATACCCTTTATAAT	219.028	22.8777	3.59507	9.03824e-09	Basidiomycota	Agaricomycetes	Clavariaceae	Clavulinopsis	Clavulinopsis	13	Saprotroph	Undefined Saprotroph	Clavarioid	Probable	NULL	Rinaldi AC, et al. 2008. Fungal Diversity 33:1-45; Tedersoo L, et al. 2010. Mycorrhiza 20:217-263; http://mycorrhizas.info/ecmf.html
Desmodium/Geum	Desmodium	GTAGGTGAACCTGCGGAAGGATCATTATTGAATCCAAAGGGATGTTGCTGGCCTTTTTGACCGTGCACTCCCGCCTTTATATCCACCTGTGCACTTTGATGTAGACTAGGGTTCACTTCCGAGTCTATGTTTTCATATACCCTTTATAAT	200.302	22.814	3.8989	1.61481e-07	Basidiomycota	Agaricomycetes	Clavariaceae	Clavulinopsis	Clavulinopsis	13	Saprotroph	Undefined Saprotroph	Clavarioid	Probable	NULL	Rinaldi AC, et al. 2008. Fungal Diversity 33:1-45; Tedersoo L, et al. 2010. Mycorrhiza 20:217-263; http://mycorrhizas.info/ecmf.html
Desmodium/Geum	Desmodium	GTAGGTGAACCTGCGGAAGGATCATTATTGAATCCAAAGGGGTGTTGCTGGCCTTTTTGACCGTGCACTCCCGCCTTTATATCCACCTGTGCACTTTGATGTAGACTAGGATTCACTTCCGAGTCTATGTTTTCATATACCCTTTATAAT	193.922	23.2227	4.53086	7.69586e-06	Basidiomycota	Agaricomycetes	Clavariaceae	Clavulinopsis	Clavulinopsis	13	Saprotroph	Undefined Saprotroph	Clavarioid	Probable	NULL	Rinaldi AC, et al. 2008. Fungal Diversity 33:1-45; Tedersoo L, et al. 2010. Mycorrhiza 20:217-263; http://mycorrhizas.info/ecmf.html
Desmodium/Geum	Desmodium	GTAGGTGAACCTGCGGAAGGATCATTATTGAGTCCAAAGGGATGTTGCTGGCCTTTTTGACCGTGCACTCCCGCCTTTATATCCACCTGTGCACTTTGATGTAGACTAGGATTCACTTCCGAGTCTATGTTTTCATATACCCTTTATAAT	192.025	23.1256	4.51749	7.84508e-06	Basidiomycota	Agaricomycetes	Clavariaceae	Clavulinopsis	Clavulinopsis	13	Saprotroph	Undefined Saprotroph	Clavarioid	Probable	NULL	Rinaldi AC, et al. 2008. Fungal Diversity 33:1-45; Tedersoo L, et al. 2010. Mycorrhiza 20:217-263; http://mycorrhizas.info/ecmf.html
Desmodium/Geum	Desmodium	GTAGGTGAACCTGCGGAAGGATCATTATTGAATCCAAAGGGATGTTGCTGGCCTTTTTGACCGTGCACTCCCGCCTTTATATCCGCCTGTGCACTTTGATGTAGACTAGGATTCACTTCCGAGTCTATGTTTTCATATACCCTTTATAAT	147.856	22.8044	4.70898	2.82823e-05	Basidiomycota	Agaricomycetes	Clavariaceae	Clavulinopsis	Clavulinopsis	13	Saprotroph	Undefined Saprotroph	Clavarioid	Probable	NULL	Rinaldi AC, et al. 2008. Fungal Diversity 33:1-45; Tedersoo L, et al. 2010. Mycorrhiza 20:217-263; http://mycorrhizas.info/ecmf.html
Desmodium/Geum	Desmodium	GTTGGTGAACCAGCGGAGGGATCATTACAGAGTTTACAACTCCCAAACCCCTGTGAACATACCAGTCGTTGCCTCGGCGGTGTCTTGCTTCGGCGAGCCCGCCAGAGGACCCAACAAACTCTTGTTTTTTTAGTATTATCTGAGTGACAA	10.5828	20.8577	5.19006	0.000824067	Ascomycota	Sordariomycetes	Nectriaceae	Cylindrocladiella	Cylindrocladiella	13	Pathotroph	Plant Pathogen	NULL	Probable	NULL	Tedersoo L, et al. 2014. Science 346:1256688
Desmodium/Geum	Desmodium	GTAGGTGAACCTGCGGAAGGATCATTACCTAGAGTTGTAGGCTTTGCCTGCTATCTCTTACCCATGTCTTTTGAGTACCTTCGTTTCCTCGGCGGGTCCGCCCGCCGATTGGACAATTTAAACCATTTGCAGTTGCAATCAGCGTCTGAA	9.47319	23.4212	4.75928	2.02515e-05	Ascomycota	Dothideomycetes	Didymellaceae	Didymella	Didymella	13	Pathotroph-Saprotroph	Animal Pathogen-Plant Pathogen-Undefined Saprotroph	Microfungus	Probable	NULL	Tedersoo L, et al. 2014. Science 346:1256688 (doi:10.1126/science.1256688)
Desmodium/Geum	Desmodium	GTAGGTGAACCTGCGGAAGGATCATTAAAAACTTTTATCCGGGAATTCGTTTCGTTTTCTCGGATTATTTGTATTCAAATCCCACTCTTTATAAATAATATCAATTATATAAAACAATATAAAAAAGAAAACTTTCAACAACGGATCTCT	13.3928	23.7044	5.97749	0.000992177	Glomeromycota	Glomeromycetes	Diversisporaceae	Diversispora	Diversispora	13	Symbiotroph	Arbuscular Mycorrhizal	NULL	Highly Probable	NULL	Redecker D, et al. 2013. Mycorrhiza 23:515-531
Desmodium/Geum	Desmodium	GTAGGTGAACCTGCGGAAGGATCATTAATGAATCGGTCTTTTTGACCAATTTCTATCCCATACCTTTGTGAACTGTTTTGGTTACTTTGGCGGGGTCGCAGCTAATGCGCCCATTTTAGGGACTCCCCGCCAAGGTCATTGCAAACTTTA	229.499	3.48456	0.741398	5.22984e-05	Entorrhizomycota	Entorrhizomycetes	Entorrhizaceae	Entorrhiza	Entorrhiza	13	Pathotroph	Plant Pathogen	NULL	Probable	NULL	Tedersoo L, et al. 2014. Science 346:1256688
Desmodium/Geum	Desmodium	GTAGGTGAACCTGCGGAAGGATCATTAAAGAGTTAGGGTCTTCTAGGCCCGACCTCCCAACCCTTTGTTTACTTAACCATCGTTGCTTCGGCGAGCCCGTCTTTACTGACCGCCGGGAGACTCTAAACCGTCTTCTGGTCCGCGCTCGTC	325.502	5.71116	1.37221	0.000486514	Ascomycota	Eurotiomycetes	Herpotrichiellaceae	Exophiala	Exophiala	13	Pathotroph-Saprotroph	Animal Pathogen-Undefined Saprotroph	Facultative Yeast	Probable	NULL	Tedersoo L, et al. 2014. Science 346:1256688, Nagy GL, et al. 2014. Nature Communications 5:4471
Desmodium/Geum	Desmodium	GTTGGTGAACCAGCGGAGGGATCATTACCGAGTTATTCAACTCATCAACCCTGTGAACATACCTAAACGTTGCTTCGGCGGGAACAGACGGCCCCGTGAAACGGGCCGCCCCCGCCAGAGGACCCCTAACTCTGTTTCTATAATGTTTCT	13.003	19.039	2.96495	7.02996e-09	Ascomycota	Sordariomycetes	Nectriaceae	Fusarium	Fusarium	13	Pathotroph-Saprotroph-Symbiotroph	Animal Pathogen-Endophyte-Lichen Parasite-Plant Pathogen-Soil Saprotroph-Wood Saprotroph	Microfungus	Possible	Likely opportunistic human pathogen (Irinyi et al. 2015)	Duncan CG, Eslyn WE. 1966. Mycologia 58:642-664; Seehann G, et al. 1975. List of Fungi in Soft-Rot Tissue Tests. Institute fur Holzbiologie und Holzschutz, Bundesforschungsanstalt fur Forst - und Holzwirtshaft, Hamburg - Lohbrugge, Germany; Costa IPMW, et al. 2012. Mycotaxon 119:26; Tedersoo L, et al. 2014. Science 346:1256688; Irinyi L, et al. 2015. Medical Mycology 53:313-337; Schroers et al. 2…
Desmodium/Geum	Desmodium	GTAGGTGAACCTGCGGAAGGATCATTATCGAATTCTTCGAGGAAAGGTTGTGCTGGTCGTTCTTTTACCAGGACGGCATTCGTGCACACTTTTCTGACCCTCCTTCTTTCAAAAACCTGTGAACCTCTTGTAGGCCAAGAGATTGGTCTA	76.2722	19.296	4.21614	8.99029e-05	Basidiomycota	Agaricomycetes	Hygrophoraceae	Gliophorus	Gliophorus	13	Saprotroph-Symbiotroph	Undefined Saprotroph-Undefined Symbiotroph	Agaricoid	Highly Probable	Previously classified as Hygrocybe; carbon signature suggests biotrophy with bryophytes, grasses, or understory plants	Lodge J. et al. 2014. Fungal Diversity 64:1-99; Lodge J. 2014. Omphalina 5:2-6; Seitzman BH, et al. 2011. Mycologia 103:280-290.
Desmodium/Geum	Desmodium	GTAGGTGAACCTGCGGAAGGATCATTACCAATCTTTTAGCGAGCCTTGGGCTTTGTCCATGGTCTTGCAAACTTTGTATTTAAAACCCGCTCATAAATTTAAAACAAACTTGTTATTGTATTATAATAAAGATCACTTTCAACAACGGAT	50.5466	22.3599	3.99493	7.09176e-07	Glomeromycota	Glomeromycetes	Glomeraceae	NA	Glomeraceae	9	Symbiotroph	Arbuscular Mycorrhizal	NULL	Highly Probable	NULL	Redecker D, et al. 2013. Mycorrhiza 23:515-531
Desmodium/Geum	Desmodium	GTAGGTGAACCTGCGGAAGGATCATTACTGATTTGGCAAACCGAGCGTTAGCAAGGTTTTTGCGATCAAATATTTAAAACCCACTCTTAAAATGTTATATTTTTTTATTTTGAATGATAAAATTATAAAGATCACTTTCAACAACGGATC	30.9925	30.6933	6.49389	4.75188e-05	Glomeromycota	Glomeromycetes	Glomeraceae	Dominikia	Glomeraceae	9	Symbiotroph	Arbuscular Mycorrhizal	NULL	Highly Probable	NULL	Redecker D, et al. 2013. Mycorrhiza 23:515-531
Desmodium/Geum	Desmodium	GTAGGTGAACCTGCGGAAGGATCATTACCAATATAGCGAACCGAGCGTTAGCGAGGCTTCGCGATCAATTTGTATTTAAAACCCAACTCTTTAAATGTATTATATTATTGTATTTTAAATAATAAAAAGATCACTTTCAACAACGGATCT	5.4412	26.7253	6.49638	0.000589886	Glomeromycota	Glomeromycetes	Glomeraceae	Glomus	Glomeraceae	9	Symbiotroph	Arbuscular Mycorrhizal	NULL	Highly Probable	NULL	Redecker D, et al. 2013. Mycorrhiza 23:515-531
Desmodium/Geum	Desmodium	GTAGGTGAACCTGCGGAAGGATCATTACTGATTTGGCAAACCGAGCTGTTAGCAAGGTTTTGCGATCAAAATTTTATATTTAAAACCCCACTCTTTTAAAATGTATACTTTTTTATTTTGAATGATAAAAATTAAAAGATCACTTTCAAC	7.2893	26.3661	6.49641	0.00072404	Glomeromycota	Glomeromycetes	Glomeraceae	Dominikia	Glomeraceae	9	Symbiotroph	Arbuscular Mycorrhizal	NULL	Highly Probable	NULL	Redecker D, et al. 2013. Mycorrhiza 23:515-531
Desmodium/Geum	Desmodium	GTAGGTGAACCTGCGGAAGGATCATTAAAGAGAACTTGCCCGTCGGGGTAAATCTCCCACCCTTTGTTTACTATACCATGTTGCTTTGGCAGGCCCGCCTGTGGGCCGCCGGCTTCGGCTGGTCAGCGCCTGCCAGAGGATCTCAAACTC	26.1468	21.951	4.20469	4.83433e-06	Ascomycota	Leotiomycetes	Helotiaceae	NA	Helotiaceae	9	Saprotroph-Symbiotroph	Ectomycorrhizal-Fungal Parasite-Plant Pathogen-Wood Saprotroph	Microfungus	Probable	Usually saprobic on herbaceous or woody tissues, some species fungicolous. A few species are known to form mycorrhizae (Cannon & Kirk 2007)	Cannon PF, Kirk PM. 2007. Fungal Families of the World. CAB International, Cambridge
Desmodium/Geum	Desmodium	GTAGGTGAACCTGCGGAAGGATCATTACAGTGTTCTCTGCCCTCGCGGGTAGAAACGCCCACCCTTGTATAATTTATCTTGTTGCTTCGGCAGGCCGCCTTCGGGCACCGGCTTCGGCTGGACCGCGCCTGTCAAAGGACCCTAAACTCT	14.5854	19.9536	4.17396	3.76901e-05	Ascomycota	Leotiomycetes	Helotiaceae	NA	Helotiaceae	9	Saprotroph-Symbiotroph	Ectomycorrhizal-Fungal Parasite-Plant Pathogen-Wood Saprotroph	Microfungus	Probable	Usually saprobic on herbaceous or woody tissues, some species fungicolous. A few species are known to form mycorrhizae (Cannon & Kirk 2007)	Cannon PF, Kirk PM. 2007. Fungal Families of the World. CAB International, Cambridge
Desmodium/Geum	Desmodium	GTAGGTGAACCTGCGGAAGGATCATTAATGAGTTAGGGTCTTTTTGGCCCGACCTCCAACCCTTTGTTTATTATACCCATGTTGCTTTGGTGGGCCTGCCTTTCGGGGCTGCCGGGGGCATCACCGCCCCTGACCCGTGCCTGCCAGGAG	65.384	22.792	3.37656	9.4428e-10	Ascomycota	Eurotiomycetes	Herpotrichiellaceae	unidentified	Herpotrichiellaceae	9	Pathotroph-Saprotroph	Animal Pathogen-Fungal Parasite-Undefined Saprotroph	Facultative Yeast-Microfungus	Probable	Mostly saprobic on plants or other fungi, isolated from soil etc., and from medical sources (Cannon & Kirk 2007)	Cannon PF, Kirk PM. 2007. Fungal Families of the World. CAB International, Cambridge
Desmodium/Geum	Desmodium	GTAGGTGAACCTGCGGAAGGATCATTACTGAGTTAGGGTCTTCCAGGCCCGACCTCCAACCCTTTGCCTACCTTACCTCTTGTTGCTTCGGCCGGCCCGTCCCCCCTAGAAATAGGGGTCGACCGCCGGAGGGCTCACACCCTCTGGTCC	263.354	5.08732	0.934225	1.54034e-06	Ascomycota	Eurotiomycetes	Herpotrichiellaceae	NA	Herpotrichiellaceae	9	Pathotroph-Saprotroph	Animal Pathogen-Fungal Parasite-Undefined Saprotroph	Facultative Yeast-Microfungus	Probable	Mostly saprobic on plants or other fungi, isolated from soil etc., and from medical sources (Cannon & Kirk 2007)	Cannon PF, Kirk PM. 2007. Fungal Families of the World. CAB International, Cambridge
Desmodium/Geum	Desmodium	GTAGGTGAACCTGCGGAAGGATCATTAAAGAGTTAGGGTCTCACAGGCCCGACCTCCCAACCCTTTGTTTATTTAACCATCGTTGCTTCGGCGAGTCCGTCTTCATTGACCGCCGGGGGACCGTCAAAACGTCCTCTGGTCCGCGCTCGT	82.1259	7.19237	1.71013	0.000427113	Ascomycota	Eurotiomycetes	Herpotrichiellaceae	NA	Herpotrichiellaceae	9	Pathotroph-Saprotroph	Animal Pathogen-Fungal Parasite-Undefined Saprotroph	Facultative Yeast-Microfungus	Probable	Mostly saprobic on plants or other fungi, isolated from soil etc., and from medical sources (Cannon & Kirk 2007)	Cannon PF, Kirk PM. 2007. Fungal Families of the World. CAB International, Cambridge
Desmodium/Geum	Desmodium	GTAGGTGAACCTGCGGAAGGATCATTACAGAGTTCATGCCCTCACGGGTAGATCTCCCACCCTTGAATATTATACCTTTGTTGCTTTGGCGGGCCGCCTTGGCTACTGGCTCCGGCTGGTTAGTGCCCGCCAAAGGACCCCAAAACTCTG	17.9336	20.9324	4.28012	2.27644e-05	Ascomycota	Leotiomycetes	Helotiales_fam_Incertae_sedis	Leohumicola	Leohumicola	13	Saprotroph	Undefined Saprotroph	NULL	Probable	NULL	Tedersoo L, et al. 2014. Science 346:1256688
Desmodium/Geum	Desmodium	GTAGGTGAACCTGCGGAAGGATCATTCATAATAAGTGTTTTATGGCACTTTTTAAATCCATATCCACCTTGTGTGCAATGTCAGTCGATCTTCTTCATGGAGATCGGCCAAACATCAACCTTATCTTTTAACACTTTGTCTGAAAAATAT	77.2607	25.0715	3.1372	1.32289e-13	Mortierellomycota	Mortierellomycetes	Mortierellaceae	Mortierella	Mortierellaceae	9	Saprotroph-Symbiotroph	Endophyte-Litter Saprotroph-Soil Saprotroph-Undefined Saprotroph	Microfungus	Possible	Saprobic in soil and thus frequenctly isolated from soil and material contaminated with soil such as hay or rotten silage and spoil tips (Cannon & Kirk 2007)	Cannon PF, Kirk PM. 2007. Fungal Families of the World. CAB International, Cambridge; Purahong W, et al. 2016. Molecular Ecology 25:4059-4074
Desmodium/Geum	Desmodium	GTAGGTGAACCTGCGGAAGGATCATTCATAATAAGTGTTTTATGGCACTTTTTAAATCCATATACACCTTGTGTGCAATGTCAGTCGGTTTTCTTTTTCGTCAAGAAAAAAAAGGATCGACCAAGCATCAACTTATTCTAATTGAACTTT	21.4732	23.4311	3.60412	4.75166e-09	Mortierellomycota	Mortierellomycetes	Mortierellaceae	Mortierella	Mortierellaceae	9	Saprotroph-Symbiotroph	Endophyte-Litter Saprotroph-Soil Saprotroph-Undefined Saprotroph	Microfungus	Possible	Saprobic in soil and thus frequenctly isolated from soil and material contaminated with soil such as hay or rotten silage and spoil tips (Cannon & Kirk 2007)	Cannon PF, Kirk PM. 2007. Fungal Families of the World. CAB International, Cambridge; Purahong W, et al. 2016. Molecular Ecology 25:4059-4074
Desmodium/Geum	Desmodium	GTAGGTGAACCTGCGGAAGGATCATTCATAATTGAGTGTTTTATGGCACTCTTTAAAAAAATCCATATCCACCTTGTGTGCAACGTTTTTAGACACCCTGGCATTGATATCTCTTTTAGGGAAGGAAAGCCAGGATGTTTGATTAACTTA	22.7331	23.3779	4.24594	1.17308e-06	Mortierellomycota	Mortierellomycetes	Mortierellaceae	Mortierella	Mortierellaceae	9	Saprotroph-Symbiotroph	Endophyte-Litter Saprotroph-Soil Saprotroph-Undefined Saprotroph	Microfungus	Possible	Saprobic in soil and thus frequenctly isolated from soil and material contaminated with soil such as hay or rotten silage and spoil tips (Cannon & Kirk 2007)	Cannon PF, Kirk PM. 2007. Fungal Families of the World. CAB International, Cambridge; Purahong W, et al. 2016. Molecular Ecology 25:4059-4074
Desmodium/Geum	Desmodium	GTAGGTGAACCTGCGGAAGGATCATTCATAATAAGTGTTTTATGGCACTTTTTAAATCCATATCCACCTTGTGTGCAATGTCAGTTGTTCTCTTTTTTGAGAATGACCAAACATCAACTTATTCTTTAACTCTTTGTCTGAAAAATATTA	1.51361	27.476	6.49638	0.000391705	Mortierellomycota	Mortierellomycetes	Mortierellaceae	Mortierella	Mortierellaceae	9	Saprotroph-Symbiotroph	Endophyte-Litter Saprotroph-Soil Saprotroph-Undefined Saprotroph	Microfungus	Possible	Saprobic in soil and thus frequenctly isolated from soil and material contaminated with soil such as hay or rotten silage and spoil tips (Cannon & Kirk 2007)	Cannon PF, Kirk PM. 2007. Fungal Families of the World. CAB International, Cambridge; Purahong W, et al. 2016. Molecular Ecology 25:4059-4074
Desmodium/Geum	Desmodium	GTAGGTGAACCTGCGGAAGGATCATTCATAATAAGTGTTTTATGGCACTTTTTAAATCCATATCCACCTTGTGTGCAATGTCAGTCGTTCTCCTTTTTGAGAGCGACCAAACATCAACTTATTCTTTAACTCTTTGTCTGAAAAATATTA	3.06278	26.7559	6.49552	0.000581491	Mortierellomycota	Mortierellomycetes	Mortierellaceae	Mortierella	Mortierellaceae	9	Saprotroph-Symbiotroph	Endophyte-Litter Saprotroph-Soil Saprotroph-Undefined Saprotroph	Microfungus	Possible	Saprobic in soil and thus frequenctly isolated from soil and material contaminated with soil such as hay or rotten silage and spoil tips (Cannon & Kirk 2007)	Cannon PF, Kirk PM. 2007. Fungal Families of the World. CAB International, Cambridge; Purahong W, et al. 2016. Molecular Ecology 25:4059-4074
Desmodium/Geum	Desmodium	GTAGGTGAACCTGCGGAAGGATCATTCACCAACGAGTGTTTTATGGCACTCTTTAAAAATCCATATCCACCTTGTGTGCAATGTTTGTTGGGAAAGTCTTTTCTTTCCCTTCATAAATATCAACCTATATCTTTAACAACATTCGTCTGA	199.007	26.6078	6.49385	0.000623078	Mortierellomycota	Mortierellomycetes	Mortierellaceae	Mortierella	Mortierellaceae	9	Saprotroph-Symbiotroph	Endophyte-Litter Saprotroph-Soil Saprotroph-Undefined Saprotroph	Microfungus	Possible	Saprobic in soil and thus frequenctly isolated from soil and material contaminated with soil such as hay or rotten silage and spoil tips (Cannon & Kirk 2007)	Cannon PF, Kirk PM. 2007. Fungal Families of the World. CAB International, Cambridge; Purahong W, et al. 2016. Molecular Ecology 25:4059-4074
Desmodium/Geum	Desmodium	GTAGGTGAACCTGCGGAAGGATCATTCATAATAAAAGTGTTTTATGGCACTTTTCAAACAAATCCATATCCACCTTGTGTGCAATGTTTTTTTTTTTAAATAAACACTTTATTTTTTAATTGCCAATTTATCTGAAGATCAGTATTATTA	30.1705	21.7822	5.48801	0.000985464	Mortierellomycota	Mortierellomycetes	Mortierellaceae	Mortierella	Mortierellaceae	9	Saprotroph-Symbiotroph	Endophyte-Litter Saprotroph-Soil Saprotroph-Undefined Saprotroph	Microfungus	Possible	Saprobic in soil and thus frequenctly isolated from soil and material contaminated with soil such as hay or rotten silage and spoil tips (Cannon & Kirk 2007)	Cannon PF, Kirk PM. 2007. Fungal Families of the World. CAB International, Cambridge; Purahong W, et al. 2016. Molecular Ecology 25:4059-4074
Desmodium/Geum	Desmodium	GTTGGTGAACCAGCGGAGGGATCATTACGAGAGTGTCACCACTCCCAACCCACTGTTTACCTACCCGTCCACCGTGCTTCGGCAGGCAGTCCTGTGGGACAGGGCCTCGCCCCCGCGAGGGGGTGCCTGCCGCTGGCCAACCAAAAATTC	37.3985	18.3812	3.73893	2.05036e-05	Ascomycota	Sordariomycetes	Myrmecridiaceae	Myrmecridium	Myrmecridium	13	Saprotroph	Undefined Saprotroph	NULL	Probable	NULL	Tedersoo L, et al. 2014. Science 346:1256688
Desmodium/Geum	Desmodium	GTAGGTGAACCTGCGGAAGGATCATTACCAAATCTTTGTGTCCTGACCGAAAGGTCTTGACGCTTTAACCCTTTGTGAACCAAAAAACCTTACGCTTCGGTAGCAAGCTAGGCTGGGTTTCTGCCTGGCCTTAGTTATCAGCCTGCCGTT	8.36082	19.0206	3.52424	1.95447e-06	Ascomycota	Orbiliomycetes	Orbiliaceae	NA	Orbiliaceae	9	Saprotroph	Wood Saprotroph	Microfungus	Probable	Saprobic, found especially on wood in both wet and dry habitats. Many species are nematophagous, forming adhesive knobs, nets or ring-like traps in the presence of a food source; perhaps a strategy for life in low-nitrogen environments. There have been reports of associations with algae for a few species, but an established lichen association appears not to exist (Cannon & Kirk 2007)	Cannon PF, Kirk PM. 2007. Fungal Families of the World. CAB International, Cambridge
Desmodium/Geum	Desmodium	GTAGGTGAACCTGCGGAAGGATCATTATCAAAACAGCGGACTTCGGTCCTTGCTGCACCCTTGTCTTTTGCGTACCGTATGTTTCCTCGGCGGGCTTGCCTGCCGGTTGGACATTATCAAACCTTTTTGTAGTTGCAATCAGCGTCAGAA	6.2791	46.9912	5.1441	1.46309e-17	Ascomycota	Dothideomycetes	Cucurbitariaceae	Pyrenochaetopsis	Pyrenochaetopsis	13	Pathotroph-Saprotroph-Symbiotroph	Endophyte-Lichen Parasite-Undefined Saprotroph	Microfungus	Possible	NULL	Tedersoo L, et al. 2014. Science 346:1256688; Massimo NC, et al. 2015. Microbial Ecology 70:61-76; Lawrey JD, Diederich P. 2016. URL: http://www.lichenicolous.net [24 May 2017]
Desmodium/Geum	Desmodium	GTAGGTGAACCTGCGGAAGGATCATTACCGATTTTTAGCGGACCTGATCTTTGATCATGGTCTCGCGAAAACTTGTATTTAAAACCCCACTCTTATAAATTGAATCATTTTATTATATGTATAATAAATAAAGATCACTTTCAACAACGG	39.2647	22.7785	4.2133	1.88662e-06	Glomeromycota	Glomeromycetes	Glomeraceae	Rhizophagus	Rhizophagus	13	Symbiotroph	Arbuscular Mycorrhizal	NULL	Highly Probable	NULL	Redecker D, et al. 2013. Mycorrhiza 23:515-531
Desmodium/Geum	Desmodium	GTAGGTGAACCTGCGGAAGGATCATTACTGATTTGCTTAATTGCACCACATGTGTTTTTCTTTGAAACAAACTTGCTTTGGCGGTGGGCCCAGCCTGCCGCCAGAGGTCTAAACTTACAACCAATTTTTTATCAACTTGTCACACCAGAT	68.5439	30.716	2.94921	9.47341e-23	Ascomycota	Saccharomycetes	Saccharomycetales_fam_Incertae_sedis	Candida	Saccharomycetales	7	Saprotroph	Undefined Saprotroph	Yeast	Possible	NULL	Sterkenburg E, et al. 2015. New Phytologist 207:1145-1158
Desmodium/Geum	Desmodium	GTAGGTGAACCTGCGGAAGGATCATTAACGAATTACAAAGTCGGCCTTGCTGTTGCTGGTGGAAACACATGTGCACGCTCGGTCGCAAATCCACACACCTGTGCATCTATGACTCGAGGTTGTCGTCGTATGACCGAGAGTAACTTTTAC	9.02228	27.1716	6.51529	0.000476752	Basidiomycota	Agaricomycetes	Sebacinaceae	unidentified	Sebacinaceae	9	Symbiotroph	Ectomycorrhizal	Coralloid	Probable	Terrestrial forming mycorrhizas with a wide range of plants including orchids, Ericaceae and liverworts as well as ectomycorrhizas with conifers and angiosperm trees (Cannon & Kirk 2007)	Cannon PF, Kirk PM. 2007. Fungal Families of the World. CAB International, Cambridge
Desmodium/Geum	Desmodium	GTAGGTGAACCTGCGGAAGGATCATTAATGATTTTTTAAGCAAACCAAGCTTTTTTTTTATAAAAAGTGAGGTTTTGCGAACGTATTTAAAACCCCCCACTCTTTTAAAAAAATATATATATTTCATTCATATCAAATGAATAAAAAAAA	49.1001	22.3105	4.20192	3.07136e-06	Glomeromycota	Glomeromycetes	Glomeraceae	Septoglomus	Septoglomus	13	Symbiotroph	Arbuscular Mycorrhizal	NULL	Highly Probable	NULL	Redecker D, et al. 2013. Mycorrhiza 23:515-531
Desmodium/Geum	Desmodium	GTAGGTGAACCTGCGGAAGGATCATTAATGATTTTTTTAAGCAAACCAAGCGAAAGCGAGGCTTTGCGAATATATTTAAAACCCCACTCTTTAAAAAAATTTTCATAATTGTGAATAAAAAAGATCACTTTCAACAACGGATCTCTTGGT	9.34897	30.5693	6.49476	5.11671e-05	Glomeromycota	Glomeromycetes	Glomeraceae	Septoglomus	Septoglomus	13	Symbiotroph	Arbuscular Mycorrhizal	NULL	Highly Probable	NULL	Redecker D, et al. 2013. Mycorrhiza 23:515-531
Desmodium/Geum	Desmodium	GTAGGTGAACCTGCGGAAGGATCATTAATGATTTTTTTAAGCGAACCAAGCGAAAGCGAGGTTTTGCGAATATATTTAAAACCCCCACTCTTTATAAAAGAAAAAATTTTCATATTCATAAATGAATAAAAAAAAGATCACTTTCAACAA	3.86246	27.2658	6.49435	0.00043326	Glomeromycota	Glomeromycetes	Glomeraceae	Septoglomus	Septoglomus	13	Symbiotroph	Arbuscular Mycorrhizal	NULL	Highly Probable	NULL	Redecker D, et al. 2013. Mycorrhiza 23:515-531
Desmodium/Geum	Desmodium	GTAGGTGAACCTGCGGAAGGATCATTAATGATTTTTTTAAGCAAACCAAGCGAAAGCGAGGTTTTGCGAATATATTTAAAACCCCCCACTCTTTATAAAAGAAAAATTTTTTCATATTCATAAATGAATAAAAAAAAGATCACTTTCAAC	16.8878	27.0812	6.49646	0.000476752	Glomeromycota	Glomeromycetes	Glomeraceae	Septoglomus	Septoglomus	13	Symbiotroph	Arbuscular Mycorrhizal	NULL	Highly Probable	NULL	Redecker D, et al. 2013. Mycorrhiza 23:515-531
Desmodium/Geum	Desmodium	GTAGGTGAACCTGCGGAAGGATCATTATCGTGGGGCTTCGGCCCTCTCGAGATAGAACCCTTGCCTTTTTGAGTACCTTTCGTTTCCTCGGCGGGCTCGCCTGCCAATGGGGACCACAAAAAACCCTTTTGTAATACCTGTAATCGTCTG	132.013	9.31811	1.70492	1.40706e-06	Ascomycota	Dothideomycetes	Sporormiaceae	unidentified	Sporormiaceae	9	Saprotroph	Dung Saprotroph-Plant Saprotroph	Microfungus	Probable	Saprobic, associated with dung and rotting vegetation (Cannon & Kirk 2007)	Cannon PF, Kirk PM. 2007. Fungal Families of the World. CAB International, Cambridge
Desmodium/Geum	Desmodium	GTAGGTGAACCTGCGGAAGGATCATTAATGGTGCTTGCAGAAATGCTTGCACGGCGGCGGCCTTAAAACGCGCCAAATGGCACCCTTTGTTTACGAGTACCGTTCGTTTCCTCGGTGGGCTTGCCTGCCATGAGGACCAACAAAAACCTT	263.199	2.58494	0.530188	2.42699e-05	Ascomycota	Sordariomycetes	Chaetomiaceae	Trichocladium	Trichocladium	13	Saprotroph	Undefined Saprotroph	NULL	Probable	NULL	Tedersoo L, et al. 2014. Science 346:1256688
Desmodium/Geum	Desmodium	GTAGGTGAACCTGCGGAAGGATCATTAAAAATATATATCCGAGAATTCATTTTCTCGGATTAATTTGTATTCAAATCCCACTCTTTATAAATATATCAATTATATAAAACAAAATAAAAAAATAAAACTTTCAACAACGGATCTCTTGGC	1.32518	26.1208	6.49539	0.000824067	Glomeromycota	Glomeromycetes	Diversisporaceae	Diversispora	Xylaria	13	Saprotroph-Symbiotroph	Endophyte-Undefined Saprotroph-Wood Saprotroph	Xylarioid	Probable	NULL	Duncan CG, Eslyn WE. 1966. Mycologia 58:642-645; Costa IPMW, et al. 2012. Mycotaxon 119:26; http://www.apsnet.org/publications/commonnames/Pages/default.aspx
Desmodium/Geum	Geum	GTTGGGGGGGGCGGGGGGGGGGGGGGGCCGGGGTATACAACGCATCAACCCTGTGAACATTCCTAAAACGTTGCTTCGGCGGGACCAGACGGCCCTGTAACAACGGGCCGCCCCCGCCTGAGGACCCCTAACTCTGTTTTTATACTGTTT	5.91727	-45.9523	5.29759	6.20968e-16	Ascomycota	Sordariomycetes	Nectriaceae	Fusarium	-	-	-	-	-	-	Unassigned	-
Desmodium/Geum	Geum	GTAGGTGAACCTGCGGAAGGATCATTAACGAGTTCAAAGTCGAACGACCGTGCTGGTGGAAACACATGTGCACGTCGGTCGCGAACCCATCCACACACCGTGAACGTATGGCCTGGGGTCTTTTGACTCTGGGCACCATTTTTTACACTC	8.11227	-46.0397	6.51405	1.40844e-10	Basidiomycota	Agaricomycetes	unidentified	unidentified	-	-	-	-	-	-	Unassigned	-
Desmodium/Geum	Geum	GTAGGTGAACCTGCGGAAGGATCATTATCGAGTTAGGGTCTTATAGGCCCGATCTCCAACCCTTTGTTAACTATACCATGTTGCTTTGGTGGGCCCGCCTTTCGAGGCCGCCGGGGGGGTCTTGACACCCTTGGTCAGTGCCCGCCAGTA	11.486	-29.6302	6.19744	3.76901e-05	Ascomycota	Eurotiomycetes	unidentified	unidentified	-	-	-	-	-	-	Unassigned	-
Desmodium/Geum	Geum	GTAGGTGAACCTGCGGAAGGATCATTAACGAGTTACAAGTCGGTCGACCGTGCTGGCGGAAACGCATGTGCACGTCGGTCGCAAATCTCATCCACACACCTGTGAACGTATGGCCTTTTTGGGTCTCACGACCTGGGGGGGCAAACCATT	26.0575	-20.9676	4.40193	4.05659e-05	Basidiomycota	Agaricomycetes	unidentified	unidentified	-	-	-	-	-	-	Unassigned	-
Desmodium/Geum	Geum	GTAGGTGAACCTGCGGAAGGATCATTAAAAACTTTTTTCCGGGAATTCGTTTCGTCTTCCCGGATTATTTGTATTCAAATCCCACTCTTTATAAATATATCAATTATATAAAACAATATAAAAAAAGAAAACTTTCAACAACGGATCTCT	5.27178	-28.9906	6.50622	0.000151018	Glomeromycota	Glomeromycetes	Diversisporaceae	Diversispora	-	-	-	-	-	-	Unassigned	-
Desmodium/Geum	Geum	GTTGGTGAACCAGCGGAGGGATCATTACCGAGTTCTTACAGAACCCTACCCTTGTGTGCTAAGCTACCACCCAGCTTTTACACAAGAGTCCCGGCTTAACCGCCGGGCTATCAGTGTAAAAAACAAAACCTCTGTATTATTATTATTTCT	6.74506	-21.8863	5.23066	0.000453015	Ascomycota	Sordariomycetes	Lasiosphaeriaceae	Schizothecium	-	-	-	-	-	-	Unassigned	-
Desmodium/Geum	Geum	GTAGGTGAACCTGCGGAAGGATCATTAAAGAGTATAGGGGCTTCATGCCCACTAACTCCACCCTTTGTTTACATACCATTGTTGCTTTGGCAGGCCCGTCGCAAGACAACCGGCTTCGGCTGGTCAGCGCCTGCCAGAGGACCTAAAACT	1.57188	-41.7888	6.51493	7.02996e-09	Ascomycota	Leotiomycetes	Leotiaceae	Alatospora	Alatospora	13	Saprotroph	Undefined Saprotroph	NULL	Probable	NULL	Tedersoo L, et al. 2014. Science 346:1256688
Desmodium/Geum	Geum	GTAGGTGAACCTGCGGAGGGATCATTAACGAATGGCCGTCAGGCCATCGCACTTCAAGCCCGTGGATGAGAAATGTGGCTCGACGACCCGTCTGGTCGTCGCAATTATGCAGATATGTCGTGGGCGTCAGAATGAAGACCCAATGAATCA	32.3954	-21.7492	2.20117	1.80513e-20	Ascomycota	Archaeorhizomycetes	Archaeorhizomycetaceae	Archaeorhizomyces	Archaeorhizomyces	13	Saprotroph	Soil Saprotroph	Microfungus	Probable	From rhizosphere soil and coniferous ectomycorrhizal root tips (Rosling et al. 2011)	Rosling A, et al. 2011. Science 333:876-879
Desmodium/Geum	Geum	GTAGGTGAACCTGCGGAGGGATCATTAACGAATGGTCTTGGTACCTTCAAACCCTCAAACCAGTGGACATGAAAAATGTGTTTCGGCGCTCCGGCGCCGTTTTTATGCCGTAATACTGTCCTTTGTGTCTGAATGCAAAGCAAAGAATCA	10.5428	-34.2364	6.50955	3.97761e-06	Ascomycota	Archaeorhizomycetes	Archaeorhizomycetaceae	Archaeorhizomyces	Archaeorhizomyces	13	Saprotroph	Soil Saprotroph	Microfungus	Probable	From rhizosphere soil and coniferous ectomycorrhizal root tips (Rosling et al. 2011)	Rosling A, et al. 2011. Science 333:876-879
Desmodium/Geum	Geum	GTAGGTGAACCTGCGGAAGGATCATTAAAAATACGTCCCGTTTTTTCGAAAATGGGTTCTATTTCCACACCGTGTTTACATACCTTTGTTGCTTTGGCAGGCCGCCATTCGGCGTCGGCTCCGGCTGACTGCGCCTGCCAGAGGACCCCA	83.6197	-22.6409	2.62991	1.01426e-15	Ascomycota	Leotiomycetes	Helotiales_fam_Incertae_sedis	Cadophora	Cadophora	13	Symbiotroph	Endophyte	Microfungus	Highly Probable	Dark Septate Endophyte, known from plant roots.	Tedersoo L, et al. 2010. Mycorrhiza 20:217-263; Newsham 2011. New Phytologist 190:783-793 (as DSE)
Desmodium/Geum	Geum	GTAGGTGAACCTGCGGAAGGATCATTAAAAAATTGAGGTATTAGTACCTTTTTTTTTGTATTTAAAACCTTACTCTATAAAACCTAAAAATTTTATATAATAAAATGAAAAACTTTCAACAATGGATCTCTTGGTTCTC	33.3626	-24.3781	5.72371	0.000349641	Glomeromycota	Glomeromycetes	Gigasporaceae	Cetraspora	Cetraspora	13	Symbiotroph	Arbuscular Mycorrhizal	NULL	Highly Probable	NULL	Tedersoo L, et al. 2014. Science 346:1256688
Desmodium/Geum	Geum	GTAGGTGAACCTGCGGAAGGATCATTATAAAATTTTCATATATTATTTATTTAATATATAAAATTATATACAAAATGTATTCAAAACCCACACTCTTTATAACCATAAAAAAATATATTATATATTTATAATATAATAAAAAAAAACAAC	9.17119	-30.1785	6.50689	6.99519e-05	Glomeromycota	Glomeromycetes	Claroideoglomeraceae	Claroideoglomus	Claroideoglomus	13	Symbiotroph	Arbuscular Mycorrhizal	NULL	Highly Probable	NULL	Tedersoo L, et al. 2014. Science 346:1256688
Desmodium/Geum	Geum	GTAGGTGAACCTGCGGAAGGATCATTATAAAATTTTTACATTTATTGTAAAAAAAAAATGTATTCAAAACCCATACTCTTAAAAAAAAACCATATATAATATATTTTTTATATATAATATATATAAAAATTATTTAAATAATAATTTAAA	4.81258	-29.8851	6.50899	8.47105e-05	Glomeromycota	Glomeromycetes	Claroideoglomeraceae	Claroideoglomus	Claroideoglomus	13	Symbiotroph	Arbuscular Mycorrhizal	NULL	Highly Probable	NULL	Tedersoo L, et al. 2014. Science 346:1256688
Desmodium/Geum	Geum	GTAGGTGAACCTGCGGAAGGATCATTATAAAATTTTCATATATTAATTTATTTAATATATAAAATTATATACAAAATGTATTCAAAACCCACACACTTTATAACCATAAAAAAATATATTATATATTTATAATATAATAAAAAAACAACT	10.6711	-29.7463	6.50809	9.06023e-05	Glomeromycota	Glomeromycetes	Claroideoglomeraceae	Claroideoglomus	Claroideoglomus	13	Symbiotroph	Arbuscular Mycorrhizal	NULL	Highly Probable	NULL	Tedersoo L, et al. 2014. Science 346:1256688
Desmodium/Geum	Geum	GTAGGTGAACCTGCGGAAGGATCATTATAAAATTTTTACATTTATTGTAAAAAAAAAATGTATTCAAAACCCATACTCTTAAAAAACCATATATAATATATTTTTTATATATATATATATAAAAATTATTTAAATAATAATTTAAAAAAA	9.504	-22.0123	5.24011	0.000432682	Glomeromycota	Glomeromycetes	Claroideoglomeraceae	Claroideoglomus	Claroideoglomus	13	Symbiotroph	Arbuscular Mycorrhizal	NULL	Highly Probable	NULL	Tedersoo L, et al. 2014. Science 346:1256688
Desmodium/Geum	Geum	GTAGGTGAACCTGCGGAAGGATCATTATCGATTTTTAAAGGATGTGCTGGCTGCCCTATCATAGGTTTGCATGTGCACTCCACAAAATCTTCATTCTCTACACCATTGTGCACAACCCAGTAGGCAAAACAGGTTCACAGAGCAATCTGT	72.5019	-21.6619	2.40404	3.66621e-17	Basidiomycota	Agaricomycetes	Clavariaceae	Clavaria	Clavaria	13	Saprotroph	Undefined Saprotroph	Clavarioid	Probable	NULL	Tedersoo L, et al. 2014. Science 346:1256688
Desmodium/Geum	Geum	GTAGGTGAACCTGCGGAAGGATCATTACTGATAGAGGATGTGCTGGCTGCTTAGGGTTGCATGTGCACTCCTCAAAATCTTCATTCTCTACACCATTGTGCACAACCCAGTAGGCAAAACAGGTTCACAGAGCAATCTGTGCACATTGTC	55.1013	-23.484	3.45411	7.54638e-10	Basidiomycota	Agaricomycetes	Clavariaceae	Clavaria	Clavaria	13	Saprotroph	Undefined Saprotroph	Clavarioid	Probable	NULL	Tedersoo L, et al. 2014. Science 346:1256688
Desmodium/Geum	Geum	GTAGGTGAACCTGCGGAAGGATCATTATTGATTGATTAAAGGGATGTGCTGGCAAAAATCTATTTTGCATTGTGCACTCCTGAAATCTTCATCCACTTGTGCCACTTTGTAGACAAAAAATCAATGAAATAATTTATTGCTTTTGTCTAT	88.6646	-20.0231	3.11147	7.02286e-09	Basidiomycota	Agaricomycetes	Clavariaceae	Clavaria	Clavaria	13	Saprotroph	Undefined Saprotroph	Clavarioid	Probable	NULL	Tedersoo L, et al. 2014. Science 346:1256688
Desmodium/Geum	Geum	ATAGGTGAACCTGTGGAAGGATCATTATTGAATCCAAAGGGATGTGCTGGCCTCTTGACCGTGCACTCCCGCCTTTATATCCACCTGTGCACTTTGATGTAGACTAGGATTCACTTCCGAGTCTATGTTTTCATATACCCTTTATAATTG	148.632	-26.7386	3.00794	9.99905e-17	Basidiomycota	Agaricomycetes	Clavariaceae	Clavulinopsis	Clavulinopsis	13	Saprotroph	Undefined Saprotroph	Clavarioid	Probable	NULL	Rinaldi AC, et al. 2008. Fungal Diversity 33:1-45; Tedersoo L, et al. 2010. Mycorrhiza 20:217-263; http://mycorrhizas.info/ecmf.html
Desmodium/Geum	Geum	GTAGGTGAACCTGTGGAAGGATCATTATTGAATCCAAAGGGATGTTGCTGGCCTTTTTGACCGTGCACTCCCGCCTTTATATCCACCTGTGCACTTTGATGTAGACTAGGATTCACTTCCGAGTCTATGTTTTCGTATACCCTTTATAAT	93.5319	-27.4833	4.06034	8.93949e-10	Basidiomycota	Agaricomycetes	Clavariaceae	Clavulinopsis	Clavulinopsis	13	Saprotroph	Undefined Saprotroph	Clavarioid	Probable	NULL	Rinaldi AC, et al. 2008. Fungal Diversity 33:1-45; Tedersoo L, et al. 2010. Mycorrhiza 20:217-263; http://mycorrhizas.info/ecmf.html
Desmodium/Geum	Geum	GTAGGTGAACCTGCGGAAGGATCATTATTGAATCCAAAGGGATGTTGCTGGCCTCTTGACTGTGCACTCCCGCCTTTATATCCACCTGTGCACTTTGATGTAGACTAGGATTCACTTCCGAGTCTATGTTTTCATATACCCTTTATAATT	236.149	-26.0432	4.10078	9.50889e-09	Basidiomycota	Agaricomycetes	Clavariaceae	Clavulinopsis	Clavulinopsis	13	Saprotroph	Undefined Saprotroph	Clavarioid	Probable	NULL	Rinaldi AC, et al. 2008. Fungal Diversity 33:1-45; Tedersoo L, et al. 2010. Mycorrhiza 20:217-263; http://mycorrhizas.info/ecmf.html
Desmodium/Geum	Geum	GTAGGTGTTCCTGCGGAAGGATCATTATTGAATCCAAAGGGATGTTGCTGGCCTTTTTGACCGTGCACTCCCGCCTTTATATCCACCTGTGCACTTTGATGTAGACTAGGATTCACTTCCGAGTCTATGTTTTCGTATACCCTTTATAAT	14.3934	-32.7126	6.50501	1.24344e-05	Basidiomycota	Agaricomycetes	Clavariaceae	Clavulinopsis	Clavulinopsis	13	Saprotroph	Undefined Saprotroph	Clavarioid	Probable	NULL	Rinaldi AC, et al. 2008. Fungal Diversity 33:1-45; Tedersoo L, et al. 2010. Mycorrhiza 20:217-263; http://mycorrhizas.info/ecmf.html
Desmodium/Geum	Geum	GTAGGTGAACCTGCAGAAGGATCATTATTGAATCCAAAGGGATGTTGCTGGCCTCTTGACCGTGCACTCCCGCCTTTATATCCACCTGTGCACTTTGATGTAGACTAGGATTCACTTCCGAGTCTATGTTTTCATATACCCTTTATAATT	233.958	-28.1524	5.62598	1.39523e-05	Basidiomycota	Agaricomycetes	Clavariaceae	Clavulinopsis	Clavulinopsis	13	Saprotroph	Undefined Saprotroph	Clavarioid	Probable	NULL	Rinaldi AC, et al. 2008. Fungal Diversity 33:1-45; Tedersoo L, et al. 2010. Mycorrhiza 20:217-263; http://mycorrhizas.info/ecmf.html
Desmodium/Geum	Geum	GTAGGTGAACCTGCGGAAGGATCATTATTGAATCCAAAGGGATGTTGCTGGCCTTTTTGACCGTGCACTCCCACCTTTATATCCACCTGTGCACTTTGATGTAGACTAGGATTCACTTCCGAGTCTATGTTTTCGTATACCCTTTATAAT	74.8585	-32.03	6.4498	1.67454e-05	Basidiomycota	Agaricomycetes	Clavariaceae	Clavulinopsis	Clavulinopsis	13	Saprotroph	Undefined Saprotroph	Clavarioid	Probable	NULL	Rinaldi AC, et al. 2008. Fungal Diversity 33:1-45; Tedersoo L, et al. 2010. Mycorrhiza 20:217-263; http://mycorrhizas.info/ecmf.html
Desmodium/Geum	Geum	ATAGGTGAACCTGCGGAAGGATCATTATTGAATCCAAAGGGATGTTGCTGGCCTCTTGACCGTGCACTCCCGCCTTTATATCCACCTGTGCACTTTGATGTAGACTAGGATTCACTTCCGAGTCTATGTTTTCATATACCCTTTATAATT	326.708	-27.5664	6.50481	0.000380883	Basidiomycota	Agaricomycetes	Clavariaceae	Clavulinopsis	Clavulinopsis	13	Saprotroph	Undefined Saprotroph	Clavarioid	Probable	NULL	Rinaldi AC, et al. 2008. Fungal Diversity 33:1-45; Tedersoo L, et al. 2010. Mycorrhiza 20:217-263; http://mycorrhizas.info/ecmf.html
Desmodium/Geum	Geum	GTAGGTGAACCTGCGGAAGGATCATTATTGAATCCAAAGGGATGTTGCTGGCCTTTTTGACTGTGCACTCCCGCCTTTATATCCACCTGTGCACTTTGATGTAGACTAGGATTCACTTCCGAGTCTATGTTTTCATATACCCTTTATAAT	70.5557	-25.3412	6.32122	0.000839444	Basidiomycota	Agaricomycetes	Clavariaceae	Clavulinopsis	Clavulinopsis	13	Saprotroph	Undefined Saprotroph	Clavarioid	Probable	NULL	Rinaldi AC, et al. 2008. Fungal Diversity 33:1-45; Tedersoo L, et al. 2010. Mycorrhiza 20:217-263; http://mycorrhizas.info/ecmf.html
Desmodium/Geum	Geum	GTAGGTGAACCTGCGGAAGGATCATTACCTGGCCTTGGGCCGCTCGCGGGAGCTAGTTGCTTGCGACGACGCTGCCGAGGGTGCTTAGCCCTTGACTTATCACCTTGACTATGTGCACCTTTTGTTGTTTCCTCGGCAGGTCATCTGCCG	4.60539	-26.6802	6.5321	0.000653132	Ascomycota	Dothideomycetes	Lentitheciaceae	Darksidea	Darksidea	13	Symbiotroph	Endophyte	Dark Septate Endophyte	Highly Probable	NULL	Knapp DG, et al. 2015. Persoonia 35:87-100
Desmodium/Geum	Geum	GTAGGTGAACCTGCGGAAGGATCATTAAAGATTCGACCTTCGGGTCTATCTTCTCTTCAGCTGTGCGCTTTTGCTGCACGCTGTTGAACTTCACACACCTGTGCACACTTCGGTTGTGGCTAGTTAACTCTAGCTGCTTCCGCTTTTACA	153.645	-21.3278	3.44844	2.52878e-08	Basidiomycota	Agaricomycetes	Exidiaceae	unidentified	Exidiaceae	9	Saprotroph-Symbiotroph	Endophyte-Undefined Saprotroph	Tremelloid	Probable	Saprobic or possibly weakly parasitic on wood and bark (Cannon & Kirk 2007)	Cannon PF, Kirk PM. 2007. Fungal Families of the World. CAB International, Cambridge
Desmodium/Geum	Geum	GTAGGTGAACCTGCGGAAGGATCATTAATGATTTTTAAAGCGAGTCGAGCGTCAAGCGAGGCTTGCGAAATATTTAAAACCCCACTCTTTTTAACCTTAAAACATAAATCATGATACATGAATTTAAAAAAAAGATCACTTTCAACAACG	5.07685	-29.7531	6.50613	9.05051e-05	Glomeromycota	Glomeromycetes	Glomeraceae	Funneliformis	Funneliformis	13	Symbiotroph	Arbuscular Mycorrhizal	NULL	Highly Probable	NULL	Redecker D, et al. 2013. Mycorrhiza 23:515-531
Desmodium/Geum	Geum	GTAGGACAAAAAAAAAAAAAAAAAAAAAACAAAAAAAAAAAAAAAAAAAAAAAAAAAAAAAAAAAAAAAAAAAAAAAAAAAAAAAAAAAAAAAAAAAAAAAAAAAAAAAAAAAAAAAAAAAAAAAAAAAAAAAAAAAAAAAAAAAAAAAA	36.2332	-23.7936	3.99378	9.1556e-08	Glomeromycota	Glomeromycetes	Gigasporaceae	Gigaspora	Gigaspora	13	Symbiotroph	Arbuscular Mycorrhizal	NULL	Highly Probable	NULL	Redecker D, et al. 2013. Mycorrhiza 23:515-531
Desmodium/Geum	Geum	GTAGGAAAAAAAAAAAAAAAAAAAAAAAACAAAAAAAAAAAAAAAAAAAAAAAAAAAAAAAAAAAAAAAAAAAAAAAAAAAAAAAAAAAAAAAAAAAAAAAAAAAAAAAAAAAAAAAAAAAAAAAAAAAAAAAAAAAAAAAAAAAAAAAA	2.70251	-26.1159	6.50635	0.000828233	Glomeromycota	Glomeromycetes	Gigasporaceae	Gigaspora	Gigaspora	13	Symbiotroph	Arbuscular Mycorrhizal	NULL	Highly Probable	NULL	Redecker D, et al. 2013. Mycorrhiza 23:515-531
Desmodium/Geum	Geum	GTAGGTGAACCTGCGGAAGGATCATTAAAAATATAGCAAACCGAGCGTCAGCGAGGTTTTGCGATCAAAATTGTATTTAAAACCCAACTCTTTGAATCAAATATATATTATGTATCATAAATAAATAAAAGATCACTTTCAACAACGGAT	104.737	-25.0484	2.30912	1.22098e-24	Glomeromycota	Glomeromycetes	Glomeraceae	NA	Glomeraceae	9	Symbiotroph	Arbuscular Mycorrhizal	NULL	Highly Probable	NULL	Redecker D, et al. 2013. Mycorrhiza 23:515-531
Desmodium/Geum	Geum	GTAGGTGAACCTGCGGAAGGATCATTATCGATTTAGCGGACCGAGCGTTAGCGAGGTTTTGCGATCAATTTATATTTAAAACCCACTCTTGAATGTATAAAAATTTATGTATTAATGATAAAATAAAAAGATCACTTTCAACAACGGATC	6.36909	-38.5329	5.47209	1.6176e-10	Glomeromycota	Glomeromycetes	Glomeraceae	NA	Glomeraceae	9	Symbiotroph	Arbuscular Mycorrhizal	NULL	Highly Probable	NULL	Redecker D, et al. 2013. Mycorrhiza 23:515-531
Desmodium/Geum	Geum	GTAGGTGAACCTGCGGAAGGATCATTACCAATCTTTTAGCGAGCCTTGGGCTTTGTCCATGGTCTTGCAAACTTTGTATTTAAAACCCGCTCATAAATTAAAACATACTTTTGTTATTATTATAATAAAGATCACTTTCAACAACGGATC	85.7489	-17.6256	2.74548	7.02996e-09	Glomeromycota	Glomeromycetes	Glomeraceae	NA	Glomeraceae	9	Symbiotroph	Arbuscular Mycorrhizal	NULL	Highly Probable	NULL	Redecker D, et al. 2013. Mycorrhiza 23:515-531
Desmodium/Geum	Geum	GTAGGTGAACCTGCGGAAGGATCATTACTGATTTATGCGAACCTCGCGTCAGCGGGGATCTCGCGTTCGTATTTAAAACACCCACTCTTAAAAAAATTTTTATAATCATATGTAAATAAATAAAAGATCACTTTCAACAACGGATCTCTA	19.7618	-31.6567	5.02685	1.28829e-08	Glomeromycota	Glomeromycetes	Glomeraceae	NA	Glomeraceae	9	Symbiotroph	Arbuscular Mycorrhizal	NULL	Highly Probable	NULL	Redecker D, et al. 2013. Mycorrhiza 23:515-531
Desmodium/Geum	Geum	GTAGGTGAACCTGCGGAAGGATCATTACTGATTTATGCGAACCTCGCGTCAGCGGGGATCTCGCGTTCGTATTTAAAACATCCACTCTTAAAAAAATTTTTATAATCATATGTAAATAAATAAAAGATCACTTTCAACAACGGATCTCTT	14.5965	-40.5741	6.50582	1.86066e-08	Glomeromycota	Glomeromycetes	Glomeraceae	NA	Glomeraceae	9	Symbiotroph	Arbuscular Mycorrhizal	NULL	Highly Probable	NULL	Redecker D, et al. 2013. Mycorrhiza 23:515-531
Desmodium/Geum	Geum	GTAGGTGAACCTGCGGAAGGATCATTACTGATTTGGCAAACCGAGCTTGTTAGCAAGGTTTTGCGATCAAAACTTTATATTTAAAACCCCACTCTTTTAAAATGTATATTTTTTTATTTTGAATGATAAAATTAAAAGATCACTTTCAAC	51.5938	-27.6776	5.06491	1.40706e-06	Glomeromycota	Glomeromycetes	Glomeraceae	Dominikia	Glomeraceae	9	Symbiotroph	Arbuscular Mycorrhizal	NULL	Highly Probable	NULL	Redecker D, et al. 2013. Mycorrhiza 23:515-531
Desmodium/Geum	Geum	GTAGGTGAACCTGCGGAAGGATCATTACCAATATAGCGAACCGAGCGTTAGCGAGGTTTCGCGATCAAATTTGTATTTAAAACCCAACTCTTTAAATGTATATTATTATTGTATTTTAAATAATAAAAAGATCACTTTCAACAACGGATC	53.4509	-25.1008	4.71268	2.84762e-06	Glomeromycota	Glomeromycetes	Glomeraceae	Glomus	Glomeraceae	9	Symbiotroph	Arbuscular Mycorrhizal	NULL	Highly Probable	NULL	Redecker D, et al. 2013. Mycorrhiza 23:515-531
Desmodium/Geum	Geum	GTAGGTGAACCTGCGGAAGGATCATTACTGATTTGGCAAACCGAGCGTTAGCAAGGTTTTGCGATCAAATATTTAAAACCCACTCTTTTAAAATGTATACTTTTTTATTTTGAATGATAAAAATTAAAAGATCACTTTCAACAACGGATC	18.4237	-33.432	6.505	7.24997e-06	Glomeromycota	Glomeromycetes	Glomeraceae	Dominikia	Glomeraceae	9	Symbiotroph	Arbuscular Mycorrhizal	NULL	Highly Probable	NULL	Redecker D, et al. 2013. Mycorrhiza 23:515-531
Desmodium/Geum	Geum	GTAGGTGAACCTGCGGAAGGATCATTACTGATATGGCAAACCGAGCGTTAGCAAGGTTTTGCGATCAAACTTATATTTAAAACCCACTCTTTATATGTAATATTTTTTTTTATTTTGATAAAAAATTAAAAAGATCACTTTCAACAACGG	12.034	-31.893	6.50531	2.16906e-05	Glomeromycota	Glomeromycetes	Glomeraceae	Dominikia	Glomeraceae	9	Symbiotroph	Arbuscular Mycorrhizal	NULL	Highly Probable	NULL	Redecker D, et al. 2013. Mycorrhiza 23:515-531
Desmodium/Geum	Geum	GTAGGTGAACCTGCGGAAGGATCATTACCAATATAGCGAACCGAGCGTTAGCGAGGTTTCGCGATCAAATTTGTATTTAAAACCCAACTCTTTAAATGTATATTATTATTGTATTTTAAATAATAAAGATCACTTTCAACAACGGATCTC	6.06712	-30.7476	6.50532	4.75188e-05	Glomeromycota	Glomeromycetes	Glomeraceae	Glomus	Glomeraceae	9	Symbiotroph	Arbuscular Mycorrhizal	NULL	Highly Probable	NULL	Redecker D, et al. 2013. Mycorrhiza 23:515-531
Desmodium/Geum	Geum	GTAGGTGAACCTGCGGAAGGATCATTACTGATTTAGCGGACCGAGCGTTAGCAAGGTTCTGCGATCATTTATATTTAAAACCCACTCTTGAACGTATAAATTTATGCATTAATGATAAAATAAAAGATCACTTTCAACAACGGATCTCTT	12.0489	-23.4128	4.97083	5.09284e-05	Glomeromycota	Glomeromycetes	Glomeraceae	Dominikia	Glomeraceae	9	Symbiotroph	Arbuscular Mycorrhizal	NULL	Highly Probable	NULL	Redecker D, et al. 2013. Mycorrhiza 23:515-531
Desmodium/Geum	Geum	GTAGGTGAACCTGCGGAAGGATCATTAATGATTTTTTAAGCAAACCTTTTTTTTTAAAAAGGAAAAGGTTTTGCGAATATATTTAAAACCCCACTCTTTTAAAAAAAATTTTTTCTTATTCATATTGAATAAAAAAAAGATCACTTTCAA	5.21899	-28.2872	6.50549	0.00024312	Glomeromycota	Glomeromycetes	Glomeraceae	Glomus	Glomeraceae	9	Symbiotroph	Arbuscular Mycorrhizal	NULL	Highly Probable	NULL	Redecker D, et al. 2013. Mycorrhiza 23:515-531
Desmodium/Geum	Geum	GTAGGTGAACCTGCGGAAGGATCATTACCAATATAGCGAACCGAGCGTTAGCTAGGCTTCGCGATCAAATTTGTATTTAAAACCCAGCTCTTTAAATGTATATATTATTATTGTATTTTAAATAATAAAAAGATCACTTTCAACAACGGA	8.17389	-28.0148	6.50644	0.000291955	Glomeromycota	Glomeromycetes	Glomeraceae	Glomus	Glomeraceae	9	Symbiotroph	Arbuscular Mycorrhizal	NULL	Highly Probable	NULL	Redecker D, et al. 2013. Mycorrhiza 23:515-531
Desmodium/Geum	Geum	GTAGGTGAACCTGCGGAAGGATCATTACCAATATAGCGAACCGAGCGTTAGCGAGGCTTCGCGATCAATTTGTATTTAAAACCCAATTCTTTAAATGTATATTATTGTATTTTAAATAATAAAAGATCACTTTCAACAACGGATCTCTTG	24.3871	-23.3386	5.69605	0.000623078	Glomeromycota	Glomeromycetes	Glomeraceae	Glomus	Glomeraceae	9	Symbiotroph	Arbuscular Mycorrhizal	NULL	Highly Probable	NULL	Redecker D, et al. 2013. Mycorrhiza 23:515-531
Desmodium/Geum	Geum	GTAGGTGAACCTGCGGAAGGATCATTACTGATTTGGCAAACCGAGCGTTAGCAAGGTTTTGCGATCAACTTATATTTAAAACCCAACTCTTTAAATGTATATTTTTTATTTTGAATGATAATTAAAGATCACTTTCAACAACGGATCTCT	27.9742	-26.3581	6.50489	0.000732496	Glomeromycota	Glomeromycetes	Glomeraceae	Dominikia	Glomeraceae	9	Symbiotroph	Arbuscular Mycorrhizal	NULL	Highly Probable	NULL	Redecker D, et al. 2013. Mycorrhiza 23:515-531
Desmodium/Geum	Geum	GTAGGTGAACCTGCGGAAGGATCATTACAAATCATGGCGAACCTCGCGTTTCGCGAGGTCTTGCGTCCATTTTCGTATTTAAAACATCCCACTCTTTAAAAATATTTATCTAATGATAAAAATAAAAAAGATCACTTTCAACAACGGATC	64.8918	-22.6293	3.41838	2.21759e-09	Glomeromycota	unidentified	unidentified	unidentified	Glomeromycota	3	Symbiotroph	Arbuscular Mycorrhizal	NULL	Highly Probable	NULL	Redecker D, et al. 2013. Mycorrhiza 23:515-531
Desmodium/Geum	Geum	GTAGGTGAACCTGCGGAAGGATCATTACAAATCATGGCGAACCTCGCGTTTCGCGAGGTCTTGCGTCCATTTTATATTTAAAACATCCCACTCTTTAAAAATATTTATCTAATGATAAAAATAAAAAAGATCACTTTCAACAACGGATCT	78.6289	-25.6497	3.98758	7.02286e-09	Glomeromycota	unidentified	unidentified	unidentified	Glomeromycota	3	Symbiotroph	Arbuscular Mycorrhizal	NULL	Highly Probable	NULL	Redecker D, et al. 2013. Mycorrhiza 23:515-531
Desmodium/Geum	Geum	GTAGGTGAACCTGCGGAAGGATCATTACAAATTATGGCGAACTTCGCGTTTCGCGAGGTTTTGCGTCCACTTTTCGTATTTAAAACATCCCACTCTTTAAAAAAAAATTATCTAATGATAAATAAAAAAGATCACTTTCAACAACGGATC	22.07	-38.8375	6.50533	8.83718e-08	Glomeromycota	unidentified	unidentified	unidentified	Glomeromycota	3	Symbiotroph	Arbuscular Mycorrhizal	NULL	Highly Probable	NULL	Redecker D, et al. 2013. Mycorrhiza 23:515-531
Desmodium/Geum	Geum	GTAGGTGAACCTGCGGAAGGATCATTACAAATTATGGCGAACCTCGCGTTTCGCGAGGTCTTGCGTCCATTTTTCATATTTAAAACATCCCACTCTTTAAAAATAATTTATCTAATGATAAAAATAAAAAAGATCACTTTCAACAACGGA	24.8919	-20.5365	4.54302	0.000112646	Glomeromycota	unidentified	unidentified	unidentified	Glomeromycota	3	Symbiotroph	Arbuscular Mycorrhizal	NULL	Highly Probable	NULL	Redecker D, et al. 2013. Mycorrhiza 23:515-531
Desmodium/Geum	Geum	GTAGGTGAACCTGCGGAAGGATCATTACTGAGTTAGGGCCTTTCTGGCCCGACCTCCAACCCTTTGTTTACTATACCATGTTGCTTTGGCGGGCCTGCCTTTTGGGGCTGCTGGGGGCATTACTGCCCTTGACCTGTGCCTGCCAGGAGC	138.852	-23.5067	2.40497	4.33063e-20	Ascomycota	Eurotiomycetes	Herpotrichiellaceae	unidentified	Herpotrichiellaceae	9	Pathotroph-Saprotroph	Animal Pathogen-Fungal Parasite-Undefined Saprotroph	Facultative Yeast-Microfungus	Probable	Mostly saprobic on plants or other fungi, isolated from soil etc., and from medical sources (Cannon & Kirk 2007)	Cannon PF, Kirk PM. 2007. Fungal Families of the World. CAB International, Cambridge
Desmodium/Geum	Geum	GTAGGTGAACCTGCGGAAGGATCATTACTGAGTTAGGGTCTTTTTGGCCCGACCTCCAACCCTTTGTTTATTATACCCATGTTGCTTTGGTGGGCCTGCCTTTCGGGGCTGCCGGGGGCATCACCGCCCCTGACCCGTGCCTGCCAGGAG	12.9094	-35.0287	4.33092	6.38107e-14	Ascomycota	Eurotiomycetes	Herpotrichiellaceae	unidentified	Herpotrichiellaceae	9	Pathotroph-Saprotroph	Animal Pathogen-Fungal Parasite-Undefined Saprotroph	Facultative Yeast-Microfungus	Probable	Mostly saprobic on plants or other fungi, isolated from soil etc., and from medical sources (Cannon & Kirk 2007)	Cannon PF, Kirk PM. 2007. Fungal Families of the World. CAB International, Cambridge
Desmodium/Geum	Geum	GTAGGTGAACCTGCGGAAGGATCATTACTGAAGCGCCTTGAGGATGTTGCTGGCCTTGTTTTTTCTTACAAGGCAAACGTGCACTCCTTGGACATTTCAAAAAATTCCATCACAACCTTATGTGCACTTCTTGTAGGAAATGCCCTCCCT	38.8418	-42.2447	4.67784	3.38734e-17	Basidiomycota	Agaricomycetes	Hygrophoraceae	Hygrocybe	Hygrocybe	13	Saprotroph-Symbiotroph	Undefined Saprotroph-Undefined Biotroph	Agaricoid	Probable	Previously classified as Hygrophorus; carbon signature suggests biotrophy with bryophytes, grasses, or understory plants	Tedersoo L, et al. 2014. Science 346:1256688;Lodge et al. 2014. Fungal Diversity 64:1-99; Lodge 2014. Omphalina 5:2-6; Seitzman et al. 2011. Mycologia 103:280-290.
Desmodium/Geum	Geum	GTAGGGGGGGGGGGGGGGGGGGCATTACTGAAGTGATTTGGGGATGTTGCTGGCCCCTCTCAAGGGGGCATTGTGCACTCCTTGAAACAATTCACAATTTCCACCACACCCCTTGTGCACATCCTGTAGGCACCCTAACCCACCTCCGGG	50.6016	-25.1886	3.62931	3.04306e-10	Basidiomycota	Agaricomycetes	Hygrophoraceae	Hygrocybe	Hygrocybe	13	Saprotroph-Symbiotroph	Undefined Saprotroph-Undefined Biotroph	Agaricoid	Probable	Previously classified as Hygrophorus; carbon signature suggests biotrophy with bryophytes, grasses, or understory plants	Tedersoo L, et al. 2014. Science 346:1256688;Lodge et al. 2014. Fungal Diversity 64:1-99; Lodge 2014. Omphalina 5:2-6; Seitzman et al. 2011. Mycologia 103:280-290.
Desmodium/Geum	Geum	GTAGGTGAACCTGCGGAAGGATCATTACTGAAGTGATTTGGGGATGTTGCTGGCCTCTCTCAAGGGGGCATTGTGCACTCCTTGAAACAATTCACAATTTCCATCACACCCCTTGTGCACATCTTGTAGGCACCCAAACCCACCTCTGGG	44.6986	-27.7668	4.52662	3.40429e-08	Basidiomycota	Agaricomycetes	Hygrophoraceae	Hygrocybe	Hygrocybe	13	Saprotroph-Symbiotroph	Undefined Saprotroph-Undefined Biotroph	Agaricoid	Probable	Previously classified as Hygrophorus; carbon signature suggests biotrophy with bryophytes, grasses, or understory plants	Tedersoo L, et al. 2014. Science 346:1256688;Lodge et al. 2014. Fungal Diversity 64:1-99; Lodge 2014. Omphalina 5:2-6; Seitzman et al. 2011. Mycologia 103:280-290.
Desmodium/Geum	Geum	GTAGGGGGGGGGGGGGGGGGGGGATTACTGAAGTGATTTGGGGATGTTGCTGGCCCCTCTCAAGGGGGCATTGTGCACTCCTTGAAACAATTCACAATTTCCACCACACCCCTTGTGCACATCCTGTAGGCACCCTAACCCACCTCCGGG	32.9986	-25.3477	4.2227	7.38551e-08	Basidiomycota	Agaricomycetes	Hygrophoraceae	Hygrocybe	Hygrocybe	13	Saprotroph-Symbiotroph	Undefined Saprotroph-Undefined Biotroph	Agaricoid	Probable	Previously classified as Hygrophorus; carbon signature suggests biotrophy with bryophytes, grasses, or understory plants	Tedersoo L, et al. 2014. Science 346:1256688;Lodge et al. 2014. Fungal Diversity 64:1-99; Lodge 2014. Omphalina 5:2-6; Seitzman et al. 2011. Mycologia 103:280-290.
Desmodium/Geum	Geum	GTAGGTGAACCTGCGGAAGGATCATTACTGAAGTGATTTGGGGATGTTGCTGGCCCTCTCAAGGGGCATTGTGCACTCCTTGAAACAATTCACAATTTCCACCACACCCCTTGTGCACATCCTGTAGGGCACCCTAACCCCACCTCCGGG	18.689	-32.0626	6.50522	1.97409e-05	Basidiomycota	Agaricomycetes	Hygrophoraceae	Hygrocybe	Hygrocybe	13	Saprotroph-Symbiotroph	Undefined Saprotroph-Undefined Biotroph	Agaricoid	Probable	Previously classified as Hygrophorus; carbon signature suggests biotrophy with bryophytes, grasses, or understory plants	Tedersoo L, et al. 2014. Science 346:1256688;Lodge et al. 2014. Fungal Diversity 64:1-99; Lodge 2014. Omphalina 5:2-6; Seitzman et al. 2011. Mycologia 103:280-290.
Desmodium/Geum	Geum	GTAGGTGAACCTGCGGAAGGATCATTACTGAAGTGATTTGGGGATGTTGCTGGCCCCTCTCAAGGGGGCATTGTGCACTCCTTGAAACAATTCACAATTTCCACCACCCCCCTTGTGCACATCCTGTAGGCACCCTAACCCACCTCCGGG	276.448	-27.8487	6.50475	0.000322735	Basidiomycota	Agaricomycetes	Hygrophoraceae	Hygrocybe	Hygrocybe	13	Saprotroph-Symbiotroph	Undefined Saprotroph-Undefined Biotroph	Agaricoid	Probable	Previously classified as Hygrophorus; carbon signature suggests biotrophy with bryophytes, grasses, or understory plants	Tedersoo L, et al. 2014. Science 346:1256688;Lodge et al. 2014. Fungal Diversity 64:1-99; Lodge 2014. Omphalina 5:2-6; Seitzman et al. 2011. Mycologia 103:280-290.
Desmodium/Geum	Geum	GTTGGTGAACCAGCGGAGGGATCATTACCGAGTTTACAACTCCCAAACCCATGTGAACATACCTATCGTTGCTTCGGCGGGATCGCCCCGGGCGCCTTGTGTGCCCCGGATCCAGGCACCCGCCGGGGGACCTTAACTCTTGTTTTATTT	6.31127	-27.2938	6.50719	0.000437	Ascomycota	Sordariomycetes	Bionectriaceae	unidentified	Hypocreales	7	Saprotroph	Undefined Saprotroph	Microfungus	Possible	NULL	Sterkenburg E, et al. 2015. New Phytologist 207:1145-1158
Desmodium/Geum	Geum	GTAGGTGAACCTGCGGAAGGATCATTCATAATAAGTGTTTTATGGCACTTTTTAAATCCATATCCACCTTGTGTGCAATGTCGGTCGATCTTCTTCATGGAGATCGACCAAACATCAACCTTTATCTTTTAACTCTTTGTCTGAAAAATA	2548.1	-27.2711	2.80506	6.20084e-20	Mortierellomycota	Mortierellomycetes	Mortierellaceae	Mortierella	Mortierellaceae	9	Saprotroph-Symbiotroph	Endophyte-Litter Saprotroph-Soil Saprotroph-Undefined Saprotroph	Microfungus	Possible	Saprobic in soil and thus frequenctly isolated from soil and material contaminated with soil such as hay or rotten silage and spoil tips (Cannon & Kirk 2007)	Cannon PF, Kirk PM. 2007. Fungal Families of the World. CAB International, Cambridge; Purahong W, et al. 2016. Molecular Ecology 25:4059-4074
Desmodium/Geum	Geum	GTAGGGGGGGGGGGGGGGGGGGGGGGGCTAGTCAGTGTTTTCTGGCACTTTTTAACTCCCTTTCCTCCTTGTGTGCACTGTCAGTCGATCTTCTTCATGGAGTTCGACCACCCTTCACCCTTTATTTTTTACCTCTTTGTCTGCCTCTTA	24.2202	-21.0976	3.09718	7.18097e-10	Mortierellomycota	Mortierellomycetes	Mortierellaceae	Mortierella	Mortierellaceae	9	Saprotroph-Symbiotroph	Endophyte-Litter Saprotroph-Soil Saprotroph-Undefined Saprotroph	Microfungus	Possible	Saprobic in soil and thus frequenctly isolated from soil and material contaminated with soil such as hay or rotten silage and spoil tips (Cannon & Kirk 2007)	Cannon PF, Kirk PM. 2007. Fungal Families of the World. CAB International, Cambridge; Purahong W, et al. 2016. Molecular Ecology 25:4059-4074
Desmodium/Geum	Geum	GTAGGTGAACCTGCGGAAGGATCATTCATAATAAGTGTTTTATGGCACTTTTTAAATCCATATCCACCTTGTGTGCAATGTCGGTCGATCTTCTTCATGGAGATCGACCAAACATCAACCTTTATCTTTTTAACTCTTTGTCTGAAAAAT	931.776	-24.1004	4.09187	1.33003e-07	Mortierellomycota	Mortierellomycetes	Mortierellaceae	Mortierella	Mortierellaceae	9	Saprotroph-Symbiotroph	Endophyte-Litter Saprotroph-Soil Saprotroph-Undefined Saprotroph	Microfungus	Possible	Saprobic in soil and thus frequenctly isolated from soil and material contaminated with soil such as hay or rotten silage and spoil tips (Cannon & Kirk 2007)	Cannon PF, Kirk PM. 2007. Fungal Families of the World. CAB International, Cambridge; Purahong W, et al. 2016. Molecular Ecology 25:4059-4074
Desmodium/Geum	Geum	GTTGGGGGGGGCGGGGGGGGGGGGGGGCCGGGGTCTTGCCCGTACGGGTAGATCTCCCACCCTTGAATAACATACATTGTTGCTTTGGCGGACGCTTCGGCAGCCGCCAGAGGACCCTTTACTCTTGTTTACAGTGTCGTCTGAGTCCTC	6.24637	-45.2062	4.10808	3.26162e-25	Ascomycota	Leotiomycetes	Helotiales_fam_Incertae_sedis	Mycoarthris	Mycoarthris	13	Saprotroph	Undefined Saprotroph	NULL	Probable	NULL	Tedersoo L, et al. 2014. Science 346:1256688
Desmodium/Geum	Geum	GTTGGTGAACCAGCGGAGGGATCATTACGAGAGTGTCACCACTCCCAACCCATTGTTTACCTACCCGTCCACCGTGCTTCGGCAGGCAGTCCTGTGGGACAGGGCCTCGCCCCCGCGAGGGGGTGCCTGCCGCTGGCCAACCAAAAATTC	46.8661	-31.1328	4.45659	2.30313e-10	Ascomycota	Sordariomycetes	Myrmecridiaceae	Myrmecridium	Myrmecridium	13	Saprotroph	Undefined Saprotroph	NULL	Probable	NULL	Tedersoo L, et al. 2014. Science 346:1256688
Desmodium/Geum	Geum	GTAGGTGAACCTGCGGAAGGATCATTATAGAATAAACCTGGTGGACTGTTGCTGGCTCTCTCGGGAGCATGTGCACGTCTGTCATCTTTATATCTCCACCTGTGCACCTTTTGTAGACCTGGAAACAACTTTATTCTGAGGAGACTCAGT	7.22544	-21.2682	4.62459	8.25726e-05	Basidiomycota	Agaricomycetes	Crepidotaceae	Neopaxillus	Neopaxillus	13	Saprotroph	Undefined Saprotroph	NULL	Probable	NULL	Tedersoo L, et al. 2014. Science 346:1256688
Desmodium/Geum	Geum	GTAGGTGAACCTGCGGAAGGATCATTACCAAATCTTTGTGTCCTGACCGAAAGGTCTTGACGCTTTAACCCTTTGTGAACCAAAAAACCTTACGCTTCGGTAGCAAGCTAGGCTGGGTTTCTGCCTGGCCTAGTTATCAGCCTGCCGTTA	7.99903	-21.1632	4.08785	6.01764e-06	Ascomycota	Orbiliomycetes	Orbiliaceae	NA	Orbiliaceae	9	Saprotroph	Wood Saprotroph	Microfungus	Probable	Saprobic, found especially on wood in both wet and dry habitats. Many species are nematophagous, forming adhesive knobs, nets or ring-like traps in the presence of a food source; perhaps a strategy for life in low-nitrogen environments. There have been reports of associations with algae for a few species, but an established lichen association appears not to exist (Cannon & Kirk 2007)	Cannon PF, Kirk PM. 2007. Fungal Families of the World. CAB International, Cambridge
Desmodium/Geum	Geum	GTAGGTGAACCTGCGGAAGGATCATTAAAAATTTATACTCCGGGAATTCGTTTCGTTTTCCCGGGTTATTTGTATTCAAATCCCGCTCTTTATAAATATATTAATTATATAAAACAAAAATCAAAAAGAAAACTTTCAACAACGGATCTC	15.6597	-22.2033	3.72594	9.1556e-08	Glomeromycota	Glomeromycetes	Diversisporaceae	Otospora	Otospora	13	Symbiotroph	Arbuscular Mycorrhizal	NULL	Highly Probable	NULL	Redecker D, et al. 2013. Mycorrhiza 23:515-531
Desmodium/Geum	Geum	GTAGGTGAACCTGCGGAAGGATCATTAAAAAATAATGAATTGCCGGGGCGGATTTTTTCGTCCCGGCGTATTCAACAACCCGCTCTTGTATTTGGATCAAACGTCAAACAAAAAAACTTTATGTATTTATAATAAAAAACAAACTTTCAA	57.5288	-26.1984	3.09959	3.65281e-15	Glomeromycota	Paraglomeromycetes	Paraglomeraceae	Paraglomus	Paraglomeraceae	9	Symbiotroph	Arbuscular Mycorrhizal	NULL	Highly Probable	NULL	Redecker D, et al. 2013. Mycorrhiza 23:515-531
Desmodium/Geum	Geum	GTTGGTGAACCAGCGGAGGGATCATTACCGAGTTCTTACAGAACCCAACCCTTGTGTGATAAGCTCTCACCCAGCTTTTACACGGGAGTCTCGGCCTAATCGCCGAGGCAGTGTAAAAAAAAAACCTCTGTATCATTATCACAAATTTCT	15.6825	-18.7228	4.11967	0.000101444	Ascomycota	Sordariomycetes	Lasiosphaeriaceae	Podospora	Podospora	13	Saprotroph-Symbiotroph	Dung Saprotroph-Endophyte-Litter Saprotroph-Undefined Saprotroph	Microfungus	Possible	Endophyte detection method-culture (David et al. 2016)	Bell A. 1983. Dung Fungi: An Illustrated Guide to Coprophilous Fungi in New Zealand. Victoria University Press, Wellington; Tedersoo L, et al. 2014. Science 346:1256688; David AS, et al. 2016. Microbial Ecology 71:912-926; Purahong W, et al. 2016. Molecular Ecology 25:4059-4074 (as litter saprotroph)
Desmodium/Geum	Geum	GTAGGTGAACCTGCGGAAGGATCATTAATGATTTTTTTAAGCAAAACCGAGCGAAAGCGAGGTTTTGCGAATATATTTAAAACCCCCCCACTCTTTACAAAAGAAAAAAATTTTCATATTCATAAATGAATAAAAAAAGATCACTTTCAA	34.8677	-34.744	5.47309	9.50889e-09	Glomeromycota	Glomeromycetes	Glomeraceae	Septoglomus	Septoglomus	13	Symbiotroph	Arbuscular Mycorrhizal	NULL	Highly Probable	NULL	Redecker D, et al. 2013. Mycorrhiza 23:515-531
Desmodium/Geum	Geum	GTAGGTGAACCTGCGGAAGGATCATTAATGATTTTTTTAAGCAAACCAAGCGAAAGCGAGGCTTTGCGAATATATTTAAAACCCCACTCTTTAAAAAAATTTTCATAATTGTGAATAAAAAAAAGATCACTTTCAACAACGGATCTCTTG	18.6992	-39.706	6.50574	4.04266e-08	Glomeromycota	Glomeromycetes	Glomeraceae	Septoglomus	Septoglomus	13	Symbiotroph	Arbuscular Mycorrhizal	NULL	Highly Probable	NULL	Redecker D, et al. 2013. Mycorrhiza 23:515-531
Desmodium/Geum	Geum	GTAGGTGAACCTGCGGAAGGATCATTAATGATTTTTTAAGCAAACCAAGCGAAAGCGAGGTTTTGCGAATATATTTAAAACCCCCCCACTCTTTACAAAGAAAAAAATTTTCATATTCATAAATGAATAAAAAAAGATCACTTTCAACAA	52.2658	-32.8601	5.57475	1.31864e-07	Glomeromycota	Glomeromycetes	Glomeraceae	Septoglomus	Septoglomus	13	Symbiotroph	Arbuscular Mycorrhizal	NULL	Highly Probable	NULL	Redecker D, et al. 2013. Mycorrhiza 23:515-531
Desmodium/Geum	Geum	GTAGGTGAACCTGCGGAAGGATCATTAATGATTTTTTTAAGCAAACCAAGCGAAAGCGAGGTTTTGCGAATATATTTAAAACCCCCACTCTTTATAAAAGAAAAATTTTTTCATATTCATAAATGAATAAAAAAAAGATCACTTTCAACA	3.45065	-28.9365	6.50603	0.000155316	Glomeromycota	Glomeromycetes	Glomeraceae	Septoglomus	Septoglomus	13	Symbiotroph	Arbuscular Mycorrhizal	NULL	Highly Probable	NULL	Redecker D, et al. 2013. Mycorrhiza 23:515-531
Desmodium/Geum	Geum	GTAGGTGAACCTGCGGAAGGATCATTAATGATTTTTTAAGCAAACCAAGCGAAAGCGAGGTTTTGCGAATATATTTAAAACCCCACTCTTAAAAAAAATTTTCATTCATTCATAATGTGAATAAAAAAAGATCACTTTCAACAACGGATC	62.6754	-22.2703	5.49318	0.000731752	Glomeromycota	Glomeromycetes	Glomeraceae	Septoglomus	Septoglomus	13	Symbiotroph	Arbuscular Mycorrhizal	NULL	Highly Probable	NULL	Redecker D, et al. 2013. Mycorrhiza 23:515-531
Desmodium/Geum	Geum	GTAGGTGAACCTGCGGAAGGATCATTAATGATTTTTTTAAGCAAACCAAGCGAAAGCGAGGCTTTGCGAATATATTTAAAACCCCACTCTTTAAAAAAATTTTCATAATTGTGAATAAAAAAAGATCACTTTCAACAACGGATCTCTTGG	85.5386	-25.5108	6.347	0.000824067	Glomeromycota	Glomeromycetes	Glomeraceae	Septoglomus	Septoglomus	13	Symbiotroph	Arbuscular Mycorrhizal	NULL	Highly Probable	NULL	Redecker D, et al. 2013. Mycorrhiza 23:515-531
Desmodium/Geum	Geum	GTAGGTGAACCTGCGGAAGGATCATTAATGATTTTTTTAAGCAAACCAAGCGAAAGCGAGGTTTTGCGAATATATTTAAAACCCCACTCTTTATAAAAGAAAAAATTTTCATATTCATAAATGAATAAAAAAAAAGATCACTTTCAACAA	2.79757	-26.1256	6.50565	0.000827894	Glomeromycota	Glomeromycetes	Glomeraceae	Septoglomus	Septoglomus	13	Symbiotroph	Arbuscular Mycorrhizal	NULL	Highly Probable	NULL	Redecker D, et al. 2013. Mycorrhiza 23:515-531
Desmodium/Geum	Geum	GTAGGTGAACCTGCGGAAGGATCATTATTGAATTCATCTGCTGGGTTGTTGCTGGTTCCTTATGGTTCATGTGCACGCCTAGCTTTTGACTTTATCCCCTGTGCACTTTTGTAGTCGGCTTTTGTGTTAGGTCAAGTGTCTAGTATTAGA	83.1249	-28.4956	3.49506	3.96581e-14	Basidiomycota	Agaricomycetes	Tricholomataceae	NA	Tricholomataceae	9	Pathotroph-Symbiotroph	Ectomycorrhizal-Fungal Parasite	Agaricoid	Probable	Tricholoma species are ectomycorrhizal, occurring in coniferous and broadleaved forests (Cannon & Kirk 2007); T. sclerotoideum is parasitic on Helvella spp.	Cannon PF, Kirk PM. 2007. Fungal Families of the World. CAB International, Cambridge
Desmodium/Geum	Geum	GTAGGTGAACCTGCGGAAGGATCATTACTGAAGAAATGGTAGGGTTGATGCTGGCTCTTCGGAGTATGTGCTCGCCTTATCGCTTTTTCTACTTCTCCACCTGTGCACCTATTGTAGATCGTGTTGGAAATCCTTTGTGGTTTCTCGTTC	716.047	-21.7849	2.85024	1.99574e-12	Basidiomycota	Agaricomycetes	Tricholomataceae	Delicatula	Tricholomataceae	9	Pathotroph-Symbiotroph	Ectomycorrhizal-Fungal Parasite	Agaricoid	Probable	Tricholoma species are ectomycorrhizal, occurring in coniferous and broadleaved forests (Cannon & Kirk 2007); T. sclerotoideum is parasitic on Helvella spp.	Cannon PF, Kirk PM. 2007. Fungal Families of the World. CAB International, Cambridge
Desmodium/Geum	Geum	GTAGGTGAACCTGCGGAAGGATCATTAACGAGTTAGGGTCCTCTTGGGCCCGACCTCCCAACCCATTGTTTACCAAACCATTTGTTGCTTCGGCGAGCCCGTCTTCACGGACCGCCGGGGGACCGTCAGAGGTCTCCTGGCCCGCGCTCG	11.5493	-17.5237	4.15881	0.000416251	Ascomycota	Eurotiomycetes	Herpotrichiellaceae	Veronaea	Veronaea	13	Pathotroph	Plant Pathogen	NULL	Probable	NULL	http://www.apsnet.org/publications/commonnames/Pages/default.aspx
Desmodium/Pycnanthemum	Desmodium	GTAGGTGAACCTGCGGAAGGATCATTAATGATTTTGCGAACTGAGCGTTAGCGAGGTTCTGCGATCACTTGTATTTAAAACCCACACTTTTGAACGTATAAAATTTTTTTGTATGATAAAAATTAAAGATCACTTTCAACAACGGATCTC	16.3786	22.4244	5.42783	0.000481884	Glomeromycota	Glomeromycetes	Glomeraceae	Dominikia	-	-	-	-	-	-	Unassigned	-
Desmodium/Pycnanthemum	Desmodium	GTAGGTGAACCTGCGGAAGGATCATTAGAAAATTTTATGTATTCAAAAATTCCAATCTTTATTTTTTATTTATATTACAAATATAATTCATGAGACAACTTTCAACAACGGATCTCTTGGCTCTT	87.0082	30.2612	3.82939	4.02349e-13	Glomeromycota	Glomeromycetes	Acaulosporaceae	NA	Acaulosporaceae	9	Symbiotroph	Arbuscular Mycorrhizal	NULL	Highly Probable	NULL	Cannon PF, Kirk PM. 2007. Fungal Families of the World. CAB International, Cambridge; Redecker D, et al. 2013. Mycorrhiza 23:515-531
Desmodium/Pycnanthemum	Desmodium	GTAGGTGAACCTGCGGAAGGATCATTAGAAATTTTTTATGTATTCAAAAAATTCCAATCTTTATATCTTAAAAAAAATATATAATTCATGAGACAACTTTCAACAACGGATCTCTTGGCTCTT	48.9013	31.3103	4.70476	1.73479e-09	Glomeromycota	Glomeromycetes	Acaulosporaceae	NA	Acaulosporaceae	9	Symbiotroph	Arbuscular Mycorrhizal	NULL	Highly Probable	NULL	Cannon PF, Kirk PM. 2007. Fungal Families of the World. CAB International, Cambridge; Redecker D, et al. 2013. Mycorrhiza 23:515-531
Desmodium/Pycnanthemum	Desmodium	GTAGGTGAACCTGCGGAAGGATCATTAGAAATTTTTTATGTATTCAAAAAATTCCAATCTTTATATCTTAAAAATATATATAATTCATGAGACAACTTTCAACAACGGATCTCTTGGCTCTT	53.4203	27.9577	4.75431	1.39833e-07	Glomeromycota	Glomeromycetes	Acaulosporaceae	NA	Acaulosporaceae	9	Symbiotroph	Arbuscular Mycorrhizal	NULL	Highly Probable	NULL	Cannon PF, Kirk PM. 2007. Fungal Families of the World. CAB International, Cambridge; Redecker D, et al. 2013. Mycorrhiza 23:515-531
Desmodium/Pycnanthemum	Desmodium	GTAGGTGAACCTGCGGAAGGATCATTATTGAATGAATCTAGAGTTTGGTTGTCGCTGGCCTCCCAATAGGGGCATGTGCACACCTTCTCTTTTCATCCACACACACCTGTGCACTTGTGAGACGGAGGATTGAAAAGTCCTCCGTCTACT	20.6292	23.8085	4.511	3.15741e-06	Basidiomycota	Agaricomycetes	Ceratobasidiaceae	NA	Ceratobasidiaceae	9	Pathotroph-Saprotroph-Symbiotroph	Endomycorrhizal-Plant Pathogen-Undefined Saprotroph	Microfungus	Possible	Best known as plant pathogens, but also saprobic. Species are endomycorrhizal with a wide range of plant roots - especially of Orchidaceae but also even bryophytes (Cannon & Kirk 2007)	Cannon PF, Kirk PM. 2007. Fungal Families of the World. CAB International, Cambridge
Desmodium/Pycnanthemum	Desmodium	GTAGGTGAACCTGCGGAAGGATCATTATAAAATTTTCGTATATTTATTTTTAAATATATAAAAATCATACATGTATTCAAAACCCACACGCTTGTAACCAATTTTAACAAAACATTATATCTCGCGTATAATGATAATTAAAAAACAACT	41.8184	28.3123	3.6406	9.93868e-13	Glomeromycota	Glomeromycetes	Claroideoglomeraceae	Claroideoglomus	Claroideoglomus	13	Symbiotroph	Arbuscular Mycorrhizal	NULL	Highly Probable	NULL	Tedersoo L, et al. 2014. Science 346:1256688
Desmodium/Pycnanthemum	Desmodium	GTAGGTGAACCTGCGGAAGGATCATTATAAAATTTTTACATTTTATGTAAAAAAAAATGTATTCAAAACCCCATACTCTTTAAACAAAAAAAATTTTATTTATATATAAAATTTAAAAAAAATAATAAAAAAATGACAACTTTCAACAAC	6.0848	27.7319	6.49415	0.000289875	Glomeromycota	Glomeromycetes	Claroideoglomeraceae	Claroideoglomus	Claroideoglomus	13	Symbiotroph	Arbuscular Mycorrhizal	NULL	Highly Probable	NULL	Tedersoo L, et al. 2014. Science 346:1256688
Desmodium/Pycnanthemum	Desmodium	GTAGGTGAACCTGCGGAAGGATCATTATTGATTTTTAAAGATGTGCTGGCCTTTATGGGTATGTGCACTCTTAAAAAACCCAATATCCACCTGTGCACTTTCTGTAGGCATGTTTGCCTATGCATTTTTTACACACACCATGTTATATTT	7.77954	23.7474	5.47624	0.000219451	Basidiomycota	Agaricomycetes	Clavariaceae	Clavaria	Clavaria	13	Saprotroph	Undefined Saprotroph	Clavarioid	Probable	NULL	Tedersoo L, et al. 2014. Science 346:1256688
Desmodium/Pycnanthemum	Desmodium	GTAGGTGAACCTGCGGAAGGATCATTATTGAATCCAAAGGGATGTTGCTGGCCTTTTTGACCGTGCACTCCCGCCTTTATATCCACCTGTGCACTTTGATGTAGACTAGGATTCGCTTCCGAGTCTATGTTTTCATATACCCTTTATAAT	286.488	23.4277	3.06372	2.32965e-12	Basidiomycota	Agaricomycetes	Clavariaceae	Clavulinopsis	Clavulinopsis	13	Saprotroph	Undefined Saprotroph	Clavarioid	Probable	NULL	Rinaldi AC, et al. 2008. Fungal Diversity 33:1-45; Tedersoo L, et al. 2010. Mycorrhiza 20:217-263; http://mycorrhizas.info/ecmf.html
Desmodium/Pycnanthemum	Desmodium	GTAGGTGAACCTGCGGAAGGATCATTATTGGATCCAAAGGGATGTTGCTGGCCTTTTTGACCGTGCACTCCCGCCTTTATATCCACCTGTGCACTTTGATGTAGACTAGGATTCACTTCCGAGTCTATGTTTTCATATACCCTTTATAAT	321.518	23.3905	3.08987	3.91719e-12	Basidiomycota	Agaricomycetes	Clavariaceae	Clavulinopsis	Clavulinopsis	13	Saprotroph	Undefined Saprotroph	Clavarioid	Probable	NULL	Rinaldi AC, et al. 2008. Fungal Diversity 33:1-45; Tedersoo L, et al. 2010. Mycorrhiza 20:217-263; http://mycorrhizas.info/ecmf.html
Desmodium/Pycnanthemum	Desmodium	GTAGGTGAACCTGCGGAAGGATCATTATTGAATCCAAAGGGATGTTGCTGGCCTTTTTGACCGTGCACTCCCGCCTTTATATCCACCTGTGCACTTTGATGTAGACTAGGATTCACTTCCGGGTCTATGTTTTCATATACCCTTTATAAT	239.522	23.0085	3.32208	3.3511e-10	Basidiomycota	Agaricomycetes	Clavariaceae	Clavulinopsis	Clavulinopsis	13	Saprotroph	Undefined Saprotroph	Clavarioid	Probable	NULL	Rinaldi AC, et al. 2008. Fungal Diversity 33:1-45; Tedersoo L, et al. 2010. Mycorrhiza 20:217-263; http://mycorrhizas.info/ecmf.html
Desmodium/Pycnanthemum	Desmodium	GTAGGTGAACCTGCGGAAGGGTCATTATTGAATCCAAAGGGATGTTGCTGGCCTTTTTGACCGTGCACTCCCGCCTTTATATCCACCTGTGCACTTTGATGTAGACTAGGATTCACTTCCGAGTCTATGTTTTCATATACCCTTTATAAT	244.854	23.2129	3.43492	9.353e-10	Basidiomycota	Agaricomycetes	Clavariaceae	Clavulinopsis	Clavulinopsis	13	Saprotroph	Undefined Saprotroph	Clavarioid	Probable	NULL	Rinaldi AC, et al. 2008. Fungal Diversity 33:1-45; Tedersoo L, et al. 2010. Mycorrhiza 20:217-263; http://mycorrhizas.info/ecmf.html
Desmodium/Pycnanthemum	Desmodium	GTAGGTGAACCTGCGGAGGGATCATTATTGAATCCAAAGGGATGTTGCTGGCCTTTTTGACCGTGCACTCCCGCCTTTATATCCACCTGTGCACTTTGATGTAGACTAGGATTCACTTCCGAGTCTATGTTTTCATATACCCTTTATAAT	322.084	22.8447	3.38408	9.40616e-10	Basidiomycota	Agaricomycetes	Clavariaceae	Clavulinopsis	Clavulinopsis	13	Saprotroph	Undefined Saprotroph	Clavarioid	Probable	NULL	Rinaldi AC, et al. 2008. Fungal Diversity 33:1-45; Tedersoo L, et al. 2010. Mycorrhiza 20:217-263; http://mycorrhizas.info/ecmf.html
Desmodium/Pycnanthemum	Desmodium	GTAGGTGAACCTGCGGAAGGATCATTATTGAATCCAAAGGGATGTTGCTGGCCTTTTTGACCGTGCGCTCCCGCCTTTATATCCACCTGTGCACTTTGATGTAGACTAGGATTCACTTCCGAGTCTATGTTTTCATATACCCTTTATAAT	260.193	23.0631	3.4759	1.90609e-09	Basidiomycota	Agaricomycetes	Clavariaceae	Clavulinopsis	Clavulinopsis	13	Saprotroph	Undefined Saprotroph	Clavarioid	Probable	NULL	Rinaldi AC, et al. 2008. Fungal Diversity 33:1-45; Tedersoo L, et al. 2010. Mycorrhiza 20:217-263; http://mycorrhizas.info/ecmf.html
Desmodium/Pycnanthemum	Desmodium	GTAGGTGAACCTGCGGAAGGATCATTATTGAATCCAAAGGGATGTTGCTGGCCTTTTTGACCGTGCACTCCCGCCCTTATATCCACCTGTGCACTTTGATGTAGACTAGGATTCACTTCCGAGTCTATGTTTTCATATACCCTTTATAAT	279.207	23.6047	3.64382	4.87889e-09	Basidiomycota	Agaricomycetes	Clavariaceae	Clavulinopsis	Clavulinopsis	13	Saprotroph	Undefined Saprotroph	Clavarioid	Probable	NULL	Rinaldi AC, et al. 2008. Fungal Diversity 33:1-45; Tedersoo L, et al. 2010. Mycorrhiza 20:217-263; http://mycorrhizas.info/ecmf.html
Desmodium/Pycnanthemum	Desmodium	GTAGGTGAACCTGCGGAAGGATCATTATTGAATCCAAAGGGATGTTGCTGGCCTTTTTGACCGTGCACTCCCGCCTTTATATCCACCTGTGCGCTTTGATGTAGACTAGGATTCACTTCCGAGTCTATGTTTTCATATACCCTTTATAAT	219.028	22.9787	3.59507	7.63442e-09	Basidiomycota	Agaricomycetes	Clavariaceae	Clavulinopsis	Clavulinopsis	13	Saprotroph	Undefined Saprotroph	Clavarioid	Probable	NULL	Rinaldi AC, et al. 2008. Fungal Diversity 33:1-45; Tedersoo L, et al. 2010. Mycorrhiza 20:217-263; http://mycorrhizas.info/ecmf.html
Desmodium/Pycnanthemum	Desmodium	GTAGGTGAACCTGCGGAAGGATCGTTATTGAATCCAAAGGGATGTTGCTGGCCTTTTTGACCGTGCACTCCCGCCTTTATATCCACCTGTGCACTTTGATGTAGACTAGGATTCACTTCCGAGTCTATGTTTTCATATACCCTTTATAAT	186.066	22.8402	3.63651	1.50035e-08	Basidiomycota	Agaricomycetes	Clavariaceae	Clavulinopsis	Clavulinopsis	13	Saprotroph	Undefined Saprotroph	Clavarioid	Probable	NULL	Rinaldi AC, et al. 2008. Fungal Diversity 33:1-45; Tedersoo L, et al. 2010. Mycorrhiza 20:217-263; http://mycorrhizas.info/ecmf.html
Desmodium/Pycnanthemum	Desmodium	GTAGGTGAACCTGCGGAAGGATCATTATTGAATCCAAAGGGATGTTGCTGGCCTTTTTGACCGCGCACTCCCGCCTTTATATCCACCTGTGCACTTTGATGTAGACTAGGATTCACTTCCGAGTCTATGTTTTCATATACCCTTTATAAT	267.041	22.9718	3.86677	1.06892e-07	Basidiomycota	Agaricomycetes	Clavariaceae	Clavulinopsis	Clavulinopsis	13	Saprotroph	Undefined Saprotroph	Clavarioid	Probable	NULL	Rinaldi AC, et al. 2008. Fungal Diversity 33:1-45; Tedersoo L, et al. 2010. Mycorrhiza 20:217-263; http://mycorrhizas.info/ecmf.html
Desmodium/Pycnanthemum	Desmodium	GTAGGTGAACCTGCGGAAGGATCATTATTGAATCCAAAGGGATGTTGCTGGCCTTTTTGACCGTGCACTCCCGCCTTTATATCCACCTGTGCACTTTGATGTAGACTAGGGTTCACTTCCGAGTCTATGTTTTCATATACCCTTTATAAT	200.302	23.1392	3.8989	1.08111e-07	Basidiomycota	Agaricomycetes	Clavariaceae	Clavulinopsis	Clavulinopsis	13	Saprotroph	Undefined Saprotroph	Clavarioid	Probable	NULL	Rinaldi AC, et al. 2008. Fungal Diversity 33:1-45; Tedersoo L, et al. 2010. Mycorrhiza 20:217-263; http://mycorrhizas.info/ecmf.html
Desmodium/Pycnanthemum	Desmodium	GTAGGTGAACCTGCGGAAGGATCATTATTGAATCCAAAGGGATGTTGCTGGCCTTTTTGACCGTGCACTCCCGCCTTTATATCCACCTGTGCACTTTGATGTAGACTAGGATTCACTTCCGAGTCTATGTTTTTATATACCCTTTATAAT	140.015	22.763	3.87952	1.47839e-07	Basidiomycota	Agaricomycetes	Clavariaceae	Clavulinopsis	Clavulinopsis	13	Saprotroph	Undefined Saprotroph	Clavarioid	Probable	NULL	Rinaldi AC, et al. 2008. Fungal Diversity 33:1-45; Tedersoo L, et al. 2010. Mycorrhiza 20:217-263; http://mycorrhizas.info/ecmf.html
Desmodium/Pycnanthemum	Desmodium	GTAGGTGAACCTGCGGAAGGATCATTATTGAATCCAAAGGGATGTTGCTGGCCTTTTTGACCGTGCACTCCCGCCTTTATATCCACCTGTGCACTTTGATGTAGACTAGGATCCACTTCCGAGTCTATGTTTTCATATACCCTTTATAAT	274.632	23.3893	4.22292	8.78636e-07	Basidiomycota	Agaricomycetes	Clavariaceae	Clavulinopsis	Clavulinopsis	13	Saprotroph	Undefined Saprotroph	Clavarioid	Probable	NULL	Rinaldi AC, et al. 2008. Fungal Diversity 33:1-45; Tedersoo L, et al. 2010. Mycorrhiza 20:217-263; http://mycorrhizas.info/ecmf.html
Desmodium/Pycnanthemum	Desmodium	GTAGGTGAACCTGCGGAAGGATCATTATTGAATCCAAAGGGATGTTGCTGGCCTTTTTGACCGTGCACTCCCGCCTTTATATCCACCTGTGCACTTTGATGTAGACTAGGATTCACTTCCGAGTCTATGTCTTCATATACCCTTTATAAT	313.817	23.455	4.25391	9.93029e-07	Basidiomycota	Agaricomycetes	Clavariaceae	Clavulinopsis	Clavulinopsis	13	Saprotroph	Undefined Saprotroph	Clavarioid	Probable	NULL	Rinaldi AC, et al. 2008. Fungal Diversity 33:1-45; Tedersoo L, et al. 2010. Mycorrhiza 20:217-263; http://mycorrhizas.info/ecmf.html
Desmodium/Pycnanthemum	Desmodium	GTAGGTGAACCTGCGGAAGGATCATTATTGAATCCAAAGGGGTGTTGCTGGCCTTTTTGACCGTGCACTCCCGCCTTTATATCCACCTGTGCACTTTGATGTAGACTAGGATTCACTTCCGAGTCTATGTTTTCATATACCCTTTATAAT	193.922	23.3642	4.53086	5.68488e-06	Basidiomycota	Agaricomycetes	Clavariaceae	Clavulinopsis	Clavulinopsis	13	Saprotroph	Undefined Saprotroph	Clavarioid	Probable	NULL	Rinaldi AC, et al. 2008. Fungal Diversity 33:1-45; Tedersoo L, et al. 2010. Mycorrhiza 20:217-263; http://mycorrhizas.info/ecmf.html
Desmodium/Pycnanthemum	Desmodium	GTAGGTGAACCTGCGGAAGGATCATTATTGAGTCCAAAGGGATGTTGCTGGCCTTTTTGACCGTGCACTCCCGCCTTTATATCCACCTGTGCACTTTGATGTAGACTAGGATTCACTTCCGAGTCTATGTTTTCATATACCCTTTATAAT	192.025	23.2608	4.51749	5.74396e-06	Basidiomycota	Agaricomycetes	Clavariaceae	Clavulinopsis	Clavulinopsis	13	Saprotroph	Undefined Saprotroph	Clavarioid	Probable	NULL	Rinaldi AC, et al. 2008. Fungal Diversity 33:1-45; Tedersoo L, et al. 2010. Mycorrhiza 20:217-263; http://mycorrhizas.info/ecmf.html
Desmodium/Pycnanthemum	Desmodium	GTAGGTGAACCTGCGGAAGGATCATTATTGAATCCAAAGGGATGTTGCTGGCCTTTTTGACCGTGCACTCCCGCCTTTATATCCGCCTGTGCACTTTGATGTAGACTAGGATTCACTTCCGAGTCTATGTTTTCATATACCCTTTATAAT	147.856	22.9061	4.70898	2.25092e-05	Basidiomycota	Agaricomycetes	Clavariaceae	Clavulinopsis	Clavulinopsis	13	Saprotroph	Undefined Saprotroph	Clavarioid	Probable	NULL	Rinaldi AC, et al. 2008. Fungal Diversity 33:1-45; Tedersoo L, et al. 2010. Mycorrhiza 20:217-263; http://mycorrhizas.info/ecmf.html
Desmodium/Pycnanthemum	Desmodium	GTAGGTGAACCTGCGGAAGGATCATTACACACTGAGCAATGCCTATAGGGTGCGACCGGCTTTTGCGGTCGTCTCTAGAGGTGTAGCCAGCCTACCCTTGCTTATATCAACCTTTGTGCATCCCTCGGCGGGGAGACCCGCCGCTGGGAC	7.06236	22.2444	4.82848	6.90544e-05	Ascomycota	Dothideomycetes	Dictyosporiaceae	unidentified	Dictyosporiaceae	9	Saprotroph	Undefined Saprotroph	Microfungus	Probable	NULL	Tedersoo L, et al. 2014. Science 346:1256688 (doi:10.1126/science.1256688)
Desmodium/Pycnanthemum	Desmodium	GTAGGTGAACCTGCGGAAGGATCATTACCTAGAGTTGTAGGCTTTGCCTGCTATCTCTTACCCATGTCTTTTGAGTACCTTCGTTTCCTCGGCGGGTCCGCCCGCCGATTGGACAATTTAAACCATTTGCAGTTGCAATCAGCGTCTGAA	9.47319	23.6762	4.75928	1.33391e-05	Ascomycota	Dothideomycetes	Didymellaceae	Didymella	Didymella	13	Pathotroph-Saprotroph	Animal Pathogen-Plant Pathogen-Undefined Saprotroph	Microfungus	Probable	NULL	Tedersoo L, et al. 2014. Science 346:1256688 (doi:10.1126/science.1256688)
Desmodium/Pycnanthemum	Desmodium	GTAGGTGAACCTGCGGAAGGATCATTAAAAACTTTTATCCGGGAATTCGTTTCGTTTTTCCGGATTATTTGTATTCAAATCTCACTCTTTATAAATATATCAATTATATAAAACAAATATAAAAAAAGAAAACTTTCAACAACGGATCTC	11.6545	22.7745	5.08968	0.000123641	Glomeromycota	Glomeromycetes	Diversisporaceae	Diversispora	Diversispora	13	Symbiotroph	Arbuscular Mycorrhizal	NULL	Highly Probable	NULL	Redecker D, et al. 2013. Mycorrhiza 23:515-531
Desmodium/Pycnanthemum	Desmodium	GTAGGTGAACCTGCGGAAGGATCATTACCAATCTTTTAGCGAGCCTTGGCTTTGTCCATGGTCTTGCAAACTTTGTATTTAAAACCCGCTCATAAATTTAAAACAAACTTTTATTATATTATAATAAAGATCACTTTCAACAACGGATCT	38.9	22.4272	3.85951	2.02996e-07	Glomeromycota	Glomeromycetes	Glomeraceae	NA	Glomeraceae	9	Symbiotroph	Arbuscular Mycorrhizal	NULL	Highly Probable	NULL	Redecker D, et al. 2013. Mycorrhiza 23:515-531
Desmodium/Pycnanthemum	Desmodium	GTAGGTGAACCTGCGGAAGGATCATTACCAATCTTTTAGCGAGCCTTGGGCTTTGTCCATGGTCTTGCAAACTTTGTATTTAAAACCCGCTCATAAATTTAAAACAAACTTGTTATTGTATTATAATAAAGATCACTTTCAACAACGGAT	50.5466	22.6005	3.99493	4.70944e-07	Glomeromycota	Glomeromycetes	Glomeraceae	NA	Glomeraceae	9	Symbiotroph	Arbuscular Mycorrhizal	NULL	Highly Probable	NULL	Redecker D, et al. 2013. Mycorrhiza 23:515-531
Desmodium/Pycnanthemum	Desmodium	GTAGGTGAACCTGCGGAAGGATCATTACCAATATAGCGAACCGAGCGTTAGCGAGGCTTCGCGATCAATTTGTATTTAAAACCCAACTCTTTAAATTATATTATTATTATATTTTAAATAATAAAAAGATCACTTTCAACAACGGATCTC	25.7245	34.3919	6.49426	2.95336e-06	Glomeromycota	Glomeromycetes	Glomeraceae	Glomus	Glomeraceae	9	Symbiotroph	Arbuscular Mycorrhizal	NULL	Highly Probable	NULL	Redecker D, et al. 2013. Mycorrhiza 23:515-531
Desmodium/Pycnanthemum	Desmodium	GTAGGTGAACCTGCGGAAGGATCATTACCAATATAGCGAACCGAGCGTTAGCGAGGCTTCGCGATCAATTTGTATTTAAAACCCAACTCTTTAAATGTATATATTATTATTGTATTTTAAATAACAAAAGATCACTTTCAACAACGGATC	19.1891	34.2105	6.49529	3.23619e-06	Glomeromycota	Glomeromycetes	Glomeraceae	Glomus	Glomeraceae	9	Symbiotroph	Arbuscular Mycorrhizal	NULL	Highly Probable	NULL	Redecker D, et al. 2013. Mycorrhiza 23:515-531
Desmodium/Pycnanthemum	Desmodium	GTAGGTGAACCTGCGGAAGGATCATTACCAATATAGCGAACCGAGCGTTAGCGAGGCTTCGCGATCAATTTGTATTTAAAACCCAACTCTTTAAATGTATGTATATTATTGTATTTTAAATAATAAAAAGATCACTTTCAACAACGGATC	19.9909	23.8501	4.62826	5.70524e-06	Glomeromycota	Glomeromycetes	Glomeraceae	Glomus	Glomeraceae	9	Symbiotroph	Arbuscular Mycorrhizal	NULL	Highly Probable	NULL	Redecker D, et al. 2013. Mycorrhiza 23:515-531
Desmodium/Pycnanthemum	Desmodium	GTAGGTGAACCTGCGGAAGGATCATTACTGATTTGGCAAACCGAGCTTGTTAGCAAGGTTTTTGCGATCAAAACTTTATATTTAAAACCCCACTCTTTTAAAATGTATATTTTTTTTATTTTGAATGATAAAATTAAAAGATCACTTTCA	50.3983	29.9474	6.49477	6.84983e-05	Glomeromycota	Glomeromycetes	Glomeraceae	Dominikia	Glomeraceae	9	Symbiotroph	Arbuscular Mycorrhizal	NULL	Highly Probable	NULL	Redecker D, et al. 2013. Mycorrhiza 23:515-531
Desmodium/Pycnanthemum	Desmodium	GTAGGTGAACCTGCGGAAGGATCATTAATGATTTTTTAAGCAAACCAAAGCTTTTTTTTTATAAAAAGTGAGGTTTTGCGAATGTATTTAAAACCCCCACTCTTTTAAAAATATATATATATATTTCATTCATATATAAAATGAATAAAA	423.576	25.6989	5.69626	0.00010512	Glomeromycota	Glomeromycetes	Glomeraceae	NA	Glomeraceae	9	Symbiotroph	Arbuscular Mycorrhizal	NULL	Highly Probable	NULL	Redecker D, et al. 2013. Mycorrhiza 23:515-531
Desmodium/Pycnanthemum	Desmodium	GTAGGTGAACCTGCGGAAGGATCATTACCAATATAGCGAACCGAGCGTTAGCGAGGCTTCGCGATCAATTTGTATTTAAAACCCAACTCTTTAAATGTATTATATTATTGTATTTTAAATAATAAAAAGATCACTTTCAACAACGGATCT	5.4412	26.8418	6.49638	0.000481884	Glomeromycota	Glomeromycetes	Glomeraceae	Glomus	Glomeraceae	9	Symbiotroph	Arbuscular Mycorrhizal	NULL	Highly Probable	NULL	Redecker D, et al. 2013. Mycorrhiza 23:515-531
Desmodium/Pycnanthemum	Desmodium	GTAGGTGAACCTGCGGAAGGATCATTACTGATTTGGCAAACCGAGCTGTTAGCAAGGTTTTGCGATCAAAATTTTATATTTAAAACCCCACTCTTTTAAAATGTATACTTTTTTATTTTGAATGATAAAAATTAAAAGATCACTTTCAAC	7.2893	26.4581	6.49641	0.000604477	Glomeromycota	Glomeromycetes	Glomeraceae	Dominikia	Glomeraceae	9	Symbiotroph	Arbuscular Mycorrhizal	NULL	Highly Probable	NULL	Redecker D, et al. 2013. Mycorrhiza 23:515-531
Desmodium/Pycnanthemum	Desmodium	GTAGGTGAACCTGCGGAAGGATCATCAACAAAAGGGTTAAAAGTGCGTGGACGGGGCGCAAGCCCGTTTTCCACGTTCTGCACCCGAAATCCTGTATTCACCCCAAGTTCCTTTAAAATTTCAATAAAAAACTTTTTGCAAAAGACCACG	51.8169	25.5783	5.27816	2.40416e-05	Glomeromycota	Paraglomeromycetes	unidentified	unidentified	Glomeromycota	3	Symbiotroph	Arbuscular Mycorrhizal	NULL	Highly Probable	NULL	Redecker D, et al. 2013. Mycorrhiza 23:515-531
Desmodium/Pycnanthemum	Desmodium	GTAGGTGAACCTGCGGAAGGATCATTAAAGAGAACTTGCCCGTCGGGGTAAATCTCCCACCCTTTGTTTACTATACCATGTTGCTTTGGCAGGCCCGCCTGTGGGCCGCCGGCTTCGGCTGGTCAGCGCCTGCCAGAGGATCTCAAACTC	26.1468	22.1651	4.20469	3.20799e-06	Ascomycota	Leotiomycetes	Helotiaceae	NA	Helotiaceae	9	Saprotroph-Symbiotroph	Ectomycorrhizal-Fungal Parasite-Plant Pathogen-Wood Saprotroph	Microfungus	Probable	Usually saprobic on herbaceous or woody tissues, some species fungicolous. A few species are known to form mycorrhizae (Cannon & Kirk 2007)	Cannon PF, Kirk PM. 2007. Fungal Families of the World. CAB International, Cambridge
Desmodium/Pycnanthemum	Desmodium	GTAGGTGAACCTGCGGAAGGATCATTACTGATTTATGCGAACCTCGCGTTAGCGAGGATCTCGCGTTTGTATTTAAAACACCCACTCTTAAAAAAAATTTTTATAATCATATGTAAATAAATAAAGATCACTTTCAACAACGGATCTCTT	3.8565	28.6474	6.49482	0.00016105	Glomeromycota	Glomeromycetes	Glomeraceae	NA	Leohumicola	13	Saprotroph	Undefined Saprotroph	NULL	Probable	NULL	Tedersoo L, et al. 2014. Science 346:1256688
Desmodium/Pycnanthemum	Desmodium	GTAGGTGAACCTGCGGAAGGATCATTCATAATAAGTGTTTTATGGCACTTTTTAAATCCATATCCACCTTGTGTGCAATGTCGGTCGATCTTTCTTCTTGGAAGATCGGCCAAACATCAACTTATTTTTTTAACTCTTTGTCTGAAAAAT	80.1934	24.7721	5.18541	3.26517e-05	Mortierellomycota	Mortierellomycetes	Mortierellaceae	Mortierella	Mortierellaceae	9	Saprotroph-Symbiotroph	Endophyte-Litter Saprotroph-Soil Saprotroph-Undefined Saprotroph	Microfungus	Possible	Saprobic in soil and thus frequenctly isolated from soil and material contaminated with soil such as hay or rotten silage and spoil tips (Cannon & Kirk 2007)	Cannon PF, Kirk PM. 2007. Fungal Families of the World. CAB International, Cambridge; Purahong W, et al. 2016. Molecular Ecology 25:4059-4074
Desmodium/Pycnanthemum	Desmodium	GTAGGTGAACCTGCGGAAGGATCATTCATAATAAGTGTTTTATGGCACTTTTTAAATCCATATCCACCTTGTGTGCAATGTCAGTTGTTCTCTTTTTTGAGAATGACCAAACATCAACTTATTCTTTAACTCTTTGTCTGAAAAATATTA	1.51361	27.3489	6.49638	0.000364661	Mortierellomycota	Mortierellomycetes	Mortierellaceae	Mortierella	Mortierellaceae	9	Saprotroph-Symbiotroph	Endophyte-Litter Saprotroph-Soil Saprotroph-Undefined Saprotroph	Microfungus	Possible	Saprobic in soil and thus frequenctly isolated from soil and material contaminated with soil such as hay or rotten silage and spoil tips (Cannon & Kirk 2007)	Cannon PF, Kirk PM. 2007. Fungal Families of the World. CAB International, Cambridge; Purahong W, et al. 2016. Molecular Ecology 25:4059-4074
Desmodium/Pycnanthemum	Desmodium	GTAGGTGAACCTGCGGAAGGATCATTCATAATAAGTGTTTTATGGCACTTTTTAAATCCATATCCACCTTGTGTGCAATGTCAGTCGTTCTCCTTTTTGAGAGCGACCAAACATCAACTTATTCTTTAACTCTTTGTCTGAAAAATATTA	3.06278	26.86	6.49552	0.000481884	Mortierellomycota	Mortierellomycetes	Mortierellaceae	Mortierella	Mortierellaceae	9	Saprotroph-Symbiotroph	Endophyte-Litter Saprotroph-Soil Saprotroph-Undefined Saprotroph	Microfungus	Possible	Saprobic in soil and thus frequenctly isolated from soil and material contaminated with soil such as hay or rotten silage and spoil tips (Cannon & Kirk 2007)	Cannon PF, Kirk PM. 2007. Fungal Families of the World. CAB International, Cambridge; Purahong W, et al. 2016. Molecular Ecology 25:4059-4074
Desmodium/Pycnanthemum	Desmodium	GTTGGTGAACCAGCGGAAGGATCATTACAGAGTTCATGCCCTTACGGGTAGATCTCCCACCCTTGAATAACATACATTGTTGCTTTGGCGGACGCTCCGGCAGCCGCCAGAGGACCCTAAACTCTTGTTTACAGTGTCGTCTGAGTACTA	29.382	36.1113	6.4939	7.89473e-07	Ascomycota	Leotiomycetes	Helotiales_fam_Incertae_sedis	Mycoarthris	Mycoarthris	13	Saprotroph	Undefined Saprotroph	NULL	Probable	NULL	Tedersoo L, et al. 2014. Science 346:1256688
Desmodium/Pycnanthemum	Desmodium	GTTGGTGAACCAGCGGAGGGATCATTACGAGAGTGTCACCACTCCCAACCCACTGTTTACCTACCCGTCCACCGTGCTTCGGCAGGCAGTCCTGTGGGACAGGGCCTCGCCCCCGCGAGGGGGTGCCTGCCGCTGGCCAACCAAAAATTC	37.3985	18.6623	3.73893	1.25172e-05	Ascomycota	Sordariomycetes	Myrmecridiaceae	Myrmecridium	Myrmecridium	13	Saprotroph	Undefined Saprotroph	NULL	Probable	NULL	Tedersoo L, et al. 2014. Science 346:1256688
Desmodium/Pycnanthemum	Desmodium	GTAGGTGAACCTGCGGAAGGATCATTACTGATTTATGCGAACCTCGCGTCAGCGGGGATTTCGCGTTTGTATTTAAAACACCCACTCTTAAAAAAAAATTTTTATAATCATATGTAAATAAATAAAAGATCACTTTCAACAACGGATCTC	13.223	28.7912	6.49605	0.000149098	Glomeromycota	Glomeromycetes	Glomeraceae	NA	Pyronemataceae	9	Saprotroph-Symbiotroph	Dung Saprotroph-Ectomycorrhizal-Soil Saprotroph-Wood Saprotroph	Gasteroid-Pezizoid	Possible	Saprobic on soil, dung or rotten wood or mycorrhizal, some species hypogeous, others associated with fire sites (Cannon & Kirk 2007)	Cannon PF, Kirk PM. 2007. Fungal Families of the World. CAB International, Cambridge
Desmodium/Pycnanthemum	Desmodium	GTAGGTGAACCTGCGGAAGGATCATTAACGAATTACAAAGTCGGCCTTGCTGTTGCTGGTGGAAACACATGTGCACGCTCGGTCGCAAATCCACACACCTGTGCATCTATGACCCGAGGTTGTCGTCGTATGACCGAGGGTAACTTTACA	40.9099	12.8589	3.10111	0.000472569	Basidiomycota	Agaricomycetes	Sebacinaceae	unidentified	Sebacinaceae	9	Symbiotroph	Ectomycorrhizal	Coralloid	Probable	Terrestrial forming mycorrhizas with a wide range of plants including orchids, Ericaceae and liverworts as well as ectomycorrhizas with conifers and angiosperm trees (Cannon & Kirk 2007)	Cannon PF, Kirk PM. 2007. Fungal Families of the World. CAB International, Cambridge
Desmodium/Pycnanthemum	Desmodium	GTAGGTGAACCTGCGGAAGGATCATTAATGATTTTTTTAAGCGAACCAAGCGAAAGCGAGGTTTTGCGAATATATTTAAAACCCCCACTCTTTATAAAAGAAAAATTTTTCATATTCATAAATGAATAAAAAAAAGATCACTTTCAACAA	56.7962	24.4018	4.48236	1.39276e-06	Glomeromycota	Glomeromycetes	Glomeraceae	Septoglomus	Septoglomus	13	Symbiotroph	Arbuscular Mycorrhizal	NULL	Highly Probable	NULL	Redecker D, et al. 2013. Mycorrhiza 23:515-531
Desmodium/Pycnanthemum	Desmodium	GTAGGTGAACCTGCGGAAGGATCATTAATGATTTTTTAAGCAAACCAAGCTTTTTTTTATAAAAAGTGAGGTTTTGCGAACGTATTTAAAACCCCCCACTCTTTAAAAAAAATATATATTTCATTCATATCAAATGAATAAAAAAAAAGA	34.5497	23.7276	4.79091	1.47445e-05	Glomeromycota	Glomeromycetes	Glomeraceae	Septoglomus	Septoglomus	13	Symbiotroph	Arbuscular Mycorrhizal	NULL	Highly Probable	NULL	Redecker D, et al. 2013. Mycorrhiza 23:515-531
Desmodium/Pycnanthemum	Desmodium	GTAGGTGAACCTGCGGAAGGATCATTAATGATTTTTTTAAGCAAACCAAGCGAAAGCGAGGCTTTGCGAATATATTTAAAACCCCACTCTTTAAAAAAATTTTCATAATTGTGAATAAAAAAGATCACTTTCAACAACGGATCTCTTGGT	9.34897	30.6775	6.49476	4.20873e-05	Glomeromycota	Glomeromycetes	Glomeraceae	Septoglomus	Septoglomus	13	Symbiotroph	Arbuscular Mycorrhizal	NULL	Highly Probable	NULL	Redecker D, et al. 2013. Mycorrhiza 23:515-531
Desmodium/Pycnanthemum	Desmodium	GTAGGTGAACCTGCGGAAGGATCATTAATGATTTTTTAAGCAAACCAAGCTTTTTTTTATAAAAAGTGAGGTTTTGCGAACGTATTTAAAACCCCCACTCTTTAAAAAAAATATATATTCCATTCATATAAAATGAATAAAAAAAAGATC	52.0944	23.3005	4.9484	4.41571e-05	Glomeromycota	Glomeromycetes	Glomeraceae	Septoglomus	Septoglomus	13	Symbiotroph	Arbuscular Mycorrhizal	NULL	Highly Probable	NULL	Redecker D, et al. 2013. Mycorrhiza 23:515-531
Desmodium/Pycnanthemum	Desmodium	GTAGGTGAACCTGCGGAAGGATCATTAATGATTTTTTTAAGCGAACCAAGCGAAAGCGAGGTTTTGCGAATATATTTAAAACCCCCACTCTTTATAAAAGAAAAAATTTTCATATTCATAAATGAATAAAAAAAAGATCACTTTCAACAA	3.86246	27.3952	6.49435	0.000354727	Glomeromycota	Glomeromycetes	Glomeraceae	Septoglomus	Septoglomus	13	Symbiotroph	Arbuscular Mycorrhizal	NULL	Highly Probable	NULL	Redecker D, et al. 2013. Mycorrhiza 23:515-531
Desmodium/Pycnanthemum	Desmodium	GTAGGTGAACCTGCGGAAGGATCATTAATGATTTTTTTAAGCAAACCAAGCGAAAGCGAGGTTTTGCGAATATATTTAAAACCCCCCACTCTTTATAAAAGAAAAATTTTTTCATATTCATAAATGAATAAAAAAAAGATCACTTTCAAC	16.8878	27.1815	6.49646	0.000404758	Glomeromycota	Glomeromycetes	Glomeraceae	Septoglomus	Septoglomus	13	Symbiotroph	Arbuscular Mycorrhizal	NULL	Highly Probable	NULL	Redecker D, et al. 2013. Mycorrhiza 23:515-531
Desmodium/Pycnanthemum	Desmodium	GTAGGTGAACCTGCGGAAGGATCATTACTGAACTGTCGACACGAGCTGTTGCTGGTCTCCAAATGGGACATGTGCACGCTCTGTCAACACATCCACTCACACCTGTGCACCCTCTGTAGTCCTGTAGCCTGGGGGGCTCCGCCCCCCTGG	3.7865	31.3602	6.49536	2.56501e-05	Basidiomycota	Agaricomycetes	Thelephoraceae	unidentified	Thelephoraceae	9	Saprotroph-Symbiotroph	Ectomycorrhizal-Undefined Saprotroph	Clavarioid	Probable	On the ground, on soil, a few on wood. At least some speices ectomycorrhizal (Cannon & Kirk 2007)	Cannon PF, Kirk PM. 2007. Fungal Families of the World. CAB International, Cambridge
Desmodium/Pycnanthemum	Desmodium	GTAGGTGAACCTGCGGAAGGATCATTAAAAATATATATCCGAGAATTCATTTTCTCGGATTAATTTGTATTCAAATCCCACTCTTTATAAATATATCAATTATATAAAACAAAATAAAAAAATAAAACTTTCAACAACGGATCTCTTGGC	1.32518	26.2503	6.49539	0.000661963	Glomeromycota	Glomeromycetes	Diversisporaceae	Diversispora	Xylaria	13	Saprotroph-Symbiotroph	Endophyte-Undefined Saprotroph-Wood Saprotroph	Xylarioid	Probable	NULL	Duncan CG, Eslyn WE. 1966. Mycologia 58:642-645; Costa IPMW, et al. 2012. Mycotaxon 119:26; http://www.apsnet.org/publications/commonnames/Pages/default.aspx
Desmodium/Pycnanthemum	Pycnanthemum	GTTGGGGGGGGCGGGGGGGGGGGGGGGCCGGGGTATACAACGCATCAACCCTGTGAACATTCCTAAAACGTTGCTTCGGCGGGACCAGACGGCCCTGTAACAACGGGCCGCCCCCGCCTGAGGACCCCTAACTCTGTTTTTATACTGTTT	5.91727	-48.8262	5.28154	5.78087e-18	Ascomycota	Sordariomycetes	Nectriaceae	Fusarium	-	-	-	-	-	-	Unassigned	-
Desmodium/Pycnanthemum	Pycnanthemum	GTAGGTGAACCTGCGGAAGGATCATTAACGAGTTCAAAGTCGAACGACCGTGCTGGTGGAAACACATGTGCACGTCGGTCGCGAACCCATCCACACACCGTGAACGTATGGCCTGGGGTCTTTTGACTCTGGGCACCATTTTTTACACTC	8.11227	-45.449	6.51644	2.65388e-10	Basidiomycota	Agaricomycetes	unidentified	unidentified	-	-	-	-	-	-	Unassigned	-
Desmodium/Pycnanthemum	Pycnanthemum	GTAGGTGAACCTGCGGAAGGATCATTAACGAGTTACAAGTCGGTCGACCGTGCTGGCGGAAACGCATGTGCACGTCGGTCGCAAATCTCATCCACACACCTGTGAACGTATGGCCTTTTTGGGTCTCACGACCTGGGGGGGCAAACCATT	26.0575	-23.4148	4.39848	2.62673e-06	Basidiomycota	Agaricomycetes	unidentified	unidentified	-	-	-	-	-	-	Unassigned	-
Desmodium/Pycnanthemum	Pycnanthemum	GTAGGTGAACCTGCGGAGGGATCATTAACGAATGGTCTCCGTACCTTCAAACCCCTTCAAACCAGTGGACATTTGAAATGTGCTTCGGCGCTTTTGCGCCGCCTTTATGCTGTTAACCTGTCATTTGTGTCTGAATGTAAACCAAAAGAA	4.69535	-29.8922	6.50706	7.27037e-05	Ascomycota	Archaeorhizomycetes	Archaeorhizomycetaceae	Archaeorhizomyces	-	-	-	-	-	-	Unassigned	-
Desmodium/Pycnanthemum	Pycnanthemum	GTAGGTGAACCTGCGGAAGGATCATTAATGAATTTTGGAGTTCTACTGTGCCTGCCGTTCATTTGGATGTGTGCACGTAGTCTCTATAAATCCTTATCAACACCTGTGCACCTTTAAAAAGGGGAAACTGATTAAGCTTTTTACGGGCTT	5.11489	-27.6016	6.50515	0.000320951	Basidiomycota	Agaricomycetes	Cantharellales_fam_Incertae_sedis	Minimedusa	-	-	-	-	-	-	Unassigned	-
Desmodium/Pycnanthemum	Pycnanthemum	GTAGGTGAACCTGCGGAAGGATCATTACCAATATAGCGAACCGAGCGTTAGCGAGGTTTCGCGATCAATTTGTATTTAAAACCCAACTCTTTAAATTATATTATTATTATATTTTAAATAATAAAAAGATCACTTTCAACAACGGATCTC	5.61592	-26.3269	6.50578	0.00065629	Glomeromycota	Glomeromycetes	Glomeraceae	Glomus	-	-	-	-	-	-	Unassigned	-
Desmodium/Pycnanthemum	Pycnanthemum	GTAGGTGAACCTGCGGAAGGATCATTAAAAAAATACGCCTGGTGAAAGTGTGAAGACATTGAAACCAGTGCTGTATACAACCACCTGTTTACCTTTACCTGTTGCTTCCGTGGAATTACGGGTGCTCTTCCTGTTCGCAGGCTTGAGTTA	41.739	-21.976	5.47334	0.000734018	Ascomycota	Pezizomycetes	Ascobolaceae	unidentified	-	-	-	-	-	-	Unassigned	-
Desmodium/Pycnanthemum	Pycnanthemum	GTAGGTGAACCTGCGGAAGGATCATTAAAGAGTATAGGGGCTTCATGCCCACTAACTCCACCCTTTGTTTACATACCATTGTTGCTTTGGCAGGCCCGTCGCAAGACAACCGGCTTCGGCTGGTCAGCGCCTGCCAGAGGACCTAAAACT	1.57188	-41.9487	6.51243	5.80315e-09	Ascomycota	Leotiomycetes	Leotiaceae	Alatospora	Alatospora	13	Saprotroph	Undefined Saprotroph	NULL	Probable	NULL	Tedersoo L, et al. 2014. Science 346:1256688
Desmodium/Pycnanthemum	Pycnanthemum	GTAGGTGAACCTGCGGAGGGATCATTAACGAATGGCCGTCAGGCCATCGCACTTCAAGCCCGTGGATGAGAAATGTGGCTCGACGACCCGTCTGGTCGTCGCAATTATGCAGATATGTCGTGGGCGTCAGAATGAAGACCCAATGAATCA	32.3954	-22.4927	2.1989	7.19828e-22	Ascomycota	Archaeorhizomycetes	Archaeorhizomycetaceae	Archaeorhizomyces	Archaeorhizomyces	13	Saprotroph	Soil Saprotroph	Microfungus	Probable	From rhizosphere soil and coniferous ectomycorrhizal root tips (Rosling et al. 2011)	Rosling A, et al. 2011. Science 333:876-879
Desmodium/Pycnanthemum	Pycnanthemum	GTAGGTGAACCTGCGGAGGGATCATTAACGAATGGTCTTGGTACCTTCAAACCCTCAAACCAGTGGACATGAAAAATGTGTTTCGGCGCTCCGGCGCCGTTTTTATGCCGTAATACTGTCCTTTGTGTCTGAATGCAAAGCAAAGAATCA	10.5428	-35.6206	6.50627	1.21481e-06	Ascomycota	Archaeorhizomycetes	Archaeorhizomycetaceae	Archaeorhizomyces	Archaeorhizomyces	13	Saprotroph	Soil Saprotroph	Microfungus	Probable	From rhizosphere soil and coniferous ectomycorrhizal root tips (Rosling et al. 2011)	Rosling A, et al. 2011. Science 333:876-879
Desmodium/Pycnanthemum	Pycnanthemum	GTAGGTGAACCTGCGGAAGGATCATTAAAGATTCGACCTTTGGGTCTTTCTCTCTTCAGCTGTGCGCTTTGGCTGCACGCTGTCGAACTTTCCACACCTGTGCACCATTCGGTTGTGGCTTCGGCTGCTTCCGCATTTACACATACAACC	518.281	-8.6115	2.14589	0.000734338	Basidiomycota	Agaricomycetes	Auriculariaceae	Auricularia	Auricularia	13	Saprotroph	Undefined Saprotroph	NULL	Probable	NULL	Tedersoo L, et al. 2014. Science 346:1256688
Desmodium/Pycnanthemum	Pycnanthemum	GTAGGTGAACCTGCGGAAGGATCATTAAAAATACGTCCCGTTTTTTCGAAAATGGGTTCTATTTCCACACCGTGTTTACATACCTTTGTTGCTTTGGCAGGCCGCCATTCGGCGTCGGCTCCGGCTGACTGCGCCTGCCAGAGGACCCCA	83.6197	-17.1991	2.69168	7.63442e-09	Ascomycota	Leotiomycetes	Helotiales_fam_Incertae_sedis	Cadophora	Cadophora	13	Symbiotroph	Endophyte	Microfungus	Highly Probable	Dark Septate Endophyte, known from plant roots.	Tedersoo L, et al. 2010. Mycorrhiza 20:217-263; Newsham 2011. New Phytologist 190:783-793 (as DSE)
Desmodium/Pycnanthemum	Pycnanthemum	GTAGGTGAACCTGCGGAAGGATCATTATCGATTTTTAAAGGATGTGCTGGCTGCCCTATCATAGGTTTGCATGTGCACTCCACAAAATCTTCATTCTCTACACCATTGTGCACAACCCAGTAGGCAAAACAGGTTCACAGAGCAATCTGT	72.5019	-23.5293	2.40099	3.31551e-20	Basidiomycota	Agaricomycetes	Clavariaceae	Clavaria	Clavaria	13	Saprotroph	Undefined Saprotroph	Clavarioid	Probable	NULL	Tedersoo L, et al. 2014. Science 346:1256688
Desmodium/Pycnanthemum	Pycnanthemum	GTAGGTGAACCTGCGGAAGGATCATTATTGATTGATTAAAGGGATGTGCTGGCAAAAATCTATTTTGCATTGTGCACTCCTGAAATCTTCATCCACTTGTGCCACTTTGTAGACAAAAAATCAATGAAATAATTTATTGCTTTTGTCTAT	88.6646	-22.3951	3.10182	4.77711e-11	Basidiomycota	Agaricomycetes	Clavariaceae	Clavaria	Clavaria	13	Saprotroph	Undefined Saprotroph	Clavarioid	Probable	NULL	Tedersoo L, et al. 2014. Science 346:1256688
Desmodium/Pycnanthemum	Pycnanthemum	GTAGGTGAACCTGCGGAAGGATCATTACTGATAGAGGATGTGCTGGCTGCTTAGGGTTGCATGTGCACTCCTCAAAATCTTCATTCTCTACACCATTGTGCACAACCCAGTAGGCAAAACAGGTTCACAGAGCAATCTGTGCACATTGTC	55.1013	-20.4295	3.46049	1.24434e-07	Basidiomycota	Agaricomycetes	Clavariaceae	Clavaria	Clavaria	13	Saprotroph	Undefined Saprotroph	Clavarioid	Probable	NULL	Tedersoo L, et al. 2014. Science 346:1256688
Desmodium/Pycnanthemum	Pycnanthemum	GTAGGTGAACCTGCGGAAGGATCATTATTGATTCACGGGAAAGGGATGTGCTGGCAAAAGATGCTCTCTTTTCGCATTGTGCACTCCTTTACTCCCTCCTTTTGAATTTTGTCCCTGTGCACTCTTTGTAGACGCGAATTTGGAGTCCCT	47.4228	-35.3576	6.50478	1.43335e-06	Basidiomycota	Agaricomycetes	Clavariaceae	unidentified	Clavariaceae	9	Saprotroph-Symbiotroph	Lichenized-Undefined Saprotroph	Clavarioid	Probable	Most species are presumed saprobic on the ground or rotten wood, but many Multiclavula species are lichenized with green algae (Cannon & Kirk 2007)	Cannon PF, Kirk PM. 2007. Fungal Families of the World. CAB International, Cambridge
Desmodium/Pycnanthemum	Pycnanthemum	ATAGGTGAACCTGTGGAAGGATCATTATTGAATCCAAAGGGATGTGCTGGCCTCTTGACCGTGCACTCCCGCCTTTATATCCACCTGTGCACTTTGATGTAGACTAGGATTCACTTCCGAGTCTATGTTTTCATATACCCTTTATAATTG	148.632	-23.3542	3.00875	1.02326e-12	Basidiomycota	Agaricomycetes	Clavariaceae	Clavulinopsis	Clavulinopsis	13	Saprotroph	Undefined Saprotroph	Clavarioid	Probable	NULL	Rinaldi AC, et al. 2008. Fungal Diversity 33:1-45; Tedersoo L, et al. 2010. Mycorrhiza 20:217-263; http://mycorrhizas.info/ecmf.html
Desmodium/Pycnanthemum	Pycnanthemum	GTAGGTGAACCTGCGGAAGGATCATTATTGAATCCAAAGGGATGTTGCTGGCCTCTTGACTGTGCACTCCCGCCTTTATATCCACCTGTGCACTTTGATGTAGACTAGGATTCACTTCCGAGTCTATGTTTTCATATACCCTTTATAATT	236.149	-24.6797	4.10136	7.03968e-08	Basidiomycota	Agaricomycetes	Clavariaceae	Clavulinopsis	Clavulinopsis	13	Saprotroph	Undefined Saprotroph	Clavarioid	Probable	NULL	Rinaldi AC, et al. 2008. Fungal Diversity 33:1-45; Tedersoo L, et al. 2010. Mycorrhiza 20:217-263; http://mycorrhizas.info/ecmf.html
Desmodium/Pycnanthemum	Pycnanthemum	GTAGGTGAACCTGTGGAAGGATCATTATTGAATCCAAAGGGATGTTGCTGGCCTTTTTGACCGTGCACTCCCGCCTTTATATCCACCTGTGCACTTTGATGTAGACTAGGATTCACTTCCGAGTCTATGTTTTCGTATACCCTTTATAAT	93.5319	-23.5113	4.06125	2.26053e-07	Basidiomycota	Agaricomycetes	Clavariaceae	Clavulinopsis	Clavulinopsis	13	Saprotroph	Undefined Saprotroph	Clavarioid	Probable	NULL	Rinaldi AC, et al. 2008. Fungal Diversity 33:1-45; Tedersoo L, et al. 2010. Mycorrhiza 20:217-263; http://mycorrhizas.info/ecmf.html
Desmodium/Pycnanthemum	Pycnanthemum	GTAGGTGTTCCTGCGGAAGGATCATTATTGAATCCAAAGGGATGTTGCTGGCCTTTTTGACCGTGCACTCCCGCCTTTATATCCACCTGTGCACTTTGATGTAGACTAGGATTCACTTCCGAGTCTATGTTTTCGTATACCCTTTATAAT	14.3934	-28.5236	6.50904	0.000181834	Basidiomycota	Agaricomycetes	Clavariaceae	Clavulinopsis	Clavulinopsis	13	Saprotroph	Undefined Saprotroph	Clavarioid	Probable	NULL	Rinaldi AC, et al. 2008. Fungal Diversity 33:1-45; Tedersoo L, et al. 2010. Mycorrhiza 20:217-263; http://mycorrhizas.info/ecmf.html
Desmodium/Pycnanthemum	Pycnanthemum	GTAGGTGAACCTGCGGAAGGATCATTAAAAACTTTTATCCGGGAATTCGTTTCGTTTTTCCGGATTATTTGTATTCAAATCCCACTCTTTATAAATAATATCAATTATATAAAACAATATAAAAAAGAAAACTTTCAACAACGGATCTCT	22.6827	-21.9778	4.65871	4.27881e-05	Glomeromycota	Glomeromycetes	Diversisporaceae	Diversispora	Diversispora	13	Symbiotroph	Arbuscular Mycorrhizal	NULL	Highly Probable	NULL	Redecker D, et al. 2013. Mycorrhiza 23:515-531
Desmodium/Pycnanthemum	Pycnanthemum	GTAGGTGAACCTGCGGAAGGATCATTAATGATTTTTAAAGCGAGTCGAGCGTCAAGCGAGGCTTGCGAAATATTTAAAACCCCACTCTTTTTAACCTTAAAACATAAATCATGATACATGAATTTAAAAAAAAGATCACTTTCAACAACG	5.07685	-30.2532	6.50555	5.7987e-05	Glomeromycota	Glomeromycetes	Glomeraceae	Funneliformis	Funneliformis	13	Symbiotroph	Arbuscular Mycorrhizal	NULL	Highly Probable	NULL	Redecker D, et al. 2013. Mycorrhiza 23:515-531
Desmodium/Pycnanthemum	Pycnanthemum	GTTGGGGGGGGCGGGGGGGGGGCATTACCGAGTTTACAACTCCCAAACCCCTGTGAACATACCACTTGTTGCCTCGGCGGATCAGCCCGCTCCCGGTAAAACGGGACGGCCCGCCAGAGGACCCCTAAACTCTGTTTCTATATGTAACTT	13.0405	-21.0168	4.74525	0.000149628	Ascomycota	Sordariomycetes	Nectriaceae	Fusarium	Fusarium	13	Pathotroph-Saprotroph-Symbiotroph	Animal Pathogen-Endophyte-Lichen Parasite-Plant Pathogen-Soil Saprotroph-Wood Saprotroph	Microfungus	Possible	Likely opportunistic human pathogen (Irinyi et al. 2015)	Duncan CG, Eslyn WE. 1966. Mycologia 58:642-664; Seehann G, et al. 1975. List of Fungi in Soft-Rot Tissue Tests. Institute fur Holzbiologie und Holzschutz, Bundesforschungsanstalt fur Forst - und Holzwirtshaft, Hamburg - Lohbrugge, Germany; Costa IPMW, et al. 2012. Mycotaxon 119:26; Tedersoo L, et al. 2014. Science 346:1256688; Irinyi L, et al. 2015. Medical Mycology 53:313-337; Schroers et al. 2…
Desmodium/Pycnanthemum	Pycnanthemum	GTAGGTGAACCTGCGGAAGGATCATTAAAAATATAGCAAACCGAGCGTCAGCGAGGTTTTGCGATCAAAATTGTATTTAAAACCCAACTCTTTGAATCAAATATATATTATGTATCATAAATAAATAAAAGATCACTTTCAACAACGGAT	104.737	-26.6814	2.30881	5.03927e-28	Glomeromycota	Glomeromycetes	Glomeraceae	NA	Glomeraceae	9	Symbiotroph	Arbuscular Mycorrhizal	NULL	Highly Probable	NULL	Redecker D, et al. 2013. Mycorrhiza 23:515-531
Desmodium/Pycnanthemum	Pycnanthemum	GTAGGTGAACCTGCGGAAGGATCATTACCAATCTTTTAGCGAGCCTTGGGCTTTGTCCATGGTCTTGCAAACTTTGTATTTAAAACCCGCTCATAAATTAAAACATACTTTTGTTATTATTATAATAAAGATCACTTTCAACAACGGATC	85.7489	-23.3135	2.69137	8.49361e-16	Glomeromycota	Glomeromycetes	Glomeraceae	NA	Glomeraceae	9	Symbiotroph	Arbuscular Mycorrhizal	NULL	Highly Probable	NULL	Redecker D, et al. 2013. Mycorrhiza 23:515-531
Desmodium/Pycnanthemum	Pycnanthemum	GTAGGTGAACCTGCGGAAGGATCATTATCGATTTAGCGGACCGAGCGTTAGCGAGGTTTTGCGATCAATTTATATTTAAAACCCACTCTTGAATGTATAAAAATTTATGTATTAATGATAAAATAAAAAGATCACTTTCAACAACGGATC	6.36909	-40.7114	5.46462	9.14773e-12	Glomeromycota	Glomeromycetes	Glomeraceae	NA	Glomeraceae	9	Symbiotroph	Arbuscular Mycorrhizal	NULL	Highly Probable	NULL	Redecker D, et al. 2013. Mycorrhiza 23:515-531
Desmodium/Pycnanthemum	Pycnanthemum	GTAGGTGAACCTGCGGAAGGATCATTACTGATTTATGCGAACCTCGCGTCAGCGGGGATCTCGCGTTCGTATTTAAAACACCCACTCTTAAAAAAATTTTTATAATCATATGTAAATAAATAAAAGATCACTTTCAACAACGGATCTCTA	19.7618	-32.8212	5.02622	3.71865e-09	Glomeromycota	Glomeromycetes	Glomeraceae	NA	Glomeraceae	9	Symbiotroph	Arbuscular Mycorrhizal	NULL	Highly Probable	NULL	Redecker D, et al. 2013. Mycorrhiza 23:515-531
Desmodium/Pycnanthemum	Pycnanthemum	GTAGGTGAACCTGCGGAAGGATCATTACTGATTTATGCGAACCTCGCGTCAGCGGGGATCTCGCGTTCGTATTTAAAACATCCACTCTTAAAAAAATTTTTATAATCATATGTAAATAAATAAAAGATCACTTTCAACAACGGATCTCTT	14.5965	-42.1446	6.50503	4.87889e-09	Glomeromycota	Glomeromycetes	Glomeraceae	NA	Glomeraceae	9	Symbiotroph	Arbuscular Mycorrhizal	NULL	Highly Probable	NULL	Redecker D, et al. 2013. Mycorrhiza 23:515-531
Desmodium/Pycnanthemum	Pycnanthemum	GTAGGTGAACCTGCGGAAGGATCATTACTGATTTGGCAAACCGAGCTTGTTAGCAAGGTTTTGCGATCAAAACTTTATATTTAAAACCCCACTCTTTTAAAATGTATATTTTTTTATTTTGAATGATAAAATTAAAAGATCACTTTCAAC	51.5938	-23.3967	5.06705	6.7198e-05	Glomeromycota	Glomeromycetes	Glomeraceae	Dominikia	Glomeraceae	9	Symbiotroph	Arbuscular Mycorrhizal	NULL	Highly Probable	NULL	Redecker D, et al. 2013. Mycorrhiza 23:515-531
Desmodium/Pycnanthemum	Pycnanthemum	GTAGGTGAACCTGCGGAAGGATCATTACTGATTTGGCAAACCGAGCGTTAGCAAGGTTTTGCGATCAAATATTTAAAACCCACTCTTTTAAAATGTATACTTTTTTATTTTGAATGATAAAAATTAAAAGATCACTTTCAACAACGGATC	18.4237	-28.4642	6.51179	0.000189228	Glomeromycota	Glomeromycetes	Glomeraceae	Dominikia	Glomeraceae	9	Symbiotroph	Arbuscular Mycorrhizal	NULL	Highly Probable	NULL	Redecker D, et al. 2013. Mycorrhiza 23:515-531
Desmodium/Pycnanthemum	Pycnanthemum	GTAGGTGAACCTGCGGAAGGATCATTACCAATATAGCGAACCGAGCGTTAGCTAGGCTTCGCGATCAAATTTGTATTTAAAACCCAGCTCTTTAAATGTATATATTATTATTGTATTTTAAATAATAAAAAGATCACTTTCAACAACGGA	8.17389	-27.8646	6.50631	0.00027696	Glomeromycota	Glomeromycetes	Glomeraceae	Glomus	Glomeraceae	9	Symbiotroph	Arbuscular Mycorrhizal	NULL	Highly Probable	NULL	Redecker D, et al. 2013. Mycorrhiza 23:515-531
Desmodium/Pycnanthemum	Pycnanthemum	GTAGGTGAACCTGCGGAAGGATCATTACCAATATAGCGAACCGAGCGTTAGCGAGGCTTCGCGATCAATTTGTATTTAAAACCCAATTCTTTAAATGTATATTATTGTATTTTAAATAATAAAAGATCACTTTCAACAACGGATCTCTTG	24.3871	-24.3024	5.69553	0.000291347	Glomeromycota	Glomeromycetes	Glomeraceae	Glomus	Glomeraceae	9	Symbiotroph	Arbuscular Mycorrhizal	NULL	Highly Probable	NULL	Redecker D, et al. 2013. Mycorrhiza 23:515-531
Desmodium/Pycnanthemum	Pycnanthemum	GTAGGTGAACCTGCGGAAGGATCATTACAAATCATGGCGAACCTCGCGTTTCGCGAGGTCTTGCGTCCATTTTCGTATTTAAAACATCCCACTCTTTAAAAATATTTATCTAATGATAAAAATAAAAAAGATCACTTTCAACAACGGATC	64.8918	-23.1758	3.41795	8.39433e-10	Glomeromycota	unidentified	unidentified	unidentified	Glomeromycota	3	Symbiotroph	Arbuscular Mycorrhizal	NULL	Highly Probable	NULL	Redecker D, et al. 2013. Mycorrhiza 23:515-531
Desmodium/Pycnanthemum	Pycnanthemum	GTAGGTGAACCTGCGGAAGGATCATTACAAATCATGGCGAACCTCGCGTTTCGCGAGGTCTTGCGTCCATTTTATATTTAAAACATCCCACTCTTTAAAAATATTTATCTAATGATAAAAATAAAAAAGATCACTTTCAACAACGGATCT	78.6289	-25.6934	3.98749	5.80315e-09	Glomeromycota	unidentified	unidentified	unidentified	Glomeromycota	3	Symbiotroph	Arbuscular Mycorrhizal	NULL	Highly Probable	NULL	Redecker D, et al. 2013. Mycorrhiza 23:515-531
Desmodium/Pycnanthemum	Pycnanthemum	GTAGGTGAACCTGCGGAAGGATCATTACAAATTATGGCGAACTTCGCGTTTCGCGAGGTTTTGCGTCCACTTTTCGTATTTAAAACATCCCACTCTTTAAAAAAAAATTATCTAATGATAAATAAAAAAGATCACTTTCAACAACGGATC	22.07	-37.1926	6.5063	3.40296e-07	Glomeromycota	unidentified	unidentified	unidentified	Glomeromycota	3	Symbiotroph	Arbuscular Mycorrhizal	NULL	Highly Probable	NULL	Redecker D, et al. 2013. Mycorrhiza 23:515-531
Desmodium/Pycnanthemum	Pycnanthemum	GTAGGTGAACCTGCGGAAGGATCATTACAAATTATGGCGAACCTCGCGTTTCGCGAGGTCTTGCGTCCATTTTTCATATTTAAAACATCCCACTCTTTAAAAATAATTTATCTAATGATAAAAATAAAAAAGATCACTTTCAACAACGGA	24.8919	-22.7263	4.5374	1.1677e-05	Glomeromycota	unidentified	unidentified	unidentified	Glomeromycota	3	Symbiotroph	Arbuscular Mycorrhizal	NULL	Highly Probable	NULL	Redecker D, et al. 2013. Mycorrhiza 23:515-531
Desmodium/Pycnanthemum	Pycnanthemum	GTAGGTGAACCTGCGGAAGGATCATTACTGAGTTAGGGTCTTTTTGGCCCGACCTCCAACCCTTTGTTTATTATACCCATGTTGCTTTGGTGGGCCTGCCTTTCGGGGCTGCCGGGGGCATCACCGCCCCTGACCCGTGCCTGCCAGGAG	12.9094	-37.1155	4.32279	1.47083e-15	Ascomycota	Eurotiomycetes	Herpotrichiellaceae	unidentified	Herpotrichiellaceae	9	Pathotroph-Saprotroph	Animal Pathogen-Fungal Parasite-Undefined Saprotroph	Facultative Yeast-Microfungus	Probable	Mostly saprobic on plants or other fungi, isolated from soil etc., and from medical sources (Cannon & Kirk 2007)	Cannon PF, Kirk PM. 2007. Fungal Families of the World. CAB International, Cambridge
Desmodium/Pycnanthemum	Pycnanthemum	GTAGGGGGGGGGGGGGGGGGGGCATTACTGAAGTGATTTGGGGATGTTGCTGGCCCCTCTCAAGGGGGCATTGTGCACTCCTTGAAACAATTCACAATTTCCACCACACCCCTTGTGCACATCCTGTAGGCACCCTAACCCACCTCCGGG	50.6016	-22.5973	3.63045	2.03049e-08	Basidiomycota	Agaricomycetes	Hygrophoraceae	Hygrocybe	Hygrocybe	13	Saprotroph-Symbiotroph	Undefined Saprotroph-Undefined Biotroph	Agaricoid	Probable	Previously classified as Hygrophorus; carbon signature suggests biotrophy with bryophytes, grasses, or understory plants	Tedersoo L, et al. 2014. Science 346:1256688;Lodge et al. 2014. Fungal Diversity 64:1-99; Lodge 2014. Omphalina 5:2-6; Seitzman et al. 2011. Mycologia 103:280-290.
Desmodium/Pycnanthemum	Pycnanthemum	GTAGGGGGGGGGGGGGGGGGGGGATTACTGAAGTGATTTGGGGATGTTGCTGGCCCCTCTCAAGGGGGCATTGTGCACTCCTTGAAACAATTCACAATTTCCACCACACCCCTTGTGCACATCCTGTAGGCACCCTAACCCACCTCCGGG	32.9986	-22.2963	4.22486	3.15741e-06	Basidiomycota	Agaricomycetes	Hygrophoraceae	Hygrocybe	Hygrocybe	13	Saprotroph-Symbiotroph	Undefined Saprotroph-Undefined Biotroph	Agaricoid	Probable	Previously classified as Hygrophorus; carbon signature suggests biotrophy with bryophytes, grasses, or understory plants	Tedersoo L, et al. 2014. Science 346:1256688;Lodge et al. 2014. Fungal Diversity 64:1-99; Lodge 2014. Omphalina 5:2-6; Seitzman et al. 2011. Mycologia 103:280-290.
Desmodium/Pycnanthemum	Pycnanthemum	GTAGGTGAACCTGCGGAAGGATCATTACTGAAGTGATTTGGGGATGTTGCTGGCCTCTCAAGGGGGGCATTGTGCACTCCTCGAAACAATTCACAATTTCCATCACACCCCTTGTGCACATCTTGTAGGCGCCCCCAAACCCACCTCCTG	2.57347	-26.5448	6.50563	0.000590382	Basidiomycota	Agaricomycetes	Hygrophoraceae	Hygrocybe	Hygrocybe	13	Saprotroph-Symbiotroph	Undefined Saprotroph-Undefined Biotroph	Agaricoid	Probable	Previously classified as Hygrophorus; carbon signature suggests biotrophy with bryophytes, grasses, or understory plants	Tedersoo L, et al. 2014. Science 346:1256688;Lodge et al. 2014. Fungal Diversity 64:1-99; Lodge 2014. Omphalina 5:2-6; Seitzman et al. 2011. Mycologia 103:280-290.
Desmodium/Pycnanthemum	Pycnanthemum	GTTGGTGAACCAGCGGAGGGATCATTACCGAGTTTACAACTCCCAAACCCATGTGAACATACCTATCGTTGCTTCGGCGGGATCGCCCCGGGCGCCTTGTGTGCCCCGGATCCAGGCACCCGCCGGGGGACCTTAACTCTTGTTTTATTT	6.31127	-29.37	6.50521	0.000104658	Ascomycota	Sordariomycetes	Bionectriaceae	unidentified	Hypocreales	7	Saprotroph	Undefined Saprotroph	Microfungus	Possible	NULL	Sterkenburg E, et al. 2015. New Phytologist 207:1145-1158
Desmodium/Pycnanthemum	Pycnanthemum	GTAGGTGAACCTGCGGAAGGATCATTACAGAGTTCATGCCCTCACGGGTAGATCTCCCACCCTTGAATACTATACCTTTGTTGCTTTGGCGGGCCGCCTTGGCTACTGGCTCTGACTGGTAAGTGCCCGCCAAAGGACCCCAAAACTCTG	1573.79	-8.69083	1.79329	2.40416e-05	Ascomycota	Leotiomycetes	Helotiales_fam_Incertae_sedis	Leohumicola	Leohumicola	13	Saprotroph	Undefined Saprotroph	NULL	Probable	NULL	Tedersoo L, et al. 2014. Science 346:1256688
Desmodium/Pycnanthemum	Pycnanthemum	GTAGGTGAACCTGCGGAAGGATCATTACAGAGTTCATGCCCTCACGGGTAGATCTCCCACCCTTGAATACTATACCTTTGTTGCTTTGGCGGGCCGCCTTGGCTACTGGCTGCGGCTGGTAAGTGCCCGCCAAAGGACCCCAAAACTCTG	21.7248	-20.6144	4.98911	0.000481884	Ascomycota	Leotiomycetes	Helotiales_fam_Incertae_sedis	Leohumicola	Leohumicola	13	Saprotroph	Undefined Saprotroph	NULL	Probable	NULL	Tedersoo L, et al. 2014. Science 346:1256688
Desmodium/Pycnanthemum	Pycnanthemum	GTAGGGGGGGGGGGGGGGGGGGGGGGGCCGGGGTCTTGCCCGCACGGGTAGATCTCCCACCCTTGAATACTATACCTTTGTTGCTTTGGCGGGCCGCCTTGGCTACTGGCTCTGTCTGGTAAGTGCCCGCCCATGGCCCCCAAACCTCTG	7.8169	-20.9304	5.15513	0.000627009	Ascomycota	Leotiomycetes	Helotiales_fam_Incertae_sedis	Leohumicola	Leohumicola	13	Saprotroph	Undefined Saprotroph	NULL	Probable	NULL	Tedersoo L, et al. 2014. Science 346:1256688
Desmodium/Pycnanthemum	Pycnanthemum	GTAGGTGAACCTGCGGAAGGATCATTAAAAGTTGTTCGAGGCGGCCCCAGGCATCGCCAGGCGGCCGCTTAGACATCAACACCCTCTGTATATCTACCGCGTTGCTTTGGCGGGACGGCAGCCAGCGGCCCTGCTGGGAAGCTGTCCGTA	6.347	-19.0071	4.64556	0.000567696	Ascomycota	Dothideomycetes	Minutisphaeraceae	Minutisphaera	Minutisphaera	13	Saprotroph	Undefined Saprotroph	NULL	Probable	NULL	Tedersoo L, et al. 2014. Science 346:1256688
Desmodium/Pycnanthemum	Pycnanthemum	GTAGGTGAACCTGCGGAAGGATCATTCATAATAAGTGTTTTATGGCACTTTTTAAATCCATATCCACCTTGTGTGCAATGTCGGTCGATCTTCTTCATGGAGATCGACCAAACATCAACCTTTATCTTTTAACTCTTTGTCTGAAAAATA	2548.1	-27.9385	2.80503	8.3698e-21	Mortierellomycota	Mortierellomycetes	Mortierellaceae	Mortierella	Mortierellaceae	9	Saprotroph-Symbiotroph	Endophyte-Litter Saprotroph-Soil Saprotroph-Undefined Saprotroph	Microfungus	Possible	Saprobic in soil and thus frequenctly isolated from soil and material contaminated with soil such as hay or rotten silage and spoil tips (Cannon & Kirk 2007)	Cannon PF, Kirk PM. 2007. Fungal Families of the World. CAB International, Cambridge; Purahong W, et al. 2016. Molecular Ecology 25:4059-4074
Desmodium/Pycnanthemum	Pycnanthemum	GTAGGGGGGGGGGGGGGGGGGGGGGGGCTAGTCAGTGTTTTCTGGCACTTTTTAACTCCCTTTCCTCCTTGTGTGCACTGTCAGTCGATCTTCTTCATGGAGTTCGACCACCCTTCACCCTTTATTTTTTACCTCTTTGTCTGCCTCTTA	24.2202	-20.9955	3.09655	8.39433e-10	Mortierellomycota	Mortierellomycetes	Mortierellaceae	Mortierella	Mortierellaceae	9	Saprotroph-Symbiotroph	Endophyte-Litter Saprotroph-Soil Saprotroph-Undefined Saprotroph	Microfungus	Possible	Saprobic in soil and thus frequenctly isolated from soil and material contaminated with soil such as hay or rotten silage and spoil tips (Cannon & Kirk 2007)	Cannon PF, Kirk PM. 2007. Fungal Families of the World. CAB International, Cambridge; Purahong W, et al. 2016. Molecular Ecology 25:4059-4074
Desmodium/Pycnanthemum	Pycnanthemum	GTAGGTGAACCTGCGGAAGGATCATTCATAATAAGTGTTTTATGGCACTTTTTAAATCCATATCCACCTTGTGTGCAATGTCGGTCGATCTTCTTCATGGAGATCGACCAAACATCAACCTTTATCTTTTTAACTCTTTGTCTGAAAAAT	931.776	-24.7297	4.09158	6.13679e-08	Mortierellomycota	Mortierellomycetes	Mortierellaceae	Mortierella	Mortierellaceae	9	Saprotroph-Symbiotroph	Endophyte-Litter Saprotroph-Soil Saprotroph-Undefined Saprotroph	Microfungus	Possible	Saprobic in soil and thus frequenctly isolated from soil and material contaminated with soil such as hay or rotten silage and spoil tips (Cannon & Kirk 2007)	Cannon PF, Kirk PM. 2007. Fungal Families of the World. CAB International, Cambridge; Purahong W, et al. 2016. Molecular Ecology 25:4059-4074
Desmodium/Pycnanthemum	Pycnanthemum	GTAGGTGAACCTGCGGAAGGATCATTCATAATAAGTGTTTTATGGCACTTTTTAAATCCATATCCACCTTGTGTGCAATGTCGGTCGATCTTCTTTTTTTGAGGATCGACCAAACATCAACCTTTATTTTTTAACTCTTTGTCTGAAAAA	24.0048	-26.9423	6.50597	0.000479201	Mortierellomycota	Mortierellomycetes	Mortierellaceae	Mortierella	Mortierellaceae	9	Saprotroph-Symbiotroph	Endophyte-Litter Saprotroph-Soil Saprotroph-Undefined Saprotroph	Microfungus	Possible	Saprobic in soil and thus frequenctly isolated from soil and material contaminated with soil such as hay or rotten silage and spoil tips (Cannon & Kirk 2007)	Cannon PF, Kirk PM. 2007. Fungal Families of the World. CAB International, Cambridge; Purahong W, et al. 2016. Molecular Ecology 25:4059-4074
Desmodium/Pycnanthemum	Pycnanthemum	GTTGGGGGGGGCGGGGGGGGGGGGGGGCCGGGGTCTTGCCCGTACGGGTAGATCTCCCACCCTTGAATAACATACATTGTTGCTTTGGCGGACGCTTCGGCAGCCGCCAGAGGACCCTTTACTCTTGTTTACAGTGTCGTCTGAGTCCTC	6.24637	-50.0019	4.07211	1.7234e-31	Ascomycota	Leotiomycetes	Helotiales_fam_Incertae_sedis	Mycoarthris	Mycoarthris	13	Saprotroph	Undefined Saprotroph	NULL	Probable	NULL	Tedersoo L, et al. 2014. Science 346:1256688
Desmodium/Pycnanthemum	Pycnanthemum	GTAGGTGAACCTGCGGAAGGATCATTATAGAATAAACCTGGTGGACTGTTGCTGGCTCTCTCGGGAGCATGTGCACGTCTGTCATCTTTATATCTCCACCTGTGCACCTTTTGTAGACCTGGAAACAACTTTATTCTGAGGAGACTCAGT	7.22544	-22.8513	4.62084	1.51044e-05	Basidiomycota	Agaricomycetes	Crepidotaceae	Neopaxillus	Neopaxillus	13	Saprotroph	Undefined Saprotroph	NULL	Probable	NULL	Tedersoo L, et al. 2014. Science 346:1256688
Desmodium/Pycnanthemum	Pycnanthemum	GTAGGTGAACCTGCGGAAGGATCATTACCAAATCTTTGTGTCCTGACCGAAAGGTCTTGACGCTTTAACCCTTTGTGAACCAAAAAACCTTACGCTTCGGTAGCAAGCTAGGCTGGGTTTCTGCCTGGCCTAGTTATCAGCCTGCCGTTA	7.99903	-20.9986	4.08752	6.02651e-06	Ascomycota	Orbiliomycetes	Orbiliaceae	NA	Orbiliaceae	9	Saprotroph	Wood Saprotroph	Microfungus	Probable	Saprobic, found especially on wood in both wet and dry habitats. Many species are nematophagous, forming adhesive knobs, nets or ring-like traps in the presence of a food source; perhaps a strategy for life in low-nitrogen environments. There have been reports of associations with algae for a few species, but an established lichen association appears not to exist (Cannon & Kirk 2007)	Cannon PF, Kirk PM. 2007. Fungal Families of the World. CAB International, Cambridge
Desmodium/Pycnanthemum	Pycnanthemum	GTAGGTGAACCTGCGGAAGGATCATTAAAAATTTATACTCCGGGAATTCGTTTCGTTTTCCCGGGTTATTTGTATTCAAATCCCGCTCTTTATAAATATATTAATTATATAAAACAAAAATCAAAAAGAAAACTTTCAACAACGGATCTC	15.6597	-19.3593	3.73646	5.06404e-06	Glomeromycota	Glomeromycetes	Diversisporaceae	Otospora	Otospora	13	Symbiotroph	Arbuscular Mycorrhizal	NULL	Highly Probable	NULL	Redecker D, et al. 2013. Mycorrhiza 23:515-531
Desmodium/Pycnanthemum	Pycnanthemum	GTAGGTGAACCTGCGGAAGGATCATTAAAAAATAATGAATTGCCGGGGCGGATTTTTTCGTCCCGGCGTATTCAACAACCCGCTCTTGTATTTGGATCAAACGTCAAACAAAAAAACTTTATGTATTTATAATAAAAAACAAACTTTCAA	57.5288	-21.5782	3.10306	2.90289e-10	Glomeromycota	Paraglomeromycetes	Paraglomeraceae	Paraglomus	Paraglomeraceae	9	Symbiotroph	Arbuscular Mycorrhizal	NULL	Highly Probable	NULL	Redecker D, et al. 2013. Mycorrhiza 23:515-531
Desmodium/Pycnanthemum	Pycnanthemum	GTAGGTGAACCTGCGGAAGGATCATTAAACATATGAAAGCAGGCCGGGATCCCCAAAAGTATCTGCCTTGCCTTTTGGCAGGCGGTGCTTTTGCCTGGTCTGTCTGAATTATCACCCATGTCTTTTGCGTACTACTTGTTTCCTTGGTGG	8.72069	-20.756	4.15974	1.25172e-05	Ascomycota	Dothideomycetes	Pleosporaceae	NA	Pleosporaceae	9	Pathotroph-Saprotroph	Endophyte-Lichen Parasite-Plant Pathogen-Undefined Saprotroph	Microfungus	Probable	Necrotrophic pathogens and saprobes, especially associated with grasses. Many species are seed-borne (Cannon & Kirk 2007)	Cannon PF, Kirk PM. 2007. Fungal Families of the World. CAB International, Cambridge; David AS, et al. 2016. Microbial Ecology 71:912-926; Lawrey JD, Diederich P. 2016. URL: http://www.lichenicolous.net [24 May 2017]
Desmodium/Pycnanthemum	Pycnanthemum	GTTGGTGAACCAGCGGAGGGATCATTACCGAGTTCTTACAGAACCCAACCCTTGTGTGATAAGCTCTCACCCAGCTTTTACACGGGAGTCTCGGCCTAATCGCCGAGGCAGTGTAAAAAAAAAACCTCTGTATCATTATCACAAATTTCT	15.6825	-23.0492	4.10277	5.79694e-07	Ascomycota	Sordariomycetes	Lasiosphaeriaceae	Podospora	Podospora	13	Saprotroph-Symbiotroph	Dung Saprotroph-Endophyte-Litter Saprotroph-Undefined Saprotroph	Microfungus	Possible	Endophyte detection method-culture (David et al. 2016)	Bell A. 1983. Dung Fungi: An Illustrated Guide to Coprophilous Fungi in New Zealand. Victoria University Press, Wellington; Tedersoo L, et al. 2014. Science 346:1256688; David AS, et al. 2016. Microbial Ecology 71:912-926; Purahong W, et al. 2016. Molecular Ecology 25:4059-4074 (as litter saprotroph)
Desmodium/Pycnanthemum	Pycnanthemum	GTAGGTGAACCTGCGGAAGGATCATTACCGATTTTAGCGAGCTTGACCTTTGGTTATGGTATCGCGAAAACATTGTATTTAAAACCCCACTCATAAAAAAAAAAATTTTTTAATATATAAATAAATAAAGATCACTTTCAACAACGGATC	23.2274	-24.2413	4.09712	1.17797e-07	Glomeromycota	Glomeromycetes	Glomeraceae	Rhizophagus	Rhizophagus	13	Symbiotroph	Arbuscular Mycorrhizal	NULL	Highly Probable	NULL	Redecker D, et al. 2013. Mycorrhiza 23:515-531
Desmodium/Pycnanthemum	Pycnanthemum	GTAGGTGAACCTGCGGAAGGATCATTACCGATTTTAGCGGACTTGATCTTTGATCATGGTCTCGCGAAAACTTGTATTTAAAACCCCACTCTTATAAATTGAATCATTTTATATGTATATAATAAATAAAGATCACTTTCAACAACGGAT	33.3832	-22.8033	5.75934	0.000912975	Glomeromycota	Glomeromycetes	Glomeraceae	Rhizophagus	Rhizophagus	13	Symbiotroph	Arbuscular Mycorrhizal	NULL	Highly Probable	NULL	Redecker D, et al. 2013. Mycorrhiza 23:515-531
Desmodium/Pycnanthemum	Pycnanthemum	GTAGGTGAACCTGCGGAAGGATCATTAACGAATTTTAAGTCGGCCTTGCTGTGCTGGTGGAAACACATGTGCACGCTCGGTCGCAAATCCACACACCTGTGCATCTATGACTCGAAGTCGTCGTCGTATGACCGAGAGTAACTTTTACAC	2.22947	-25.7419	6.50569	0.000915154	Basidiomycota	Agaricomycetes	Sebacinaceae	unidentified	Sebacinaceae	9	Symbiotroph	Ectomycorrhizal	Coralloid	Probable	Terrestrial forming mycorrhizas with a wide range of plants including orchids, Ericaceae and liverworts as well as ectomycorrhizas with conifers and angiosperm trees (Cannon & Kirk 2007)	Cannon PF, Kirk PM. 2007. Fungal Families of the World. CAB International, Cambridge
Desmodium/Pycnanthemum	Pycnanthemum	GTAGGTGAACCTGCGGAAGGATCATTAATGATTTTTTTAAGCAAAACCGAGCGAAAGCGAGGTTTTGCGAATATATTTAAAACCCCCCCACTCTTTACAAAAGAAAAAAATTTTCATATTCATAAATGAATAAAAAAAGATCACTTTCAA	34.8677	-34.1527	5.47408	1.90408e-08	Glomeromycota	Glomeromycetes	Glomeraceae	Septoglomus	Septoglomus	13	Symbiotroph	Arbuscular Mycorrhizal	NULL	Highly Probable	NULL	Redecker D, et al. 2013. Mycorrhiza 23:515-531
Desmodium/Pycnanthemum	Pycnanthemum	GTAGGTGAACCTGCGGAAGGATCATTAATGATTTTTTAAGCAAACCAAGCGAAAGCGAGGTTTTGCGAATATATTTAAAACCCCCCCACTCTTTACAAAGAAAAAAATTTTCATATTCATAAATGAATAAAAAAAGATCACTTTCAACAA	52.2658	-33.2025	5.57353	9.92757e-08	Glomeromycota	Glomeromycetes	Glomeraceae	Septoglomus	Septoglomus	13	Symbiotroph	Arbuscular Mycorrhizal	NULL	Highly Probable	NULL	Redecker D, et al. 2013. Mycorrhiza 23:515-531
Desmodium/Pycnanthemum	Pycnanthemum	GTAGGTGAACCTGCGGAAGGATCATTAATGATTTTTTTAAGCAAAACCGAGCGAAAGCGAGGTTTTGCGAATATATTTAAAACCCCCCACTCTTTTTATAAAAGAAAAAATTTTTCATATTCATAAATGAATAAAAAAAAGATCACTTTC	52.5127	-31.4182	6.50629	2.56501e-05	Glomeromycota	Glomeromycetes	Glomeraceae	Septoglomus	Septoglomus	13	Symbiotroph	Arbuscular Mycorrhizal	NULL	Highly Probable	NULL	Redecker D, et al. 2013. Mycorrhiza 23:515-531
Desmodium/Pycnanthemum	Pycnanthemum	GTAGGTGAACCTGCGGAAGGATCATTAATGATTTTTTAAGCAAACCAAGCGAAAGCGAGGTTTTGCGAATATATTTAAAACCCCACTCTTAAAAAAAATTTTCATTCATTCATAATGTGAATAAAAAAAGATCACTTTCAACAACGGATC	62.6754	-22.3317	5.49286	0.000617781	Glomeromycota	Glomeromycetes	Glomeraceae	Septoglomus	Septoglomus	13	Symbiotroph	Arbuscular Mycorrhizal	NULL	Highly Probable	NULL	Redecker D, et al. 2013. Mycorrhiza 23:515-531
Desmodium/Pycnanthemum	Pycnanthemum	GTAGGTGAACCTGCGGAAGGATCATTAATGATTTTTTTAAGCAAACCAAGCGAAAGCGAGGTTTTGCGAATATATTTAAAACCCCCACTCTTTATAAAAGAAAAATTTTTTCATATTCATAAATGAATAAAAAAAAGATCACTTTCAACA	3.45065	-26.3407	6.51129	0.00065629	Glomeromycota	Glomeromycetes	Glomeraceae	Septoglomus	Septoglomus	13	Symbiotroph	Arbuscular Mycorrhizal	NULL	Highly Probable	NULL	Redecker D, et al. 2013. Mycorrhiza 23:515-531
Desmodium/Pycnanthemum	Pycnanthemum	GTAGGTGAACCTGCGGAAGGATCATTACTGAAGAAATGGTAGGGTTGATGCTGGCTCTTCGGAGTATGTGCTCGCCTTATCGCTTTTTCTACTTCTCCACCTGTGCACCTATTGTAGATCGTGTTGGAAATCCTTTGTGGTTTCTCGTTC	716.047	-25.7663	2.84704	2.9964e-17	Basidiomycota	Agaricomycetes	Tricholomataceae	Delicatula	Tricholomataceae	9	Pathotroph-Symbiotroph	Ectomycorrhizal-Fungal Parasite	Agaricoid	Probable	Tricholoma species are ectomycorrhizal, occurring in coniferous and broadleaved forests (Cannon & Kirk 2007); T. sclerotoideum is parasitic on Helvella spp.	Cannon PF, Kirk PM. 2007. Fungal Families of the World. CAB International, Cambridge
Desmodium/Pycnanthemum	Pycnanthemum	GTAGGTGAACCTGCGGAAGGATCATTACTGAAGAAATGGTAGGGCTGATGCTGGCTCTTCGGAGTATGTGCTCGCCTTATCGCTTTTTCTACTTCTCCACCTGTGCACCTATTGTAGATCGTGTTGGAAATCCTTTGTGGTTTCTCGTTC	220.713	-26.8809	5.07258	2.94685e-06	Basidiomycota	Agaricomycetes	Tricholomataceae	Delicatula	Tricholomataceae	9	Pathotroph-Symbiotroph	Ectomycorrhizal-Fungal Parasite	Agaricoid	Probable	Tricholoma species are ectomycorrhizal, occurring in coniferous and broadleaved forests (Cannon & Kirk 2007); T. sclerotoideum is parasitic on Helvella spp.	Cannon PF, Kirk PM. 2007. Fungal Families of the World. CAB International, Cambridge
Desmodium/Pycnanthemum	Pycnanthemum	GTAGGTGAACCTGCGGAAGGATCATTAACGAGTTAGGGTCCTCTTGGGCCCGACCTCCCAACCCATTGTTTACCAAACCATTTGTTGCTTCGGCGAGCCCGTCTTCACGGACCGCCGGGGGACCGTCAGAGGTCTCCTGGCCCGCGCTCG	11.5493	-22.4344	4.11701	1.37728e-06	Ascomycota	Eurotiomycetes	Herpotrichiellaceae	Veronaea	Veronaea	13	Pathotroph	Plant Pathogen	NULL	Probable	NULL	http://www.apsnet.org/publications/commonnames/Pages/default.aspx
Desmodium/Solidago	Desmodium	GTAGGTGAACCTGCGGAAGGATCATTACTGAGTTAGGGTCTTCTTAGGCCCGACCTCCCAACCCTATGTCTACCTTACCACTTGTTGCTTCGGCGGGCCCGTCCCGAAAGGGACCGCCGGAGGACCGTCACACGTCCTCTGGCCCGCGCC	14.4358	22.7856	4.15067	2.39537e-06	Ascomycota	Eurotiomycetes	Herpotrichiellaceae	NA	-	-	-	-	-	-	Unassigned	-
Desmodium/Solidago	Desmodium	GTAGGTGAACCTGCGGAAGGATCATTATTGAATGAATCTAGAGTTTGGTTGTCGCTGGCCTCCCAATAGGGGCATGTGCACACCTTCTCTTTTCATCCACACACACCTGTGCACTTGTGAGACGGAGGATTGAAAAGTCCTCCGTCTACT	20.6292	25.1648	4.511	1.50647e-06	Basidiomycota	Agaricomycetes	Ceratobasidiaceae	NA	Ceratobasidiaceae	9	Pathotroph-Saprotroph-Symbiotroph	Endomycorrhizal-Plant Pathogen-Undefined Saprotroph	Microfungus	Possible	Best known as plant pathogens, but also saprobic. Species are endomycorrhizal with a wide range of plant roots - especially of Orchidaceae but also even bryophytes (Cannon & Kirk 2007)	Cannon PF, Kirk PM. 2007. Fungal Families of the World. CAB International, Cambridge
Desmodium/Solidago	Desmodium	GTAGGTGAACCTGCGGAAGGATCATTATAAAATTTTTACATTTTATGTAAAAAAAAATGTATTCAAAACCCCATACTCTTTAAACAAAAAAAATTTTATTTATATATAAAATTTAAAAAAAATAATAAAAAAATGACAACTTTCAACAAC	6.0848	27.8865	6.49415	0.000576793	Glomeromycota	Glomeromycetes	Claroideoglomeraceae	Claroideoglomus	Claroideoglomus	13	Symbiotroph	Arbuscular Mycorrhizal	NULL	Highly Probable	NULL	Tedersoo L, et al. 2014. Science 346:1256688
Desmodium/Solidago	Desmodium	GTTGGTGAACCAGCGGAGGGATCATTACAGAGTTTACAACTCCCAAACCCCTGTGAACATACCAGTCGTTGCCTCGGCGGTGTCTTGCTTCGGCGAGCCCGCCAGAGGACCCAACAAACTCTTGTTTTTTTAGTATTATCTGAGTGACAA	10.5828	22.1606	5.19006	0.000621381	Ascomycota	Sordariomycetes	Nectriaceae	Cylindrocladiella	Cylindrocladiella	13	Pathotroph	Plant Pathogen	NULL	Probable	NULL	Tedersoo L, et al. 2014. Science 346:1256688
Desmodium/Solidago	Desmodium	GTAGGTGAACCTGCGGAAGGATCATTATCGAATTCTTCGAGGAAAGGTTGTGCTGGTCGTTCTTTTACCAGGACGGCATTCGTGCACACTTTTCTGACCCTCCTTCTTTCAAAAACCTGTGAACCTCTTGTAGGCCAAGAGATTGGTCTA	76.2722	20.4096	4.21614	5.39371e-05	Basidiomycota	Agaricomycetes	Hygrophoraceae	Gliophorus	Gliophorus	13	Saprotroph-Symbiotroph	Undefined Saprotroph-Undefined Symbiotroph	Agaricoid	Highly Probable	Previously classified as Hygrocybe; carbon signature suggests biotrophy with bryophytes, grasses, or understory plants	Lodge J. et al. 2014. Fungal Diversity 64:1-99; Lodge J. 2014. Omphalina 5:2-6; Seitzman BH, et al. 2011. Mycologia 103:280-290.
Desmodium/Solidago	Desmodium	GTAGGTGAACCTGCGGAAGGATCATTACCAATCTTTTAGCGAGCCTTGGCTTTGTCCATGGTCTTGCAAACTTTGTATTTAAAACCCGCTCATAAATTTAAAACAAACTTTTATTATATTATAATAAAGATCACTTTCAACAACGGATCT	38.9	23.3903	3.85951	1.05402e-07	Glomeromycota	Glomeromycetes	Glomeraceae	NA	Glomeraceae	9	Symbiotroph	Arbuscular Mycorrhizal	NULL	Highly Probable	NULL	Redecker D, et al. 2013. Mycorrhiza 23:515-531
Desmodium/Solidago	Desmodium	GTAGGTGAACCTGCGGAAGGATCATTACTGATTTGGCAAACCGAGCGTTAGCAAGGTTTTTGCGATCAAATATTTAAAACCCACTCTTAAAATGTTATATTTTTTTATTTTGAATGATAAAATTATAAAGATCACTTTCAACAACGGATC	30.9925	31.3992	6.49389	5.46751e-05	Glomeromycota	Glomeromycetes	Glomeraceae	Dominikia	Glomeraceae	9	Symbiotroph	Arbuscular Mycorrhizal	NULL	Highly Probable	NULL	Redecker D, et al. 2013. Mycorrhiza 23:515-531
Desmodium/Solidago	Desmodium	GTAGGTGAACCTGCGGAAGGATCATTACTGATTTATGCGAACCTCGCGTTAGCGAGGATCTCGCGTTTGTATTTAAAACACCCACTCTTAAAAAAAATTTTTATAATCATATGTAAATAAATAAAGATCACTTTCAACAACGGATCTCTT	3.8565	28.6459	6.49482	0.000364765	Glomeromycota	Glomeromycetes	Glomeraceae	NA	Leohumicola	13	Saprotroph	Undefined Saprotroph	NULL	Probable	NULL	Tedersoo L, et al. 2014. Science 346:1256688
Desmodium/Solidago	Desmodium	GTAGGTGAACCTGCGGAAGGATCATTCATAATTGAGTGTTTTATGGCACTCTTTAATAAATCCATATCCACCTTGTGTGCAATGTTTTTGAACTCTGGCGTTGATATCTCTCTCTTGAGGGATGGAGAAGCCAAGAGTTTGATTAACTTA	2.80684	33.287	6.49537	1.48722e-05	Mortierellomycota	Mortierellomycetes	Mortierellaceae	Mortierella	Mortierellaceae	9	Saprotroph-Symbiotroph	Endophyte-Litter Saprotroph-Soil Saprotroph-Undefined Saprotroph	Microfungus	Possible	Saprobic in soil and thus frequenctly isolated from soil and material contaminated with soil such as hay or rotten silage and spoil tips (Cannon & Kirk 2007)	Cannon PF, Kirk PM. 2007. Fungal Families of the World. CAB International, Cambridge; Purahong W, et al. 2016. Molecular Ecology 25:4059-4074
Desmodium/Solidago	Desmodium	GTAGGTGAACCTGCGGAAGGATCATTCATAATAAGTGTTTTATGGCACTTTTTAAATCCATATCCACCTTGTGTGCAATGTCGGTCGATCTTTCTTCTTGGAAGATCGGCCAAACATCAACTTATTTTTTTAACTCTTTGTCTGAAAAAT	80.1934	25.1133	5.18541	5.39371e-05	Mortierellomycota	Mortierellomycetes	Mortierellaceae	Mortierella	Mortierellaceae	9	Saprotroph-Symbiotroph	Endophyte-Litter Saprotroph-Soil Saprotroph-Undefined Saprotroph	Microfungus	Possible	Saprobic in soil and thus frequenctly isolated from soil and material contaminated with soil such as hay or rotten silage and spoil tips (Cannon & Kirk 2007)	Cannon PF, Kirk PM. 2007. Fungal Families of the World. CAB International, Cambridge; Purahong W, et al. 2016. Molecular Ecology 25:4059-4074
Desmodium/Solidago	Desmodium	GTAGGTGAACCTGCGGAAGGATCATTCACCAACGAGTGTTTTATGGCACTCTTTAAAAATCCATATCCACCTTGTGTGCAATGTTTGTTGGGAAAGTCTTTTCTTTCCCTTCATAAATATCAACCTATATCTTTAACAACATTCGTCTGA	199.007	27.6189	6.49385	0.000654782	Mortierellomycota	Mortierellomycetes	Mortierellaceae	Mortierella	Mortierellaceae	9	Saprotroph-Symbiotroph	Endophyte-Litter Saprotroph-Soil Saprotroph-Undefined Saprotroph	Microfungus	Possible	Saprobic in soil and thus frequenctly isolated from soil and material contaminated with soil such as hay or rotten silage and spoil tips (Cannon & Kirk 2007)	Cannon PF, Kirk PM. 2007. Fungal Families of the World. CAB International, Cambridge; Purahong W, et al. 2016. Molecular Ecology 25:4059-4074
Desmodium/Solidago	Desmodium	GTAGGTGAACCTGCGGAAGGATCATTCATAATAAGTGTTTTATGGCACTTTTTAAATCCATATCCACCTTGTGTGCAATGTCAGTTGTTCTCTTTTTTGAGAATGACCAAACATCAACTTATTCTTTAACTCTTTGTCTGAAAAATATTA	1.51361	27.0224	6.49638	0.000882195	Mortierellomycota	Mortierellomycetes	Mortierellaceae	Mortierella	Mortierellaceae	9	Saprotroph-Symbiotroph	Endophyte-Litter Saprotroph-Soil Saprotroph-Undefined Saprotroph	Microfungus	Possible	Saprobic in soil and thus frequenctly isolated from soil and material contaminated with soil such as hay or rotten silage and spoil tips (Cannon & Kirk 2007)	Cannon PF, Kirk PM. 2007. Fungal Families of the World. CAB International, Cambridge; Purahong W, et al. 2016. Molecular Ecology 25:4059-4074
Desmodium/Solidago	Desmodium	GTTGGTGAACCAGCGGAGGGATCATTACGAGAGTGTCACCACTCCCAACCCACTGTTTACCTACCCGTCCACCGTGCTTCGGCAGGCAGTCCTGTGGGACAGGGCCTCGCCCCCGCGAGGGGGTGCCTGCCGCTGGCCAACCAAAAATTC	37.3985	19.9787	3.73893	5.09224e-06	Ascomycota	Sordariomycetes	Myrmecridiaceae	Myrmecridium	Myrmecridium	13	Saprotroph	Undefined Saprotroph	NULL	Probable	NULL	Tedersoo L, et al. 2014. Science 346:1256688
Desmodium/Solidago	Desmodium	GTAGGTGAACCTGCGGAAGGATCATTATCAAAACAGCGGACTTCGGTCCTTGCTGCACCCTTGTCTTTTGCGTACCGTATGTTTCCTCGGCGGGCTTGCCTGCCGGTTGGACATTATCAAACCTTTTTGTAGTTGCAATCAGCGTCAGAA	6.2791	48.067	5.1441	3.7008e-18	Ascomycota	Dothideomycetes	Cucurbitariaceae	Pyrenochaetopsis	Pyrenochaetopsis	13	Pathotroph-Saprotroph-Symbiotroph	Endophyte-Lichen Parasite-Undefined Saprotroph	Microfungus	Possible	NULL	Tedersoo L, et al. 2014. Science 346:1256688; Massimo NC, et al. 2015. Microbial Ecology 70:61-76; Lawrey JD, Diederich P. 2016. URL: http://www.lichenicolous.net [24 May 2017]
Desmodium/Solidago	Desmodium	GTAGGTGAACCTGCGGAAGGATCATTACAAAAACATAGAATTTCGTATTCTTAAACCCCTGCAGTGTACTTGTTCTCGTTGCTTCCATGGGCAGCAAGCCTTGTGCTTGCGACCACCTTCGGGGTGGACCCATGGGAGGTAATCATAAAC	17.9167	27.967	4.40492	2.16284e-08	Ascomycota	Pezizomycetes	Pyronemataceae	unidentified	Pyronemataceae	9	Saprotroph-Symbiotroph	Dung Saprotroph-Ectomycorrhizal-Soil Saprotroph-Wood Saprotroph	Gasteroid-Pezizoid	Possible	Saprobic on soil, dung or rotten wood or mycorrhizal, some species hypogeous, others associated with fire sites (Cannon & Kirk 2007)	Cannon PF, Kirk PM. 2007. Fungal Families of the World. CAB International, Cambridge
Desmodium/Solidago	Desmodium	GTAGGTGAACCTGCGGAAGGATCATTACAAAAACATAGAATTTCGTATTCTTAAACCCCTGCAGTGTACTTGTTCTCGTTGCTTCCATGGGCAGCAAGCCTTGTGCTTGCGACTACCTTCGCAGTGGACCCATGGGAGGTAATCATAAAC	8.34913	21.8025	4.73175	0.000155885	Ascomycota	Pezizomycetes	Pyronemataceae	unidentified	Pyronemataceae	9	Saprotroph-Symbiotroph	Dung Saprotroph-Ectomycorrhizal-Soil Saprotroph-Wood Saprotroph	Gasteroid-Pezizoid	Possible	Saprobic on soil, dung or rotten wood or mycorrhizal, some species hypogeous, others associated with fire sites (Cannon & Kirk 2007)	Cannon PF, Kirk PM. 2007. Fungal Families of the World. CAB International, Cambridge
Desmodium/Solidago	Desmodium	GTAGGTGAACCTGCGGAAGGATCATTACTGATTTATGCGAACCTCGCGTCAGCGGGGATTTCGCGTTTGTATTTAAAACACCCACTCTTAAAAAAAAATTTTTATAATCATATGTAAATAAATAAAAGATCACTTTCAACAACGGATCTC	13.223	29.1804	6.49605	0.000259451	Glomeromycota	Glomeromycetes	Glomeraceae	NA	Pyronemataceae	9	Saprotroph-Symbiotroph	Dung Saprotroph-Ectomycorrhizal-Soil Saprotroph-Wood Saprotroph	Gasteroid-Pezizoid	Possible	Saprobic on soil, dung or rotten wood or mycorrhizal, some species hypogeous, others associated with fire sites (Cannon & Kirk 2007)	Cannon PF, Kirk PM. 2007. Fungal Families of the World. CAB International, Cambridge
Desmodium/Solidago	Desmodium	GTAGGTGAACCTGCGGAAGGATCATTAATGATTTTTTAAGCAAACCAAGCTTTTTTTTATAAAAAGTGAGGTTTTGCGAACGTATTTAAAACCCCCACTCTTTAAAAAAAATATATATTTCATTCATATCAAATGAATAAAAAAAAAGAT	21.4105	25.3677	5.8761	0.00052819	Glomeromycota	Glomeromycetes	Glomeraceae	Septoglomus	Septoglomus	13	Symbiotroph	Arbuscular Mycorrhizal	NULL	Highly Probable	NULL	Redecker D, et al. 2013. Mycorrhiza 23:515-531
Desmodium/Solidago	Desmodium	GTAGGTGAACCTGCGGAAGGATCATTAATGATTTTTTTAAGCGAACCAAGCGAAAGCGAGGTTTTGCGAATATATTTAAAACCCCCACTCTTTATAAAAGAAAAAATTTTCATATTCATAAATGAATAAAAAAAAGATCACTTTCAACAA	3.86246	27.7901	6.49435	0.000609794	Glomeromycota	Glomeromycetes	Glomeraceae	Septoglomus	Septoglomus	13	Symbiotroph	Arbuscular Mycorrhizal	NULL	Highly Probable	NULL	Redecker D, et al. 2013. Mycorrhiza 23:515-531
Desmodium/Solidago	Desmodium	GTAGGTGAACCTGCGGAAGGATCATTACCGAGTGAGGGCCCTCGCGGCCCAATCTCCCCCACCCTTGTCTCATATTACCTGTTGCTTTGGCGGGCCCACCGGGGGACGTCGTCCCCCGGGCCCGCGCCCGCCGGAGCGCCCTTTGCACCC	9.46415	22.8702	4.55525	2.32169e-05	Ascomycota	Eurotiomycetes	Trichocomaceae	Talaromyces	Talaromyces	13	Saprotroph	Undefined Saprotroph	NULL	Probable	NULL	Tedersoo L, et al. 2014. Science 346:1256688
Desmodium/Solidago	Desmodium	GTAGGTGAACCTGCGGAAGGATCATTACTGAACTGTCGACACGAGCTGTTGCTGGTCTCCAAATGGGACATGTGCACGCTCTGTCAACACATCCACTCACACCTGTGCACCCTCTGTAGTCCTGTAGCCTGGGGGGCTCCGCCCCCCTGG	3.7865	31.2226	6.49536	6.20915e-05	Basidiomycota	Agaricomycetes	Thelephoraceae	unidentified	Thelephoraceae	9	Saprotroph-Symbiotroph	Ectomycorrhizal-Undefined Saprotroph	Clavarioid	Probable	On the ground, on soil, a few on wood. At least some speices ectomycorrhizal (Cannon & Kirk 2007)	Cannon PF, Kirk PM. 2007. Fungal Families of the World. CAB International, Cambridge
Desmodium/Solidago	Solidago	GTTGGGGGGGGCGGGGGGGGGGGGGGGCCGGGGTATACAACGCATCAACCCTGTGAACATTCCTAAAACGTTGCTTCGGCGGGACCAGACGGCCCTGTAACAACGGGCCGCCCCCGCCTGAGGACCCCTAACTCTGTTTTTATACTGTTT	5.91727	-46.455	5.28678	5.36659e-16	Ascomycota	Sordariomycetes	Nectriaceae	Fusarium	-	-	-	-	-	-	Unassigned	-
Desmodium/Solidago	Solidago	GTAGGTGAACCTGCGGAAGGATCATTAACGAGTTCAAAGTCGAACGACCGTGCTGGTGGAAACACATGTGCACGTCGGTCGCGAACCCATCCACACACCGTGAACGTATGGCCTGGGGTCTTTTGACTCTGGGCACCATTTTTTACACTC	8.11227	-45.1806	6.51354	5.35272e-10	Basidiomycota	Agaricomycetes	unidentified	unidentified	-	-	-	-	-	-	Unassigned	-
Desmodium/Solidago	Solidago	GTAGGTGTTCCTGCGGAAGGATCATTATTGAATCCAAAGGGATGTTGCTGGCCTCTTGACCGTGCACTCCCGCCTTTATATCCACCTGTGCACTTTGATGTAGACTAGGATTCACTTCCGAGTCTATGTTTTCATATACCCTTTATAATT	56.642	-23.3797	3.57926	7.22479e-09	Basidiomycota	Agaricomycetes	Clavariaceae	Clavulinopsis	-	-	-	-	-	-	Unassigned	-
Desmodium/Solidago	Solidago	GTAGGTGAACCTGCGGAAGGATCATTAAAAACTTTTTTCCGGGAATTCGTTTCGTTTTCCCGGATTATTTGTATTCAAATCCCACTCTTTATAAATATATCAATTTATATAAAACAAAAATAAAAAAAGAAAACTTTCAACAACGGATCT	37.5923	-27.579	4.99542	2.04981e-06	Glomeromycota	Glomeromycetes	Diversisporaceae	unidentified	-	-	-	-	-	-	Unassigned	-
Desmodium/Solidago	Solidago	GTAGGTGAACCTGCGGAAGGATCATTATCGATTTAGCGGACCGAGCGTTAGCGAGGTTCTGCGATCAATTTATATTTAAAACCCACTCTTGAATGTATAAAAATTTATGTATTAATGATAAAATAAAAAGATCACTTTCAACAACGGATC	4.68368	-30.9838	6.5055	7.62692e-05	Glomeromycota	Glomeromycetes	Glomeraceae	Dominikia	-	-	-	-	-	-	Unassigned	-
Desmodium/Solidago	Solidago	GTAGGTGAACCTGCGGAAGGATCATTAACGAGTTACAAGTCGGTCGACCGTGCTGGCGGAAACGCATGTGCACGTCGGTCGCAAATCTCATCCACACACCTGTGAACGTATGGCCTTTTTGGGTCTCACGACCTGGGGGGGCAAACCATT	26.0575	-20.2949	4.40124	0.000155436	Basidiomycota	Agaricomycetes	unidentified	unidentified	-	-	-	-	-	-	Unassigned	-
Desmodium/Solidago	Solidago	GTAGGTGAACCTGCGGAAGGATCATTAAAGAGACGTTGCCCTTCGGGGTATACCTCCCACCCTTTGTTTATTATACCTTTGTTGCTTTGGCGGGCCCGTCCTCGGACCACCGGCTTCTGCTGGTCAGTGCCCGCCAGAGGACCTAAAACT	7.63869	-22.543	5.20954	0.000515083	Ascomycota	Leotiomycetes	Pseudeurotiaceae	Pseudeurotium	-	-	-	-	-	-	Unassigned	-
Desmodium/Solidago	Solidago	GTAGGTGAACCTGCGGAAGGATCATTAAAACAATAATGAATGTCGGGTGGAGGGCGCTTCGGTGCTCTTACCCGTGTATTCAACCAAACCCGCTCGTGTATTTGGATCAAAAAAACAAACAAAATTTTTAACGATAATAATTTAAACAAA	6.2162	-27.8034	6.50496	0.000616312	Glomeromycota	Paraglomeromycetes	Paraglomeraceae	Paraglomus	-	-	-	-	-	-	Unassigned	-
Desmodium/Solidago	Solidago	GTAGGTGAACCTGCGGAGGGATCATTAACGAATGGTCTCCGTACCTTCAAACCCCTTCAAACCAGTGGACATTTGAAATGTGCTTCGGCGCTTTTGCGCCGCCTTTATGCTGTTAACCTGTCATTTGTGTCTGAATGTAAACCAAAAGAA	4.69535	-27.5904	6.5119	0.000696014	Ascomycota	Archaeorhizomycetes	Archaeorhizomycetaceae	Archaeorhizomyces	-	-	-	-	-	-	Unassigned	-
Desmodium/Solidago	Solidago	GTTGGTGAACCAGCGGAGGGATCATTACCGAGTTCTTACAGAACCCTACCCTTGTGTGCTAAGCTACCACCCAGCTTTTACACAAGAGTCCCGGCTTAACCGCCGGGCTATCAGTGTAAAAAACAAAACCTCTGTATTATTATTATTTCT	6.74506	-21.8045	5.23008	0.000869389	Ascomycota	Sordariomycetes	Lasiosphaeriaceae	Schizothecium	-	-	-	-	-	-	Unassigned	-
Desmodium/Solidago	Solidago	GTAGGTGAACCTGCGGAAGGATCATTACCAATATAGCGAACCGAGCGTTAGCGAGGTTTCGCGATCAATTTGTATTTAAAACCCAACTCTTTAAATTATATTATTATTATATTTTAAATAATAAAAAGATCACTTTCAACAACGGATCTC	5.61592	-27.1444	6.5051	0.000869389	Glomeromycota	Glomeromycetes	Glomeraceae	Glomus	-	-	-	-	-	-	Unassigned	-
Desmodium/Solidago	Solidago	GTAGGTGAACCTGCGGAAGGATCATTAAAGAGTATAGGGGCTTCATGCCCACTAACTCCACCCTTTGTTTACATACCATTGTTGCTTTGGCAGGCCCGTCGCAAGACAACCGGCTTCGGCTGGTCAGCGCCTGCCAGAGGACCTAAAACT	1.57188	-40.9166	6.51455	3.13808e-08	Ascomycota	Leotiomycetes	Leotiaceae	Alatospora	Alatospora	13	Saprotroph	Undefined Saprotroph	NULL	Probable	NULL	Tedersoo L, et al. 2014. Science 346:1256688
Desmodium/Solidago	Solidago	GTAGGTGAACCTGCGGAAGGATCATTAAAAGAACGGGGAGGCGTGCGCTCGATTTCTCTGGGAATCGGGACACGCTTCCTTTTAGTATCCAAATTCATTATATTTTTTTTTGTTTCGGAATCCGGCGATTACATGCTCGATTCTAAAATG	52.2853	-27.1868	5.04676	4.08716e-06	Glomeromycota	Archaeosporomycetes	Ambisporaceae	Ambispora	Ambispora	13	Symbiotroph	Arbuscular Mycorrhizal	NULL	Highly Probable	NULL	Redecker D, et al. 2013. Mycorrhiza 23:515-531
Desmodium/Solidago	Solidago	GTAGGTGAACCTGCGGAGGGATCATTAACGAATGGCCGTCAGGCCATCGCACTTCAAGCCCGTGGATGAGAAATGTGGCTCGACGACCCGTCTGGTCGTCGCAATTATGCAGATATGTCGTGGGCGTCAGAATGAAGACCCAATGAATCA	32.3954	-22.9187	2.19769	1.71116e-22	Ascomycota	Archaeorhizomycetes	Archaeorhizomycetaceae	Archaeorhizomyces	Archaeorhizomyces	13	Saprotroph	Soil Saprotroph	Microfungus	Probable	From rhizosphere soil and coniferous ectomycorrhizal root tips (Rosling et al. 2011)	Rosling A, et al. 2011. Science 333:876-879
Desmodium/Solidago	Solidago	GTAGGTGAACCTGCGGAGGGATCATTAACGAATGGTCTTGGTACCTTCAAAACCCCTCAAACCAGTGGACATGAAAAATGTGCTTCGGCGCTACGGCGCCGCTTTTATGCTGTAATTCTGTCGTTTGTGTCTGAATACAAAGCAAAGAAT	18.301	-30.5008	4.0049	4.57535e-12	Ascomycota	Archaeorhizomycetes	Archaeorhizomycetaceae	Archaeorhizomyces	Archaeorhizomyces	13	Saprotroph	Soil Saprotroph	Microfungus	Probable	From rhizosphere soil and coniferous ectomycorrhizal root tips (Rosling et al. 2011)	Rosling A, et al. 2011. Science 333:876-879
Desmodium/Solidago	Solidago	GTAGGTGAACCTGCGGAGGGATCATTAACGAATGGTCTTGGTACCTTCAAACCCTCAAACCAGTGGACATGAAAAATGTGTTTCGGCGCTCCGGCGCCGTTTTTATGCCGTAATACTGTCCTTTGTGTCTGAATGCAAAGCAAAGAATCA	10.5428	-36.7743	6.50516	1.04867e-06	Ascomycota	Archaeorhizomycetes	Archaeorhizomycetaceae	Archaeorhizomyces	Archaeorhizomyces	13	Saprotroph	Soil Saprotroph	Microfungus	Probable	From rhizosphere soil and coniferous ectomycorrhizal root tips (Rosling et al. 2011)	Rosling A, et al. 2011. Science 333:876-879
Desmodium/Solidago	Solidago	GTAGGTGAACCTGCGGAAGGATCATTAAAAATACGTCCCGTTTTTTCGAAAATGGGTTCTATTTCCACACCGTGTTTACATACCTTTGTTGCTTTGGCAGGCCGCCATTCGGCGTCGGCTCCGGCTGACTGCGCCTGCCAGAGGACCCCA	83.6197	-20.3481	2.63352	2.20555e-12	Ascomycota	Leotiomycetes	Helotiales_fam_Incertae_sedis	Cadophora	Cadophora	13	Symbiotroph	Endophyte	Microfungus	Highly Probable	Dark Septate Endophyte, known from plant roots.	Tedersoo L, et al. 2010. Mycorrhiza 20:217-263; Newsham 2011. New Phytologist 190:783-793 (as DSE)
Desmodium/Solidago	Solidago	GTAGGTGAACCTGCGGAAGGATCATTATAAAATTTTCATATATTAATTTATTTAATATATAAAATTATATACAAAATGTATTCAAAACCCACACACTTTATAACCATAAAAAAATATATTATATATTTATAATATAATAAAAAAACAACT	10.6711	-33.2783	6.50488	1.53109e-05	Glomeromycota	Glomeromycetes	Claroideoglomeraceae	Claroideoglomus	Claroideoglomus	13	Symbiotroph	Arbuscular Mycorrhizal	NULL	Highly Probable	NULL	Tedersoo L, et al. 2014. Science 346:1256688
Desmodium/Solidago	Solidago	GTAGGTGAACCTGCGGAAGGATCATTATAAAATTTTCATATATTATTTATTTAATATATAAAATTATATACAAAATGTATTCAAAACCCACACTCTTTATAACCATAAAAAAATATATTATATATTTATAATATAATAAAAAAAAACAAC	9.17119	-32.2569	6.50499	3.09783e-05	Glomeromycota	Glomeromycetes	Claroideoglomeraceae	Claroideoglomus	Claroideoglomus	13	Symbiotroph	Arbuscular Mycorrhizal	NULL	Highly Probable	NULL	Tedersoo L, et al. 2014. Science 346:1256688
Desmodium/Solidago	Solidago	GTAGGTGAACCTGCGGAAGGATCATTATCGATTTTTAAAGGATGTGCTGGCTGCCCTATCATAGGTTTGCATGTGCACTCCACAAAATCTTCATTCTCTACACCATTGTGCACAACCCAGTAGGCAAAACAGGTTCACAGAGCAATCTGT	72.5019	-24.1599	2.40045	4.42052e-21	Basidiomycota	Agaricomycetes	Clavariaceae	Clavaria	Clavaria	13	Saprotroph	Undefined Saprotroph	Clavarioid	Probable	NULL	Tedersoo L, et al. 2014. Science 346:1256688
Desmodium/Solidago	Solidago	GTAGGTGAACCTGCGGAAGGATCATTATTGATTGATTAAAGGGATGTGCTGGCAAAAATCTATTTTGCATTGTGCACTCCTGAAATCTTCATCCACTTGTGCCACTTTGTAGACAAAAAATCAATGAAATAATTTATTGCTTTTGTCTAT	88.6646	-22.341	3.10116	9.07355e-11	Basidiomycota	Agaricomycetes	Clavariaceae	Clavaria	Clavaria	13	Saprotroph	Undefined Saprotroph	Clavarioid	Probable	NULL	Tedersoo L, et al. 2014. Science 346:1256688
Desmodium/Solidago	Solidago	GTAGGTGAACCTGCGGAAGGATCATTACTGATAGAGGATGTGCTGGCTGCTTAGGGTTGCATGTGCACTCCTCAAAATCTTCATTCTCTACACCATTGTGCACAACCCAGTAGGCAAAACAGGTTCACAGAGCAATCTGTGCACATTGTC	55.1013	-21.1974	3.45577	7.09352e-08	Basidiomycota	Agaricomycetes	Clavariaceae	Clavaria	Clavaria	13	Saprotroph	Undefined Saprotroph	Clavarioid	Probable	NULL	Tedersoo L, et al. 2014. Science 346:1256688
Desmodium/Solidago	Solidago	ATAGGTGAACCTGTGGAAGGATCATTATTGAATCCAAAGGGATGTGCTGGCCTCTTGACCGTGCACTCCCGCCTTTATATCCACCTGTGCACTTTGATGTAGACTAGGATTCACTTCCGAGTCTATGTTTTCATATACCCTTTATAATTG	148.632	-24.4655	3.0081	1.06221e-13	Basidiomycota	Agaricomycetes	Clavariaceae	Clavulinopsis	Clavulinopsis	13	Saprotroph	Undefined Saprotroph	Clavarioid	Probable	NULL	Rinaldi AC, et al. 2008. Fungal Diversity 33:1-45; Tedersoo L, et al. 2010. Mycorrhiza 20:217-263; http://mycorrhizas.info/ecmf.html
Desmodium/Solidago	Solidago	GTAGGTGAACCTGCGGAAGGATCATTATTGAATCCAAAGGGATGTTGCTGGCCTCTTGACTGTGCACTCCCGCCTTTATATCCACCTGTGCACTTTGATGTAGACTAGGATTCACTTCCGAGTCTATGTTTTCATATACCCTTTATAATT	236.149	-25.1496	4.10077	7.09352e-08	Basidiomycota	Agaricomycetes	Clavariaceae	Clavulinopsis	Clavulinopsis	13	Saprotroph	Undefined Saprotroph	Clavarioid	Probable	NULL	Rinaldi AC, et al. 2008. Fungal Diversity 33:1-45; Tedersoo L, et al. 2010. Mycorrhiza 20:217-263; http://mycorrhizas.info/ecmf.html
Desmodium/Solidago	Solidago	GTAGGTGAACCTGCAGAAGGATCATTATTGAATCCAAAGGGATGTTGCTGGCCTCTTGACTGTGCACTCCCGCCTTTATATCCACCTGTGCACTTTGATGTAGACTAGGATTCACTTCCGAGTCTATGTTTTCATATACCCTTTATAATT	18.3605	-39.5234	6.50497	9.84741e-08	Basidiomycota	Agaricomycetes	Clavariaceae	Clavulinopsis	Clavulinopsis	13	Saprotroph	Undefined Saprotroph	Clavarioid	Probable	NULL	Rinaldi AC, et al. 2008. Fungal Diversity 33:1-45; Tedersoo L, et al. 2010. Mycorrhiza 20:217-263; http://mycorrhizas.info/ecmf.html
Desmodium/Solidago	Solidago	GTAGGTGAACCTGCGGAAGGATCATTATTGAATCCAAGGGGATGTTGCTGGCCTTTTTGACCGTGCACTCCCGCCTTTATATCCACCTGTGCACTTTGATGTAGACTAGGATTCACTTCCGAGTCTATGTTTTCATATACCCTTTATAAT	215.791	-22.9744	3.93851	3.99749e-07	Basidiomycota	Agaricomycetes	Clavariaceae	Clavulinopsis	Clavulinopsis	13	Saprotroph	Undefined Saprotroph	Clavarioid	Probable	NULL	Rinaldi AC, et al. 2008. Fungal Diversity 33:1-45; Tedersoo L, et al. 2010. Mycorrhiza 20:217-263; http://mycorrhizas.info/ecmf.html
Desmodium/Solidago	Solidago	GCCGGTGAACCTGCGGAAGGATCATTATTGAATCCAAAGGGATGTTGCTGGCCTTTTTGACCGTGCACTCCCGCCTTTATATCCACCTGTGCACTTTGATGTAGACTAGGATTCACTTCCGAGTCTATGTTTTCATATACCCTTTATAAT	28.5931	-21.9612	3.79384	5.08543e-07	Basidiomycota	Agaricomycetes	Clavariaceae	Clavulinopsis	Clavulinopsis	13	Saprotroph	Undefined Saprotroph	Clavarioid	Probable	NULL	Rinaldi AC, et al. 2008. Fungal Diversity 33:1-45; Tedersoo L, et al. 2010. Mycorrhiza 20:217-263; http://mycorrhizas.info/ecmf.html
Desmodium/Solidago	Solidago	GTAGGTGAACCTGCGGAAGGATCATTATTGAATCCAAAGGGATGTTGCTGGCCTTTTTGACCGTGCACTCCCGCCTTTATATCCACCTGTGCACTTTGATGTAGACTAGGATTCACTTCTGAGTCTATGTTTTCATATACCCTTTATAAT	265.6	-24.3369	4.78754	1.72718e-05	Basidiomycota	Agaricomycetes	Clavariaceae	Clavulinopsis	Clavulinopsis	13	Saprotroph	Undefined Saprotroph	Clavarioid	Probable	NULL	Rinaldi AC, et al. 2008. Fungal Diversity 33:1-45; Tedersoo L, et al. 2010. Mycorrhiza 20:217-263; http://mycorrhizas.info/ecmf.html
Desmodium/Solidago	Solidago	GTAGGTGAACCTGCGGAAGGATCATTATTGAATCCAAAGGGATGTTGCTGGCCTTTTTGACCGTGCACTCCCGCCTTTATATCCACCTGCGCACTTTGATGTAGACTAGGATTCACTTCCGAGTCTATGTTTTCATATACCCTTTATAAT	190.068	-23.3257	5.21853	0.000284224	Basidiomycota	Agaricomycetes	Clavariaceae	Clavulinopsis	Clavulinopsis	13	Saprotroph	Undefined Saprotroph	Clavarioid	Probable	NULL	Rinaldi AC, et al. 2008. Fungal Diversity 33:1-45; Tedersoo L, et al. 2010. Mycorrhiza 20:217-263; http://mycorrhizas.info/ecmf.html
Desmodium/Solidago	Solidago	GTAGGTGAACCTGCGGAAGGATCATTACCTGGCCTTGGGCCGCTCGCGGGAGCTAGTTGCTTGCGACGACGCTGCCGAGGGTGCTTAGCCCTTGACTTATCACCTTGACTATGTGCACCTTTTGTTGTTTCCTCGGCAGGTCATCTGCCG	4.60539	-31.7503	6.50542	4.54795e-05	Ascomycota	Dothideomycetes	Lentitheciaceae	Darksidea	Darksidea	13	Symbiotroph	Endophyte	Dark Septate Endophyte	Highly Probable	NULL	Knapp DG, et al. 2015. Persoonia 35:87-100
Desmodium/Solidago	Solidago	GTAGGTGAACCTGCGGAAGGATCATTAAAAACTTTTATCCGGGAATTCGTTTCGTTTTTCCGGATTATTTGTATTCAAATCCCACTCTTTATAAATAATATCAATTATATAAAACAATATAAAAAAGAAAACTTTCAACAACGGATCTCT	22.6827	-21.9562	4.65817	9.58629e-05	Glomeromycota	Glomeromycetes	Diversisporaceae	Diversispora	Diversispora	13	Symbiotroph	Arbuscular Mycorrhizal	NULL	Highly Probable	NULL	Redecker D, et al. 2013. Mycorrhiza 23:515-531
Desmodium/Solidago	Solidago	GTAGGTGAACCTGCGGAAGGATCATTAAAAACTTTTATCCGGGAATTCGTTTCGTTTTTCCGGATTATTTGTATTCAAATCCCACTCTTTATAAATATATCAATTTATATAAAACAAAAATAAAAAAAGAAAACTTTCAACAACGGATCT	3.91091	-27.686	6.50657	0.000654782	Glomeromycota	Glomeromycetes	Diversisporaceae	NA	Diversisporaceae	9	Symbiotroph	Arbuscular Mycorrhizal	NULL	Highly Probable	NULL	Redecker D, et al. 2013. Mycorrhiza 23:515-531
Desmodium/Solidago	Solidago	GTAGGTGAACCTGCGGAAGGATCATTAATGATTTTTAAAGCGAGTCGAGCGTTAAGCGAGGCTTGCGAAATATTTAAAACCCCACTCTTTTTAACCTTAAAAAATAAATCATGATACATGAATTTAAAAAAAAAGATCACTTTCAACAAC	7.75429	-28.0765	6.50491	0.00052819	Glomeromycota	Glomeromycetes	Glomeraceae	Funneliformis	Funneliformis	13	Symbiotroph	Arbuscular Mycorrhizal	NULL	Highly Probable	NULL	Redecker D, et al. 2013. Mycorrhiza 23:515-531
Desmodium/Solidago	Solidago	GTTGGGGGGGGCGGGGGGGGGGCATTACCGAGTTTACAACTCCCAAACCCCTGTGAACATACCACTTGTTGCCTCGGCGGATCAGCCCGCTCCCGGTAAAACGGGACGGCCCGCCAGAGGACCCCTAAACTCTGTTTCTATATGTAACTT	13.0405	-20.0276	4.74602	0.00074264	Ascomycota	Sordariomycetes	Nectriaceae	Fusarium	Fusarium	13	Pathotroph-Saprotroph-Symbiotroph	Animal Pathogen-Endophyte-Lichen Parasite-Plant Pathogen-Soil Saprotroph-Wood Saprotroph	Microfungus	Possible	Likely opportunistic human pathogen (Irinyi et al. 2015)	Duncan CG, Eslyn WE. 1966. Mycologia 58:642-664; Seehann G, et al. 1975. List of Fungi in Soft-Rot Tissue Tests. Institute fur Holzbiologie und Holzschutz, Bundesforschungsanstalt fur Forst - und Holzwirtshaft, Hamburg - Lohbrugge, Germany; Costa IPMW, et al. 2012. Mycotaxon 119:26; Tedersoo L, et al. 2014. Science 346:1256688; Irinyi L, et al. 2015. Medical Mycology 53:313-337; Schroers et al. 2…
Desmodium/Solidago	Solidago	GTAGGACAAAAAAAAAAAAAAAAAAAAAACAAAAAAAAAAAAAAAAAAAAAAAAAAAAAAAAAAAAAAAAAAAAAAAAAAAAAAAAAAAAAAAAAAAAAAAAAAAAAAAAAAAAAAAAAAAAAAAAAAAAAAAAAAAAAAAAAAAAAAAA	36.2332	-24.6908	3.99283	5.46663e-08	Glomeromycota	Glomeromycetes	Gigasporaceae	Gigaspora	Gigaspora	13	Symbiotroph	Arbuscular Mycorrhizal	NULL	Highly Probable	NULL	Redecker D, et al. 2013. Mycorrhiza 23:515-531
Desmodium/Solidago	Solidago	GTAGGTGAACCTGCGGAAGGATCATTAAAAATATAGCAAACCGAGCGTCAGCGAGGTTTTGCGATCAAAATTGTATTTAAAACCCAACTCTTTGAATCAAATATATATTATGTATCATAAATAAATAAAAGATCACTTTCAACAACGGAT	104.737	-25.0815	2.30891	2.41976e-24	Glomeromycota	Glomeromycetes	Glomeraceae	NA	Glomeraceae	9	Symbiotroph	Arbuscular Mycorrhizal	NULL	Highly Probable	NULL	Redecker D, et al. 2013. Mycorrhiza 23:515-531
Desmodium/Solidago	Solidago	GTAGGTGAACCTGCGGAAGGATCATTACCAATCTTTTAGCGAGCCTTGGGCTTTGTCCATGGTCTTGCAAACTTTGTATTTAAAACCCGCTCATAAATTAAAACATACTTTTGTTATTATTATAATAAAGATCACTTTCAACAACGGATC	85.7489	-23.2729	2.69096	1.61975e-15	Glomeromycota	Glomeromycetes	Glomeraceae	NA	Glomeraceae	9	Symbiotroph	Arbuscular Mycorrhizal	NULL	Highly Probable	NULL	Redecker D, et al. 2013. Mycorrhiza 23:515-531
Desmodium/Solidago	Solidago	GTAGGTGAACCTGCGGAAGGATCATTATCGATTTAGCGGACCGAGCGTTAGCGAGGTTTTGCGATCAATTTATATTTAAAACCCACTCTTGAATGTATAAAAATTTATGTATTAATGATAAAATAAAAAGATCACTTTCAACAACGGATC	6.36909	-41.6151	5.46349	4.57535e-12	Glomeromycota	Glomeromycetes	Glomeraceae	NA	Glomeraceae	9	Symbiotroph	Arbuscular Mycorrhizal	NULL	Highly Probable	NULL	Redecker D, et al. 2013. Mycorrhiza 23:515-531
Desmodium/Solidago	Solidago	GTAGGTGAACCTGCGGAAGGATCATTACCAATATAGCGAACCGAGCGTTAGCGAGGTTTCGCGATCAAATTTGTATTTAAAACCCAACTCTTTAAATGTATATTATTATTGTATTTTAAATAATAAAAAGATCACTTTCAACAACGGATC	53.4509	-26.3563	4.71244	1.41827e-06	Glomeromycota	Glomeromycetes	Glomeraceae	Glomus	Glomeraceae	9	Symbiotroph	Arbuscular Mycorrhizal	NULL	Highly Probable	NULL	Redecker D, et al. 2013. Mycorrhiza 23:515-531
Desmodium/Solidago	Solidago	GTAGGTGAACCTGCGGAAGGATCATTACTGATTTGGCAAACCGAGCTTGTTAGCAAGGTTTTGCGATCAAAACTTTATATTTAAAACCCCACTCTTTTAAAATGTATATTTTTTTATTTTGAATGATAAAATTAAAAGATCACTTTCAAC	51.5938	-26.9067	5.0649	5.81552e-06	Glomeromycota	Glomeromycetes	Glomeraceae	Dominikia	Glomeraceae	9	Symbiotroph	Arbuscular Mycorrhizal	NULL	Highly Probable	NULL	Redecker D, et al. 2013. Mycorrhiza 23:515-531
Desmodium/Solidago	Solidago	GTAGGTGAACCTGCGGAAGGATCATTACTGATTTGGCAAACCGAGCGTTAGCAAGGTTTTGCGATCAAATATTTAAAACCCACTCTTTTAAAATGTATACTTTTTTATTTTGAATGATAAAAATTAAAAGATCACTTTCAACAACGGATC	18.4237	-33.21	6.50489	1.59086e-05	Glomeromycota	Glomeromycetes	Glomeraceae	Dominikia	Glomeraceae	9	Symbiotroph	Arbuscular Mycorrhizal	NULL	Highly Probable	NULL	Redecker D, et al. 2013. Mycorrhiza 23:515-531
Desmodium/Solidago	Solidago	GTAGGTGAACCTGCGGAAGGATCATTACTGATATGGCAAACCGAGCGTTAGCAAGGTTTTGCGATCAAACTTATATTTAAAACCCACTCTTTATATGTAATATTTTTTTTTATTTTGATAAAAAATTAAAAAGATCACTTTCAACAACGG	12.034	-32.49	6.50493	2.61473e-05	Glomeromycota	Glomeromycetes	Glomeraceae	Dominikia	Glomeraceae	9	Symbiotroph	Arbuscular Mycorrhizal	NULL	Highly Probable	NULL	Redecker D, et al. 2013. Mycorrhiza 23:515-531
Desmodium/Solidago	Solidago	GTAGGTGAACCTGCGGAAGGATCATTACCAATATAGCGAACCGAGCGTTAGCTAGGCTTCGCGATCAAATTTGTATTTAAAACCCAGCTCTTTAAATGTATATATTATTATTGTATTTTAAATAATAAAAAGATCACTTTCAACAACGGA	8.17389	-29.8391	6.50498	0.00016748	Glomeromycota	Glomeromycetes	Glomeraceae	Glomus	Glomeraceae	9	Symbiotroph	Arbuscular Mycorrhizal	NULL	Highly Probable	NULL	Redecker D, et al. 2013. Mycorrhiza 23:515-531
Desmodium/Solidago	Solidago	GTAGGTGAACCTGCGGAAGGATCATTACTGATTTGGCGAACCGAGCGTCTAGCGAGGTTTCGCGATCACTTATATTTAAAACCCACACTTTGAATTTTATATATATTTTTTTTTAATAAAAAAAGATCACTTTCAACAACGGATCTCTTG	60.2258	-27.2867	6.50476	0.000820501	Glomeromycota	Glomeromycetes	Glomeraceae	NA	Glomeraceae	9	Symbiotroph	Arbuscular Mycorrhizal	NULL	Highly Probable	NULL	Redecker D, et al. 2013. Mycorrhiza 23:515-531
Desmodium/Solidago	Solidago	GTAGGTGAACCTGCGGAAGGATCATTAATGATTTTTTAAGCAAACCAAGCTTTTTTTTATAAAAAGTGAGGTTTTGCGAATGTATTTAAAACCCCCCACTCTTTTAAAAATATATATATTTCATATAAAATGAATAAAAAAATATCACTT	6.48033	-27.1802	6.50493	0.000863708	Glomeromycota	Glomeromycetes	Glomeraceae	NA	Glomeraceae	9	Symbiotroph	Arbuscular Mycorrhizal	NULL	Highly Probable	NULL	Redecker D, et al. 2013. Mycorrhiza 23:515-531
Desmodium/Solidago	Solidago	GTAGGTGAACCTGCGGAAGGATCATTACCAATATAGCGAACCGAGCGTTAGCGAGGCTTCGCGATCAAATTTGTATTTAAAACCCAACTCTTTAAATGTATAATTATTATTGTATTTTAAATAATAAAAAGATCACTTTCAACAACGGAT	5.65535	-27.1138	6.50496	0.000869389	Glomeromycota	Glomeromycetes	Glomeraceae	Glomus	Glomeraceae	9	Symbiotroph	Arbuscular Mycorrhizal	NULL	Highly Probable	NULL	Redecker D, et al. 2013. Mycorrhiza 23:515-531
Desmodium/Solidago	Solidago	GTAGGTGAACCTGCGGAAGGATCATTACCAATATAGCGAACCGAGCGTTAGCGAGGCTTCGCGATCAATTTGTATTTAAAACCCAATTCTTTAAATGTATATTATTGTATTTTAAATAATAAAAGATCACTTTCAACAACGGATCTCTTG	24.3871	-23.5472	5.69555	0.000966109	Glomeromycota	Glomeromycetes	Glomeraceae	Glomus	Glomeraceae	9	Symbiotroph	Arbuscular Mycorrhizal	NULL	Highly Probable	NULL	Redecker D, et al. 2013. Mycorrhiza 23:515-531
Desmodium/Solidago	Solidago	GTAGGTGAACCTGCGGAAGGATCATTACAAATCATGGCGAACCTCGCGTTTCGCGAGGTCTTGCGTCCATTTTCGTATTTAAAACATCCCACTCTTTAAAAATATTTATCTAATGATAAAAATAAAAAAGATCACTTTCAACAACGGATC	64.8918	-24.6508	3.41752	8.99386e-11	Glomeromycota	unidentified	unidentified	unidentified	Glomeromycota	3	Symbiotroph	Arbuscular Mycorrhizal	NULL	Highly Probable	NULL	Redecker D, et al. 2013. Mycorrhiza 23:515-531
Desmodium/Solidago	Solidago	GTAGGTGAACCTGCGGAAGGATCATTACAAATCATGGCGAACCTCGCGTTTCGCGAGGTCTTGCGTCCATTTTATATTTAAAACATCCCACTCTTTAAAAATATTTATCTAATGATAAAAATAAAAAAGATCACTTTCAACAACGGATCT	78.6289	-27.2449	3.98719	1.00976e-09	Glomeromycota	unidentified	unidentified	unidentified	Glomeromycota	3	Symbiotroph	Arbuscular Mycorrhizal	NULL	Highly Probable	NULL	Redecker D, et al. 2013. Mycorrhiza 23:515-531
Desmodium/Solidago	Solidago	GTAGGTGAACCTGCGGAAGGATCATTACAAATTATGGCGAACCTCGCGTTTCGCGAGGTCTTGCGTCCATTTTTCATATTTAAAACATCCCACTCTTTAAAAATAATTTATCTAATGATAAAAATAAAAAAGATCACTTTCAACAACGGA	24.8919	-24.7792	4.53633	2.73527e-06	Glomeromycota	unidentified	unidentified	unidentified	Glomeromycota	3	Symbiotroph	Arbuscular Mycorrhizal	NULL	Highly Probable	NULL	Redecker D, et al. 2013. Mycorrhiza 23:515-531
Desmodium/Solidago	Solidago	GTAGGTGAACCTGCGGAAGGATCATTACAAATTATGGCGAACCTCGCGTTTCGCGAGGTCTTGCGTCCATTTTCGTATTTAAAACATCCCACTCTTTAAAAATATTTATCTAATGATAAAAATAAAAAAGATCACTTTCAACAACGGATC	22.5764	-23.3956	5.62025	0.000878883	Glomeromycota	unidentified	unidentified	unidentified	Glomeromycota	3	Symbiotroph	Arbuscular Mycorrhizal	NULL	Highly Probable	NULL	Redecker D, et al. 2013. Mycorrhiza 23:515-531
Desmodium/Solidago	Solidago	GTAGGTGAACCTGCGGAAGGATCATTACTGAGTTAGGGCCTTTCTGGCCCGACCTCCAACCCTTTGTTTACTATACCATGTTGCTTTGGCGGGCCTGCCTTTTGGGGCTGCTGGGGGCATTACTGCCCTTGACCTGTGCCTGCCAGGAGC	138.852	-22.9126	2.40476	7.46771e-19	Ascomycota	Eurotiomycetes	Herpotrichiellaceae	unidentified	Herpotrichiellaceae	9	Pathotroph-Saprotroph	Animal Pathogen-Fungal Parasite-Undefined Saprotroph	Facultative Yeast-Microfungus	Probable	Mostly saprobic on plants or other fungi, isolated from soil etc., and from medical sources (Cannon & Kirk 2007)	Cannon PF, Kirk PM. 2007. Fungal Families of the World. CAB International, Cambridge
Desmodium/Solidago	Solidago	GTAGGTGAACCTGCGGAAGGATCATTACTGAAGCGCCTTGAGGATGTTGCTGGCCTTGTTTTTTCTTACAAGGCAAACGTGCACTCCTTGGACATTTCAAAAAATTCCATCACAACCTTATGTGCACTTCTTGTAGGAAATGCCCTCCCT	38.8418	-40.0552	4.68518	3.45984e-15	Basidiomycota	Agaricomycetes	Hygrophoraceae	Hygrocybe	Hygrocybe	13	Saprotroph-Symbiotroph	Undefined Saprotroph-Undefined Biotroph	Agaricoid	Probable	Previously classified as Hygrophorus; carbon signature suggests biotrophy with bryophytes, grasses, or understory plants	Tedersoo L, et al. 2014. Science 346:1256688;Lodge et al. 2014. Fungal Diversity 64:1-99; Lodge 2014. Omphalina 5:2-6; Seitzman et al. 2011. Mycologia 103:280-290.
Desmodium/Solidago	Solidago	GTAGGGGGGGGGGGGGGGGGGGCATTACTGAAGTGATTTGGGGATGTTGCTGGCCCCTCTCAAGGGGGCATTGTGCACTCCTTGAAACAATTCACAATTTCCACCACACCCCTTGTGCACATCCTGTAGGCACCCTAACCCACCTCCGGG	50.6016	-23.6885	3.62945	7.22479e-09	Basidiomycota	Agaricomycetes	Hygrophoraceae	Hygrocybe	Hygrocybe	13	Saprotroph-Symbiotroph	Undefined Saprotroph-Undefined Biotroph	Agaricoid	Probable	Previously classified as Hygrophorus; carbon signature suggests biotrophy with bryophytes, grasses, or understory plants	Tedersoo L, et al. 2014. Science 346:1256688;Lodge et al. 2014. Fungal Diversity 64:1-99; Lodge 2014. Omphalina 5:2-6; Seitzman et al. 2011. Mycologia 103:280-290.
Desmodium/Solidago	Solidago	GTAGGGGGGGGGGGGGGGGGGGGATTACTGAAGTGATTTGGGGATGTTGCTGGCCCCTCTCAAGGGGGCATTGTGCACTCCTTGAAACAATTCACAATTTCCACCACACCCCTTGTGCACATCCTGTAGGCACCCTAACCCACCTCCGGG	32.9986	-23.8219	4.22288	1.09802e-06	Basidiomycota	Agaricomycetes	Hygrophoraceae	Hygrocybe	Hygrocybe	13	Saprotroph-Symbiotroph	Undefined Saprotroph-Undefined Biotroph	Agaricoid	Probable	Previously classified as Hygrophorus; carbon signature suggests biotrophy with bryophytes, grasses, or understory plants	Tedersoo L, et al. 2014. Science 346:1256688;Lodge et al. 2014. Fungal Diversity 64:1-99; Lodge 2014. Omphalina 5:2-6; Seitzman et al. 2011. Mycologia 103:280-290.
Desmodium/Solidago	Solidago	GTAGGTGAACCTGCGGAAGGATCATTACTGAAGTGATTTGGGGATGTTGCTGGCCTCTCTCAAGGGGGCATTGTGCACTCCTTGAAACAATTCACAATTTCCATCACACCCCTTGTGCACATCTTGTAGGCACCCAAACCCACCTCTGGG	44.6986	-23.9161	4.5316	6.77365e-06	Basidiomycota	Agaricomycetes	Hygrophoraceae	Hygrocybe	Hygrocybe	13	Saprotroph-Symbiotroph	Undefined Saprotroph-Undefined Biotroph	Agaricoid	Probable	Previously classified as Hygrophorus; carbon signature suggests biotrophy with bryophytes, grasses, or understory plants	Tedersoo L, et al. 2014. Science 346:1256688;Lodge et al. 2014. Fungal Diversity 64:1-99; Lodge 2014. Omphalina 5:2-6; Seitzman et al. 2011. Mycologia 103:280-290.
Desmodium/Solidago	Solidago	GTTGGTGAACCAGCGGAGGGATCATTACCGAGTTTACAACTCCCAAACCCATGTGAACATACCTATCGTTGCTTCGGCGGGATCGCCCCGGGCGCCTTGTGTGCCCCGGATCCAGGCACCCGCCGGGGGACCTTAACTCTTGTTTTATTT	6.31127	-26.9971	6.5063	0.000913508	Ascomycota	Sordariomycetes	Bionectriaceae	unidentified	Hypocreales	7	Saprotroph	Undefined Saprotroph	Microfungus	Possible	NULL	Sterkenburg E, et al. 2015. New Phytologist 207:1145-1158
Desmodium/Solidago	Solidago	GTAGGTGAACCTGCGGAAGGATCATTACAGAGTTCATGCCCTCACGGGTAGATCTCCCACCCTTGAATACTATACCTTTGTTGCTTTGGCGGGCCGCCTTGGCTACTGGCTCTGACTGGTAAGTGCCCGCCAAAGGACCCCAAAACTCTG	1573.79	-9.57616	1.79327	5.09224e-06	Ascomycota	Leotiomycetes	Helotiales_fam_Incertae_sedis	Leohumicola	Leohumicola	13	Saprotroph	Undefined Saprotroph	NULL	Probable	NULL	Tedersoo L, et al. 2014. Science 346:1256688
Desmodium/Solidago	Solidago	GTAGGTGAACCTGCGGAAGGATCATTACAGAGTTCATGCCCTCACGGGTAGATCTCCCACCCTTGAATACTATACCTTTGTTGCTTTGGCGGGCCGCCTTGGCTACTGGCTGCGGCTGGTAAGTGCCCGCCAAAGGACCCCAAAACTCTG	21.7248	-22.8933	4.98647	0.000166541	Ascomycota	Leotiomycetes	Helotiales_fam_Incertae_sedis	Leohumicola	Leohumicola	13	Saprotroph	Undefined Saprotroph	NULL	Probable	NULL	Tedersoo L, et al. 2014. Science 346:1256688
Desmodium/Solidago	Solidago	GTAGGTGAACCTGCGGAAGGATCATTACAGAGTTCATGCCCTCACGGGTAGATCTCCCACCCTTGAATACTATACCTTTGTTGCTTTGGCGGGCCGCCTTGGCTACCGGCTCCGGCTGGTAAGTGCCCGCCAAAGGACCCCAAAACTCTG	7.07529	-28.6157	6.50541	0.00038039	Ascomycota	Leotiomycetes	Helotiales_fam_Incertae_sedis	Leohumicola	Leohumicola	13	Saprotroph	Undefined Saprotroph	NULL	Probable	NULL	Tedersoo L, et al. 2014. Science 346:1256688
Desmodium/Solidago	Solidago	GTAGGGGGGGGGGGGGGGGGGGGGGGGCCGGGGTCTTGCCCGCACGGGTAGATCTCCCACCCTTGAATACTATACCTTTGTTGCTTTGGCGGGCCGCCTTGGCTACTGGCTCTGTCTGGTAAGTGCCCGCCCATGGCCCCCAAACCTCTG	7.8169	-21.564	5.15391	0.000851667	Ascomycota	Leotiomycetes	Helotiales_fam_Incertae_sedis	Leohumicola	Leohumicola	13	Saprotroph	Undefined Saprotroph	NULL	Probable	NULL	Tedersoo L, et al. 2014. Science 346:1256688
Desmodium/Solidago	Solidago	GTAGGTGAACCTGCGGAAGGATCATTAAAAGTTGTTCGAGGCGGCCCCAGGCATCGCCAGGCGGCCGCTTAGACATCAACACCCTCTGTATATCTACCGCGTTGCTTTGGCGGGACGGCAGCCAGCGGCCCTGCTGGGAAGCTGTCCGTA	6.347	-23.2384	4.62792	2.32169e-05	Ascomycota	Dothideomycetes	Minutisphaeraceae	Minutisphaera	Minutisphaera	13	Saprotroph	Undefined Saprotroph	NULL	Probable	NULL	Tedersoo L, et al. 2014. Science 346:1256688
Desmodium/Solidago	Solidago	GTAGGTGAACCTGCGGAAGGATCATTCATAATAAGTGTTTTATGGCACTTTTTAAATCCATATCCACCTTGTGTGCAATGTCGGTCGATCTTCTTCATGGAGATCGACCAAACATCAACCTTTATCTTTTAACTCTTTGTCTGAAAAATA	2548.1	-28.5007	2.80502	2.07677e-21	Mortierellomycota	Mortierellomycetes	Mortierellaceae	Mortierella	Mortierellaceae	9	Saprotroph-Symbiotroph	Endophyte-Litter Saprotroph-Soil Saprotroph-Undefined Saprotroph	Microfungus	Possible	Saprobic in soil and thus frequenctly isolated from soil and material contaminated with soil such as hay or rotten silage and spoil tips (Cannon & Kirk 2007)	Cannon PF, Kirk PM. 2007. Fungal Families of the World. CAB International, Cambridge; Purahong W, et al. 2016. Molecular Ecology 25:4059-4074
Desmodium/Solidago	Solidago	GTAGGGGGGGGGGGGGGGGGGGGGGGGCTAGTCAGTGTTTTCTGGCACTTTTTAACTCCCTTTCCTCCTTGTGTGCACTGTCAGTCGATCTTCTTCATGGAGTTCGACCACCCTTCACCCTTTATTTTTTACCTCTTTGTCTGCCTCTTA	24.2202	-21.8809	3.09292	2.20621e-10	Mortierellomycota	Mortierellomycetes	Mortierellaceae	Mortierella	Mortierellaceae	9	Saprotroph-Symbiotroph	Endophyte-Litter Saprotroph-Soil Saprotroph-Undefined Saprotroph	Microfungus	Possible	Saprobic in soil and thus frequenctly isolated from soil and material contaminated with soil such as hay or rotten silage and spoil tips (Cannon & Kirk 2007)	Cannon PF, Kirk PM. 2007. Fungal Families of the World. CAB International, Cambridge; Purahong W, et al. 2016. Molecular Ecology 25:4059-4074
Desmodium/Solidago	Solidago	GTAGGTGAACCTGCGGAAGGATCATTCATAATAAGTGTTTTATGGCACTTTTTAAATCCATATCCACCTTGTGTGCAATGTCGGTCGATCTTCTTCATGGAGATCGACCAAACATCAACCTTTATCTTTTTAACTCTTTGTCTGAAAAAT	931.776	-25.3172	4.09137	5.46663e-08	Mortierellomycota	Mortierellomycetes	Mortierellaceae	Mortierella	Mortierellaceae	9	Saprotroph-Symbiotroph	Endophyte-Litter Saprotroph-Soil Saprotroph-Undefined Saprotroph	Microfungus	Possible	Saprobic in soil and thus frequenctly isolated from soil and material contaminated with soil such as hay or rotten silage and spoil tips (Cannon & Kirk 2007)	Cannon PF, Kirk PM. 2007. Fungal Families of the World. CAB International, Cambridge; Purahong W, et al. 2016. Molecular Ecology 25:4059-4074
Desmodium/Solidago	Solidago	GTTGGGGGGGGCGGGGGGGGGGGGGGGCCGGGGTCTTGCCCGTACGGGTAGATCTCCCACCCTTGAATAACATACATTGTTGCTTTGGCGGACGCTTCGGCAGCCGCCAGAGGACCCTTTACTCTTGTTTACAGTGTCGTCTGAGTCCTC	6.24637	-48.525	4.07317	2.81955e-29	Ascomycota	Leotiomycetes	Helotiales_fam_Incertae_sedis	Mycoarthris	Mycoarthris	13	Saprotroph	Undefined Saprotroph	NULL	Probable	NULL	Tedersoo L, et al. 2014. Science 346:1256688
Desmodium/Solidago	Solidago	GTTGGTGAACCAGCGGAGGGATCATTACGAGAGTGTCACCACTCCCAACCCATTGTTTACCTACCCGTCCACCGTGCTTCGGCAGGCAGTCCTGTGGGACAGGGCCTCGCCCCCGCGAGGGGGTGCCTGCCGCTGGCCAACCAAAAATTC	46.8661	-31.4819	4.45628	2.2508e-10	Ascomycota	Sordariomycetes	Myrmecridiaceae	Myrmecridium	Myrmecridium	13	Saprotroph	Undefined Saprotroph	NULL	Probable	NULL	Tedersoo L, et al. 2014. Science 346:1256688
Desmodium/Solidago	Solidago	GTAGGTGAACCTGCGGAAGGATCATTACCAAATCTTTGTGTCCTGACCGAAAGGTCTTGACGCTTTAACCCTTTGTGAACCAAAAAACCTTACGCTTCGGTAGCAAGCTAGGCTGGGTTTCTGCCTGGCCTAGTTATCAGCCTGCCGTTA	7.99903	-23.2395	4.08337	8.59743e-07	Ascomycota	Orbiliomycetes	Orbiliaceae	NA	Orbiliaceae	9	Saprotroph	Wood Saprotroph	Microfungus	Probable	Saprobic, found especially on wood in both wet and dry habitats. Many species are nematophagous, forming adhesive knobs, nets or ring-like traps in the presence of a food source; perhaps a strategy for life in low-nitrogen environments. There have been reports of associations with algae for a few species, but an established lichen association appears not to exist (Cannon & Kirk 2007)	Cannon PF, Kirk PM. 2007. Fungal Families of the World. CAB International, Cambridge
Desmodium/Solidago	Solidago	GTAGGTGAACCTGCGGAAGGATCATTAAAAATTTATACTCCGGGAATTCGTTTCGTTTTCCCGGGTTATTTGTATTCAAATCCCGCTCTTTATAAATATATTAATTATATAAAACAAAAATCAAAAAGAAAACTTTCAACAACGGATCTC	15.6597	-22.5376	3.72469	1.08837e-07	Glomeromycota	Glomeromycetes	Diversisporaceae	Otospora	Otospora	13	Symbiotroph	Arbuscular Mycorrhizal	NULL	Highly Probable	NULL	Redecker D, et al. 2013. Mycorrhiza 23:515-531
Desmodium/Solidago	Solidago	GTAGGTGAACCTGCGGAAGGATCATTAAAAAATAATGAATTGCCGGGGCGGATTTTTTCGTCCCGGCGTATTCAACAACCCGCTCTTGTATTTGGATCAAACGTCAAACAAAAAAACTTTATGTATTTATAATAAAAAACAAACTTTCAA	57.5288	-24.4385	3.09973	6.81252e-13	Glomeromycota	Paraglomeromycetes	Paraglomeraceae	Paraglomus	Paraglomeraceae	9	Symbiotroph	Arbuscular Mycorrhizal	NULL	Highly Probable	NULL	Redecker D, et al. 2013. Mycorrhiza 23:515-531
Desmodium/Solidago	Solidago	GTAGGTGAACCTGCGGAAGGATCATTAAACATATGAAAGCAGGCCGGGATCCCCAAAAGTATCTGCCTTGCCTTTTGGCAGGCGGTGCTTTTGCCTGGTCTGTCTGAATTATCACCCATGTCTTTTGCGTACTACTTGTTTCCTTGGTGG	8.72069	-23.759	4.15034	7.2451e-07	Ascomycota	Dothideomycetes	Pleosporaceae	NA	Pleosporaceae	9	Pathotroph-Saprotroph	Endophyte-Lichen Parasite-Plant Pathogen-Undefined Saprotroph	Microfungus	Probable	Necrotrophic pathogens and saprobes, especially associated with grasses. Many species are seed-borne (Cannon & Kirk 2007)	Cannon PF, Kirk PM. 2007. Fungal Families of the World. CAB International, Cambridge; David AS, et al. 2016. Microbial Ecology 71:912-926; Lawrey JD, Diederich P. 2016. URL: http://www.lichenicolous.net [24 May 2017]
Desmodium/Solidago	Solidago	GTAGGTGAACCTGCGGAAGGATCATTACCGATTTTAGCGAGCTTGACCTTTGGTTATGGTATCGCGAAAACATTGTATTTAAAACCCCACTCATAAAAAAAAAAATTTTTTAATATATAAATAAATAAAGATCACTTTCAACAACGGATC	23.2274	-21.1667	4.09958	1.23414e-05	Glomeromycota	Glomeromycetes	Glomeraceae	Rhizophagus	Rhizophagus	13	Symbiotroph	Arbuscular Mycorrhizal	NULL	Highly Probable	NULL	Redecker D, et al. 2013. Mycorrhiza 23:515-531
Desmodium/Solidago	Solidago	GTAGGTGAACCTGCGGAAGGATCATTAATGATTTTTTTAAGCAAAACCGAGCGAAAGCGAGGTTTTGCGAATATATTTAAAACCCCCCCACTCTTTACAAAAGAAAAAAATTTTCATATTCATAAATGAATAAAAAAAGATCACTTTCAA	34.8677	-37.2915	5.4696	1.07543e-09	Glomeromycota	Glomeromycetes	Glomeraceae	Septoglomus	Septoglomus	13	Symbiotroph	Arbuscular Mycorrhizal	NULL	Highly Probable	NULL	Redecker D, et al. 2013. Mycorrhiza 23:515-531
Desmodium/Solidago	Solidago	GTAGGTGAACCTGCGGAAGGATCATTAATGATTTTTTAAGCAAACCAAGCGAAAGCGAGGTTTTGCGAATATATTTAAAACCCCCCCACTCTTTACAAAGAAAAAAATTTTCATATTCATAAATGAATAAAAAAAGATCACTTTCAACAA	52.2658	-35.7406	5.57144	1.45821e-08	Glomeromycota	Glomeromycetes	Glomeraceae	Septoglomus	Septoglomus	13	Symbiotroph	Arbuscular Mycorrhizal	NULL	Highly Probable	NULL	Redecker D, et al. 2013. Mycorrhiza 23:515-531
Desmodium/Solidago	Solidago	GTAGGTGAACCTGCGGAAGGATCATTAATGATTTTTTTAAGCAAACCAAGCGAAAGCGAGGCTTTGCGAATATATTTAAAACCCCACTCTTTAAAAAAATTTTCATAATTGTGAATAAAAAAAAGATCACTTTCAACAACGGATCTCTTG	18.6992	-41.1721	6.50492	2.37229e-08	Glomeromycota	Glomeromycetes	Glomeraceae	Septoglomus	Septoglomus	13	Symbiotroph	Arbuscular Mycorrhizal	NULL	Highly Probable	NULL	Redecker D, et al. 2013. Mycorrhiza 23:515-531
Desmodium/Solidago	Solidago	GTAGGTGAACCTGCGGAAGGATCATTAATGATTTTTTTAAGCAAAACCGAGCGAAAGCGAGGTTTTGCGAATATATTTAAAACCCCCCACTCTTTTTATAAAAGAAAAAATTTTTCATATTCATAAATGAATAAAAAAAAGATCACTTTC	52.5127	-34.3689	6.50485	6.68082e-06	Glomeromycota	Glomeromycetes	Glomeraceae	Septoglomus	Septoglomus	13	Symbiotroph	Arbuscular Mycorrhizal	NULL	Highly Probable	NULL	Redecker D, et al. 2013. Mycorrhiza 23:515-531
Desmodium/Solidago	Solidago	GTAGGTGAACCTGCGGAAGGATCATTAATGATTTTTTAAGCAAACCAAGCGAAAGCGAGGTTTTGCGAATATATTTAAAACCCCACTCTTAAAAAAAATTTTCATTCATTCATAATGTGAATAAAAAAAGATCACTTTCAACAACGGATC	62.6754	-24.4796	5.49176	0.000297109	Glomeromycota	Glomeromycetes	Glomeraceae	Septoglomus	Septoglomus	13	Symbiotroph	Arbuscular Mycorrhizal	NULL	Highly Probable	NULL	Redecker D, et al. 2013. Mycorrhiza 23:515-531
Desmodium/Solidago	Solidago	GTAGGTGAACCTGCGGAAGGATCATTAATGATTTTTTTAAGCAAACCAAGCGAAAGCGAGGTTTTGCGAATATATTTAAAACCCCCACTCTTTATAAAAGAAAAATTTTTTCATATTCATAAATGAATAAAAAAAAGATCACTTTCAACA	3.45065	-28.1514	6.50589	0.000515083	Glomeromycota	Glomeromycetes	Glomeraceae	Septoglomus	Septoglomus	13	Symbiotroph	Arbuscular Mycorrhizal	NULL	Highly Probable	NULL	Redecker D, et al. 2013. Mycorrhiza 23:515-531
Desmodium/Solidago	Solidago	GTAGGTGAACCTGCGGAAGGATCATTAATGATTTTTTTAAGCAAACCAAGCGAAAGCGAGGCTTTGCGAATATATTTAAAACCCCACTCTTTAAAAAAATTTTCATAATTGTGAATAAAAAAAGATCACTTTCAACAACGGATCTCTTGG	85.5386	-26.4507	6.34689	0.000869389	Glomeromycota	Glomeromycetes	Glomeraceae	Septoglomus	Septoglomus	13	Symbiotroph	Arbuscular Mycorrhizal	NULL	Highly Probable	NULL	Redecker D, et al. 2013. Mycorrhiza 23:515-531
Desmodium/Solidago	Solidago	GTAGGTGAACCTGCGGAAGGATCATTATTGAATTCATCTGCTGGGTTGTTGCTGGTTCCTTATGGTTCATGTGCACGCCTAGCTTTTGACTTTATCCCCTGTGCACTTTTGTAGTCGGCTTTTGTGTTAGGTCAAGTGTCTAGTATTAGA	83.1249	-28.1612	3.49437	1.79125e-13	Basidiomycota	Agaricomycetes	Tricholomataceae	NA	Tricholomataceae	9	Pathotroph-Symbiotroph	Ectomycorrhizal-Fungal Parasite	Agaricoid	Probable	Tricholoma species are ectomycorrhizal, occurring in coniferous and broadleaved forests (Cannon & Kirk 2007); T. sclerotoideum is parasitic on Helvella spp.	Cannon PF, Kirk PM. 2007. Fungal Families of the World. CAB International, Cambridge
Desmodium/Solidago	Solidago	GTAGGTGAACCTGCGGAAGGATCATTACTGAAGAAATGGTAGGGTTGATGCTGGCTCTTCGGAGTATGTGCTCGCCTTATCGCTTTTTCTACTTCTCCACCTGTGCACCTATTGTAGATCGTGTTGGAAATCCTTTGTGGTTTCTCGTTC	716.047	-19.5414	2.85518	9.7723e-10	Basidiomycota	Agaricomycetes	Tricholomataceae	Delicatula	Tricholomataceae	9	Pathotroph-Symbiotroph	Ectomycorrhizal-Fungal Parasite	Agaricoid	Probable	Tricholoma species are ectomycorrhizal, occurring in coniferous and broadleaved forests (Cannon & Kirk 2007); T. sclerotoideum is parasitic on Helvella spp.	Cannon PF, Kirk PM. 2007. Fungal Families of the World. CAB International, Cambridge
Desmodium/Solidago	Solidago	GTAGGTGAACCTGCGGAAGGATCATTAACGAGTTAGGGTCCTCTTGGGCCCGACCTCCCAACCCATTGTTTACCAAACCATTTGTTGCTTCGGCGAGCCCGTCTTCACGGACCGCCGGGGGACCGTCAGAGGTCTCCTGGCCCGCGCTCG	11.5493	-20.9932	4.11847	1.6319e-05	Ascomycota	Eurotiomycetes	Herpotrichiellaceae	Veronaea	Veronaea	13	Pathotroph	Plant Pathogen	NULL	Probable	NULL	http://www.apsnet.org/publications/commonnames/Pages/default.aspx
Geum/Poa	Geum	GTAGGTGAACCTGCGGAAGGATCATTAGTGAATTAAACATGCTTGGTGTCTTCGCTTCGGCAAGGCCCTTGCTTAAATCACATCCTAACACCTGTGAACTGTAAGACGTCTGATGAGGTCTTTGGCCAAGTCATCGTCTGCCCATTTTTA	10.9556	41.2783	4.80124	8.18658e-16	Basidiomycota	Tremellomycetes	Piskurozymaceae	Solicoccozyma	-	-	-	-	-	-	Unassigned	-
Geum/Poa	Geum	GTAGGTGAACCTGCGGAAGGATCATTAAAAACTTTTTTCCGGGAATTCGTTTCGTCTTCCCGGATTATTTGTATTCAAATCCCACTCTTTATAAATATATCAATTATATAAAACAATATAAAAAAAGAAAACTTTCAACAACGGATCTCT	5.27178	32.0171	5.96579	1.39975e-06	Glomeromycota	Glomeromycetes	Diversisporaceae	Diversispora	-	-	-	-	-	-	Unassigned	-
Geum/Poa	Geum	GTAGGTGAACCTGCGGAAGGATCATTAATGATTTTGCGAACTGAGCGTTAGCGAGGTTCTGCGATCACTTGTATTTAAAACCCACACTTTTGAACGTATAAAATTTTTTTGTATGATAAAAATTAAAGATCACTTTCAACAACGGATCTC	16.3786	24.0087	4.98594	1.77134e-05	Glomeromycota	Glomeromycetes	Glomeraceae	Dominikia	-	-	-	-	-	-	Unassigned	-
Geum/Poa	Geum	GTAGGTGAACCTGCGGAAGGATCATTACTGATTTATGCGAACCTCGCGTTAGCGAGGATCTCGCGTTCGTATTTAAAACACCCACTCTTAAAATTTTATAATGTAAATAAAATAAAATAAAAGATCACTTTCAACAACGGATCTCTTGGC	2.17067	25.6834	5.96546	0.000152196	Glomeromycota	Glomeromycetes	Glomeraceae	NA	-	-	-	-	-	-	Unassigned	-
Geum/Poa	Geum	GTAGGTGAACCTGCGGAAGGATCATTAAAACAATAATGAATGTCGGGTGGAGGGCGCTTCGGTGCTCTTACCCGTGTATTCAACCAAACCCGCTCGTGTATTTGGATCAAAAAAACAAACAAAATTTTTAACGATAATAATTTAAACAAA	6.2162	24.6123	5.9705	0.000307459	Glomeromycota	Paraglomeromycetes	Paraglomeraceae	Paraglomus	-	-	-	-	-	-	Unassigned	-
Geum/Poa	Geum	GTAGGTGAACCTGCGGAAGGATCATTACTGATTTGGCAAACCGAGCTGTTAGCAAGGTTTTGCGATTAAAACTTTATATTTAAAACCCCACTCTTTTAAAATGTATATTTTTTTTATTTTGAATGATAAAAATTAAAAGATCACTTTCAA	6.41176	23.2312	5.96524	0.000766429	Glomeromycota	Glomeromycetes	Glomeraceae	Dominikia	-	-	-	-	-	-	Unassigned	-
Geum/Poa	Geum	GTAGGTGAACCTGCGGAAGGATCATTAGAAAATTTTATGTATTCAAAAATTCCAATCTTTATTTTTTATTTATATTACAAATATAATTCATGAGACAACTTTCAACAACGGATCTCTTGGCTCTT	87.0082	30.5967	3.52252	4.11216e-16	Glomeromycota	Glomeromycetes	Acaulosporaceae	NA	Acaulosporaceae	9	Symbiotroph	Arbuscular Mycorrhizal	NULL	Highly Probable	NULL	Cannon PF, Kirk PM. 2007. Fungal Families of the World. CAB International, Cambridge; Redecker D, et al. 2013. Mycorrhiza 23:515-531
Geum/Poa	Geum	GTAGGTGAACCTGCGGAGGGATCATTAACGAATGGTCTTGGTACCTTCAAACCCTCAAACCAGTGGACATGAAAAATGTGTTTCGGCGCTCCGGCGCCGTTTTTATGCCGTAATACTGTCCTTTGTGTCTGAATGCAAAGCAAAGAATCA	10.5428	39.0606	5.96943	1.8576e-09	Ascomycota	Archaeorhizomycetes	Archaeorhizomycetaceae	Archaeorhizomyces	Archaeorhizomyces	13	Saprotroph	Soil Saprotroph	Microfungus	Probable	From rhizosphere soil and coniferous ectomycorrhizal root tips (Rosling et al. 2011)	Rosling A, et al. 2011. Science 333:876-879
Geum/Poa	Geum	GTAGGTGAACCTGCGGAAGGATCATTATTGAATGAATCTAGAGTTTGGTTGTCGCTGGCCTCCCAATAGGGGCATGTGCACACCTTCTCTTTTCATCCACACACACCTGTGCACTTGTGAGACGGAGGATTGAAAAGTCCTCCGTCTACT	20.6292	20.2752	4.15429	1.30081e-05	Basidiomycota	Agaricomycetes	Ceratobasidiaceae	NA	Ceratobasidiaceae	9	Pathotroph-Saprotroph-Symbiotroph	Endomycorrhizal-Plant Pathogen-Undefined Saprotroph	Microfungus	Possible	Best known as plant pathogens, but also saprobic. Species are endomycorrhizal with a wide range of plant roots - especially of Orchidaceae but also even bryophytes (Cannon & Kirk 2007)	Cannon PF, Kirk PM. 2007. Fungal Families of the World. CAB International, Cambridge
Geum/Poa	Geum	GTAGGTGAACCTGCGGAAGGATCATTATAAAATTTTCGTATATTTATTTTTAAATATATAAAAATCATACATGTATTCAAAACCCACACGCTTGTAACCAATTTTAACAAAACATTATATCTCGCGTATAATGATAATTAAAAAACAACT	41.8184	31.6327	3.34751	5.85386e-19	Glomeromycota	Glomeromycetes	Claroideoglomeraceae	Claroideoglomus	Claroideoglomus	13	Symbiotroph	Arbuscular Mycorrhizal	NULL	Highly Probable	NULL	Tedersoo L, et al. 2014. Science 346:1256688
Geum/Poa	Geum	GTAGGTGAACCTGCGGAAGGATCATTATAAAATTTTCATATATTATTTATTTAATATATAAAATTATATACAAAATGTATTCAAAACCCACACTCTTTATAACCATAAAAAAATATATTATATATTTATAATATAATAAAAAAAAACAAC	9.17119	32.5791	5.96653	9.09139e-07	Glomeromycota	Glomeromycetes	Claroideoglomeraceae	Claroideoglomus	Claroideoglomus	13	Symbiotroph	Arbuscular Mycorrhizal	NULL	Highly Probable	NULL	Tedersoo L, et al. 2014. Science 346:1256688
Geum/Poa	Geum	GTAGGTGAACCTGCGGAAGGATCATTATAAAATTTTCATATATTAATTTATTTAATATATAAAATTATATACAAAATGTATTCAAAACCCACACACTTTATAACCATAAAAAAATATATTATATATTTATAATATAATAAAAAAACAACT	10.6711	32.1652	5.96784	1.25017e-06	Glomeromycota	Glomeromycetes	Claroideoglomeraceae	Claroideoglomus	Claroideoglomus	13	Symbiotroph	Arbuscular Mycorrhizal	NULL	Highly Probable	NULL	Tedersoo L, et al. 2014. Science 346:1256688
Geum/Poa	Geum	GTAGGTGAACCTGCGGAAGGATCATTATAAAATTTTTACATTTATTGTAAAAAAAAAATGTATTCAAAACCCATACTCTTAAAAAACCATATATAATATATTTTTTATATATATATATATAAAAATTATTTAAATAATAATTTAAAAAAA	9.504	23.4926	4.80264	1.25545e-05	Glomeromycota	Glomeromycetes	Claroideoglomeraceae	Claroideoglomus	Claroideoglomus	13	Symbiotroph	Arbuscular Mycorrhizal	NULL	Highly Probable	NULL	Tedersoo L, et al. 2014. Science 346:1256688
Geum/Poa	Geum	GTAGGTGAACCTGTGGAAGGATCATTATTGAATCCAAAGGGATGTTGCTGGCCTTTTTGACCGTGCACTCCCGCCTTTATATCCACCTGTGCACTTTGATGTAGACTAGGATTCACTTCCGAGTCTATGTTTTCGTATACCCTTTATAAT	93.5319	26.539	3.71801	4.22807e-11	Basidiomycota	Agaricomycetes	Clavariaceae	Clavulinopsis	Clavulinopsis	13	Saprotroph	Undefined Saprotroph	Clavarioid	Probable	NULL	Rinaldi AC, et al. 2008. Fungal Diversity 33:1-45; Tedersoo L, et al. 2010. Mycorrhiza 20:217-263; http://mycorrhizas.info/ecmf.html
Geum/Poa	Geum	GTAGGTGAACCTGCGGAAGGATCATTATTGAATCCAAAGGGATGTTGCTGGCCTCTTGACTGTGCACTCCCGCCTTTATATCCACCTGTGCACTTTGATGTAGACTAGGATTCACTTCCGAGTCTATGTTTTCATATACCCTTTATAATT	236.149	22.3004	3.75528	6.66912e-08	Basidiomycota	Agaricomycetes	Clavariaceae	Clavulinopsis	Clavulinopsis	13	Saprotroph	Undefined Saprotroph	Clavarioid	Probable	NULL	Rinaldi AC, et al. 2008. Fungal Diversity 33:1-45; Tedersoo L, et al. 2010. Mycorrhiza 20:217-263; http://mycorrhizas.info/ecmf.html
Geum/Poa	Geum	GTAGGTGTTCCTGCGGAAGGATCATTATTGAATCCAAAGGGATGTTGCTGGCCTTTTTGACCGTGCACTCCCGCCTTTATATCCACCTGTGCACTTTGATGTAGACTAGGATTCACTTCCGAGTCTATGTTTTCGTATACCCTTTATAAT	14.3934	35.424	5.96447	6.66912e-08	Basidiomycota	Agaricomycetes	Clavariaceae	Clavulinopsis	Clavulinopsis	13	Saprotroph	Undefined Saprotroph	Clavarioid	Probable	NULL	Rinaldi AC, et al. 2008. Fungal Diversity 33:1-45; Tedersoo L, et al. 2010. Mycorrhiza 20:217-263; http://mycorrhizas.info/ecmf.html
Geum/Poa	Geum	GTAGGTGAACCTGCGGAAGGATCATTATTGAATCCAAAGGGATGTTGCTGGCCTTTTTGACCGTGCACTCCCACCTTTATATCCACCTGTGCACTTTGATGTAGACTAGGATTCACTTCCGAGTCTATGTTTTCGTATACCCTTTATAAT	74.8585	32.9314	5.91372	5.42751e-07	Basidiomycota	Agaricomycetes	Clavariaceae	Clavulinopsis	Clavulinopsis	13	Saprotroph	Undefined Saprotroph	Clavarioid	Probable	NULL	Rinaldi AC, et al. 2008. Fungal Diversity 33:1-45; Tedersoo L, et al. 2010. Mycorrhiza 20:217-263; http://mycorrhizas.info/ecmf.html
Geum/Poa	Geum	GTAGGTGAACCTGCAGAAGGATCATTATTGAATCCAAAGGGATGTTGCTGGCCTCTTGACCGTGCACTCCCGCCTTTATATCCACCTGTGCACTTTGATGTAGACTAGGATTCACTTCCGAGTCTATGTTTTCATATACCCTTTATAATT	233.958	26.0427	5.15699	6.19091e-06	Basidiomycota	Agaricomycetes	Clavariaceae	Clavulinopsis	Clavulinopsis	13	Saprotroph	Undefined Saprotroph	Clavarioid	Probable	NULL	Rinaldi AC, et al. 2008. Fungal Diversity 33:1-45; Tedersoo L, et al. 2010. Mycorrhiza 20:217-263; http://mycorrhizas.info/ecmf.html
Geum/Poa	Geum	GTAGGAAAAAAAAAAAAAAAAAAAAAAAACAAAAAAAAAAAAAAAAAAAAAAAAAAAAAAAAAAAAAAAAAAAAAAAAAAAAAAAAAAAAAAAAAAAAAAAAAAAAAAAAAAAAAAAAAAAAAAAAAAAAAAAAAAAAAAAAAAAAAAAA	2.70251	28.115	5.96593	2.72906e-05	Glomeromycota	Glomeromycetes	Gigasporaceae	Gigaspora	Gigaspora	13	Symbiotroph	Arbuscular Mycorrhizal	NULL	Highly Probable	NULL	Redecker D, et al. 2013. Mycorrhiza 23:515-531
Geum/Poa	Geum	GTAGGTGAACCTGCGGAAGGATCATTACTGATTTGGCAAACCGAGCGTTAGCAAGGTTTTGCGATCACTTTGTATTTAAAACCCACTCTTAAAATGTTATATTTCTTTATTTTGAATGATAAAATTTAAAGATCACTTTCAACAACGGAT	51.246	24.0305	2.15878	5.30965e-26	Glomeromycota	Glomeromycetes	Glomeraceae	Dominikia	Glomeraceae	9	Symbiotroph	Arbuscular Mycorrhizal	NULL	Highly Probable	NULL	Redecker D, et al. 2013. Mycorrhiza 23:515-531
Geum/Poa	Geum	GTAGGTGAACCTGCGGAAGGATCATTACTGATTTGGCAAACCGAGCGTTAGCAAGGTTTTGCGATCAACTTATATTTAAAACCCACTCTTTAAATGTTATATAATTTTATTTTGAATGATAATTAAAGATCACTTTCAACAACGGATCTC	99.6932	26.229	2.7968	1.01063e-18	Glomeromycota	Glomeromycetes	Glomeraceae	Dominikia	Glomeraceae	9	Symbiotroph	Arbuscular Mycorrhizal	NULL	Highly Probable	NULL	Redecker D, et al. 2013. Mycorrhiza 23:515-531
Geum/Poa	Geum	GTAGGTGAACCTGCGGAAGGATCATTACTGATTTGGCAAACCGAGCGTTAGCAAGGTTTTGCGATCACTTTGTATTTAAAACCCACTCTTTAAAATGTATATATTTTATTTTGAATGATAATTTAAGATCACTTTCAACAACGGATCTCT	39.3707	26.531	2.94434	2.73716e-17	Glomeromycota	Glomeromycetes	Glomeraceae	Dominikia	Glomeraceae	9	Symbiotroph	Arbuscular Mycorrhizal	NULL	Highly Probable	NULL	Redecker D, et al. 2013. Mycorrhiza 23:515-531
Geum/Poa	Geum	GTAGGTGAACCTGCGGAAGGATCATTACCAATATAGCGAACCGAGCGTTAGCGAGGTTTCGCGATCAAATTTGTATTTAAAACCCAACTCTTTAAATGTATATATTATTGTATTTTAAATAATAAAGATCACTTTCAACAACGGATCTCT	79.5249	24.8815	3.35688	7.13321e-12	Glomeromycota	Glomeromycetes	Glomeraceae	Glomus	Glomeraceae	9	Symbiotroph	Arbuscular Mycorrhizal	NULL	Highly Probable	NULL	Redecker D, et al. 2013. Mycorrhiza 23:515-531
Geum/Poa	Geum	GTAGGTGAACCTGCGGAAGGATCATTACTGATTTGGCAAACCGAGCTGTTAGCAAGGTTTTGCGATCAAAACTTTATATTTAGAACCCCACTCTTTTAAAATATATATTTTTTTATTTTGAATGATAAAATTAAAAGATCACTTTCAACA	9.06016	36.1107	4.89652	9.01749e-12	Glomeromycota	Glomeromycetes	Glomeraceae	Dominikia	Glomeraceae	9	Symbiotroph	Arbuscular Mycorrhizal	NULL	Highly Probable	NULL	Redecker D, et al. 2013. Mycorrhiza 23:515-531
Geum/Poa	Geum	GTAGGTGAACCTGCGGAAGGATCATTACTGATTTATGCGAACCTCGCGTCAGCGGGGATCTCGCGTTCGTATTTAAAACACCCACTCTTAAAAAAATTTTTATAATCATATGTAAATAAATAAAAGATCACTTTCAACAACGGATCTCTA	19.7618	33.8184	4.60666	1.10909e-11	Glomeromycota	Glomeromycetes	Glomeraceae	NA	Glomeraceae	9	Symbiotroph	Arbuscular Mycorrhizal	NULL	Highly Probable	NULL	Redecker D, et al. 2013. Mycorrhiza 23:515-531
Geum/Poa	Geum	GTAGGTGAACCTGCGGAAGGATCATTACTGATTTGGCAAACCGAGCGTTAGCAAGGTTTTGCGATCAACTTATATTTAAAACCCACTCTTTAAATGTTTATATATTTTATTTTGAATGATAATTAAAGATCACTTTCAACAACGGATCTC	45.2109	22.3934	3.27856	3.29519e-10	Glomeromycota	Glomeromycetes	Glomeraceae	Dominikia	Glomeraceae	9	Symbiotroph	Arbuscular Mycorrhizal	NULL	Highly Probable	NULL	Redecker D, et al. 2013. Mycorrhiza 23:515-531
Geum/Poa	Geum	GTAGGTGAACCTGCGGAAGGATCATTACCAATATAGCGAACCGAGCGTTAGCGAGGCTTCGCGATCAAATTTGTATTTAAAACCCAACTCTTTAAATGTATATTATTATTGTATTTTAAATAATAAAGATCACTTTCAACAACGGATCTC	106.597	35.1651	5.30284	1.05468e-09	Glomeromycota	Glomeromycetes	Glomeraceae	Glomus	Glomeraceae	9	Symbiotroph	Arbuscular Mycorrhizal	NULL	Highly Probable	NULL	Redecker D, et al. 2013. Mycorrhiza 23:515-531
Geum/Poa	Geum	GTAGGTGAACCTGCGGAAGGATCATTAATGATTTTGCGAACCGAGCGTCTGCGAGGTTCTGCGATCACTTGTATTTAAAACCCACACTTTTGAACGTATAAAATTTTTTTGTATGATAAAAATTAAAGATCACTTTCAACAACGGATCTC	34.21	23.8944	3.87969	1.91955e-08	Glomeromycota	Glomeromycetes	Glomeraceae	Dominikia	Glomeraceae	9	Symbiotroph	Arbuscular Mycorrhizal	NULL	Highly Probable	NULL	Redecker D, et al. 2013. Mycorrhiza 23:515-531
Geum/Poa	Geum	GTAGGTGAACCTGCGGAAGGATCATTAATGATTTTTTAAGCAAACCAAGCTTTTTTTTTATAAAAAGTGAGGTTTTGCGAATGTATTTAAAACCCCCCCACTCTTAAAAAATATATATTTCATTCATATCAAATGAATAAAAAAAAGATC	297.594	21.1547	3.52152	4.73689e-08	Glomeromycota	Glomeromycetes	Glomeraceae	Glomus	Glomeraceae	9	Symbiotroph	Arbuscular Mycorrhizal	NULL	Highly Probable	NULL	Redecker D, et al. 2013. Mycorrhiza 23:515-531
Geum/Poa	Geum	GTAGGTGAACCTGCGGAAGGATCATTACCAATATAGCGAACCGAGCGTTAGCGAGGCTTCGCGATCAATTTGTATTTAAAACCCAACTCTTTAAATTATATTATTATTATATTTTAAATAATAAAAAGATCACTTTCAACAACGGATCTC	25.7245	33.4389	5.96497	4.62395e-07	Glomeromycota	Glomeromycetes	Glomeraceae	Glomus	Glomeraceae	9	Symbiotroph	Arbuscular Mycorrhizal	NULL	Highly Probable	NULL	Redecker D, et al. 2013. Mycorrhiza 23:515-531
Geum/Poa	Geum	GTAGGTGAACCTGCGGAAGGATCATTACTGATTTGGCAAACCGAGCTTGTTAGCAAGGTTTTTGCGATCAAAACTTTATATTTAAAACCCCACTCTTTTAAAATGTATATTTTTTTTATTTTGAATGATAAAATTAAAAGATCACTTTCA	50.3983	33.3271	5.96425	4.94824e-07	Glomeromycota	Glomeromycetes	Glomeraceae	Dominikia	Glomeraceae	9	Symbiotroph	Arbuscular Mycorrhizal	NULL	Highly Probable	NULL	Redecker D, et al. 2013. Mycorrhiza 23:515-531
Geum/Poa	Geum	GTAGGTGAACCTGCGGAAGGATCATTACTGATTTAGCGGACCGAGCGTTAGCAAGGTTCTGCGATCATTTATATTTAAAACCCACTCTTGAACGTATAAATTTATGCATTAATGATAAAATAAAAGATCACTTTCAACAACGGATCTCTT	12.0489	23.2043	4.55515	5.08744e-06	Glomeromycota	Glomeromycetes	Glomeraceae	Dominikia	Glomeraceae	9	Symbiotroph	Arbuscular Mycorrhizal	NULL	Highly Probable	NULL	Redecker D, et al. 2013. Mycorrhiza 23:515-531
Geum/Poa	Geum	GTAGGTGAACCTGCGGAAGGATCATTACTGATTTATGCGAACCTCGCGTCAGCGGGGATCTCGCGTTCGTATTTAAAACATCCACTCTTAAAAAAATTTTTATAATCATATGTAAATAAATAAAAGATCACTTTCAACAACGGATCTCTT	14.5965	30.1826	5.96535	5.95431e-06	Glomeromycota	Glomeromycetes	Glomeraceae	NA	Glomeraceae	9	Symbiotroph	Arbuscular Mycorrhizal	NULL	Highly Probable	NULL	Redecker D, et al. 2013. Mycorrhiza 23:515-531
Geum/Poa	Geum	GTAGGTGAACCTGCGGAAGGATCATTACCAATATAGCGAACCGAGCGTTAGCTAGGCTTCGCGATCAAATTTGTATTTAAAACCCAGCTCTTTAAATGTATATATTATTATTGTATTTTAAATAATAAAAAGATCACTTTCAACAACGGA	8.17389	30.083	5.96603	6.3682e-06	Glomeromycota	Glomeromycetes	Glomeraceae	Glomus	Glomeraceae	9	Symbiotroph	Arbuscular Mycorrhizal	NULL	Highly Probable	NULL	Redecker D, et al. 2013. Mycorrhiza 23:515-531
Geum/Poa	Geum	GTAGGTGAACCTGCGGAAGGATCATTATCGATTTAGCGGACCGAGCGTCAGCGAGGTTCTGCGATCATTTATATTTAAAACCCACTCTTGAATGTATAAAATTTATGTATTAATGATAAAATAAAAGATCACTTTCAACAACGGATCTCT	8.07143	24.1352	4.88006	1.01597e-05	Glomeromycota	Glomeromycetes	Glomeraceae	NA	Glomeraceae	9	Symbiotroph	Arbuscular Mycorrhizal	NULL	Highly Probable	NULL	Redecker D, et al. 2013. Mycorrhiza 23:515-531
Geum/Poa	Geum	GTAGGTGAACCTGCGGAAGGATCATTACTGATTTGGCAAACCGAGCGTTAGCAAGGTTTTGCGATCAACTTTATATTTAAAACCCAACTCTTTAAATGTATATTTTTTATTTTGAATGATAATTAAAGATCACTTTCAACAACGGATCTC	34.63	25.0508	5.08868	1.10519e-05	Glomeromycota	Glomeromycetes	Glomeraceae	Dominikia	Glomeraceae	9	Symbiotroph	Arbuscular Mycorrhizal	NULL	Highly Probable	NULL	Redecker D, et al. 2013. Mycorrhiza 23:515-531
Geum/Poa	Geum	GTAGGTGAACCTGCGGAAGGATCATTATTGAATCTAGCAAGCCTGGCATATTTATTTTGCAAGGTTTTGCGCGTATTTAAAACCCCCACACTTTTGAAAATAAAACGTATCTTACTTAAAAATAAGTAATTAAAGATCACTTTCAACAAC	13.4981	22.9883	4.7983	1.96126e-05	Glomeromycota	Glomeromycetes	Glomeraceae	Glomus	Glomeraceae	9	Symbiotroph	Arbuscular Mycorrhizal	NULL	Highly Probable	NULL	Redecker D, et al. 2013. Mycorrhiza 23:515-531
Geum/Poa	Geum	GTAGGTGAACCTGCGGAAGGATCATTACCAATATAGCAAACCGAGCGTTAGCGAGGTTTCGCGATCAAATTTGTATTTAAAACCCAACTCTTTAAATGTATATATTATTGTATTTTAAATAATAAAGATCACTTTCAACAACGGATCTCT	9.16223	23.6136	5.0034	2.66239e-05	Glomeromycota	Glomeromycetes	Glomeraceae	Glomus	Glomeraceae	9	Symbiotroph	Arbuscular Mycorrhizal	NULL	Highly Probable	NULL	Redecker D, et al. 2013. Mycorrhiza 23:515-531
Geum/Poa	Geum	GTAGGTGAACCTGCGGAAGGATCATTACTGATTTGGCAAACCGAGCGTTAGCAAGGTTTTGCGGTCACTTTGTATTTAAAACCCACTCTTTAAAATGTATATATTTTATTTTGAATGATAATTTAAGATCACTTTCAACAACGGATCTCT	15.8699	24.582	5.29398	3.65501e-05	Glomeromycota	Glomeromycetes	Glomeraceae	Dominikia	Glomeraceae	9	Symbiotroph	Arbuscular Mycorrhizal	NULL	Highly Probable	NULL	Redecker D, et al. 2013. Mycorrhiza 23:515-531
Geum/Poa	Geum	GTAGGTGAACCTGCGGAAGGATCATTAATGATTTTTTAAGCAAACCAAAGCTTTTTTTTTATAAAAAGTGAGGTTTTGCGAATGTATTTAAAACCCCCACTCTTTTAAAAATATATATATATATTTCATTCATATATAAAATGAATAAAA	423.576	22.8843	5.23353	0.000120259	Glomeromycota	Glomeromycetes	Glomeraceae	NA	Glomeraceae	9	Symbiotroph	Arbuscular Mycorrhizal	NULL	Highly Probable	NULL	Redecker D, et al. 2013. Mycorrhiza 23:515-531
Geum/Poa	Geum	GTAGGTGAACCTGCGGAAGGATCATTACCAATATAGCGAACCGAGCGTTAGCGAGGCTTCGCGATCAATTTGTATTTAAAACCCAATTCTTTAAATGTATATTATTGTATTTTAAATAATAAAAGATCACTTTCAACAACGGATCTCTTG	24.3871	22.3364	5.2215	0.000167261	Glomeromycota	Glomeromycetes	Glomeraceae	Glomus	Glomeraceae	9	Symbiotroph	Arbuscular Mycorrhizal	NULL	Highly Probable	NULL	Redecker D, et al. 2013. Mycorrhiza 23:515-531
Geum/Poa	Geum	GTAGGTGAACCTGCGGAAGGATCATTACTGATTTGGCAAACCGAGCGTTAGCAAGGTTTTGCGATCAAATATTTAAAACCCACTCTTTTAAAATGTATACTTTTTTATTTTGAATGATAAAAATTAAAAGATCACTTTCAACAACGGATC	18.4237	24.412	5.96446	0.000344498	Glomeromycota	Glomeromycetes	Glomeraceae	Dominikia	Glomeraceae	9	Symbiotroph	Arbuscular Mycorrhizal	NULL	Highly Probable	NULL	Redecker D, et al. 2013. Mycorrhiza 23:515-531
Geum/Poa	Geum	GTAGGTGAACCTGCGGAAGGATCATTACTGATTTTATGCGAACCTCGCGTTTAGCGGGGATCTCGCGTTCGTATTTAAAACACCCACTCTTAAAATTTTTATAATCATATGTATAAAATAAATAAAAGATCACTTTCAACAACGGATCTC	47.1848	22.563	5.85862	0.000895732	Glomeromycota	Glomeromycetes	Glomeraceae	NA	Glomeraceae	9	Symbiotroph	Arbuscular Mycorrhizal	NULL	Highly Probable	NULL	Redecker D, et al. 2013. Mycorrhiza 23:515-531
Geum/Poa	Geum	GTAGGTGAACCTGCGGAAGGATCATTACAAATTATGGCGAACCTCGCGTTTCGCGAGGTCTTGCGTCCATTTTTCATATTTAAAACATCCCACTCTTTAAAAATAATTTATCTAATGATAAAAATAAAAAAGATCACTTTCAACAACGGA	24.8919	19.5976	4.16299	2.77133e-05	Glomeromycota	unidentified	unidentified	unidentified	Glomeromycota	3	Symbiotroph	Arbuscular Mycorrhizal	NULL	Highly Probable	NULL	Redecker D, et al. 2013. Mycorrhiza 23:515-531
Geum/Poa	Geum	GTAGGTGAACCTGCGGAAGGATCATTACTGAGTTAGGGTCTTTTTGGCCCGACCTCCAACCCTTTGTTTATTATACCCATGTTGCTTTGGTGGGCCTGCCTTTCGGGGCTGCCGGGGGCATCACCGCCCCTGACCCGTGCCTGCCAGGAG	12.9094	40.9168	3.96856	2.54404e-22	Ascomycota	Eurotiomycetes	Herpotrichiellaceae	unidentified	Herpotrichiellaceae	9	Pathotroph-Saprotroph	Animal Pathogen-Fungal Parasite-Undefined Saprotroph	Facultative Yeast-Microfungus	Probable	Mostly saprobic on plants or other fungi, isolated from soil etc., and from medical sources (Cannon & Kirk 2007)	Cannon PF, Kirk PM. 2007. Fungal Families of the World. CAB International, Cambridge
Geum/Poa	Geum	GTAGGTGAACCTGCGGAAGGATCATTACTGAAGTGATTTGGGGATGTTGCTGGCCTCTCTCAAGGGGGCATTGTGCACTCCTTGAAACAATTCACAATTTCCATCACACCCCTTGTGCACATCTTGTAGGCACCCAAACCCACCTCTGGG	44.6986	22.4513	4.14685	1.14218e-06	Basidiomycota	Agaricomycetes	Hygrophoraceae	Hygrocybe	Hygrocybe	13	Saprotroph-Symbiotroph	Undefined Saprotroph-Undefined Biotroph	Agaricoid	Probable	Previously classified as Hygrophorus; carbon signature suggests biotrophy with bryophytes, grasses, or understory plants	Tedersoo L, et al. 2014. Science 346:1256688;Lodge et al. 2014. Fungal Diversity 64:1-99; Lodge 2014. Omphalina 5:2-6; Seitzman et al. 2011. Mycologia 103:280-290.
Geum/Poa	Geum	GTAGGTGAACCTGCGGAAGGATCATTAATGAATTTATTGACAGGGTTGTTGCTGGCCTTTACCGGCATGTGCACGCCTTGCTTCAATTCATCCAATCTATACCTCTGTGCACTCTTCATAGGTTGGCTTTTGGGATTACCCTAGGCCTTT	80.1775	24.047	3.3738	4.39595e-11	Basidiomycota	Agaricomycetes	Hyphodermataceae	Hyphoderma	Hyphoderma	13	Saprotroph	Undefined Saprotroph	Corticioid	Probable	NULL	Tedersoo L, et al. 2014. Science 346:1256688
Geum/Poa	Geum	GTAGGTGAACCTGCGGAAGGATCATTAATGAATTTATTGACAGGGTTGTCGCTGGCCTTTACCGGCATGTGCACGCCTTGCTTCAATTCATCCAATCTATACCTCTGTGCACTCTTCATAGGTTGGCTTTTGGGATTACCCTAGGCCTTT	57.7975	22.3176	3.29108	4.48644e-10	Basidiomycota	Agaricomycetes	Hyphodermataceae	Hyphoderma	Hyphoderma	13	Saprotroph	Undefined Saprotroph	Corticioid	Probable	NULL	Tedersoo L, et al. 2014. Science 346:1256688
Geum/Poa	Geum	GTTGGTGAACCAGCGGAGGGATCATTACCGAGTTTACAACTCCCAAACCCATGTGAACATACCTATCGTTGCTTCGGCGGGATCGCCCCGGGCGCCTTGTGTGCCCCGGATCCAGGCACCCGCCGGGGGACCTTAACTCTTGTTTTATTT	6.31127	28.9112	5.96685	1.53867e-05	Ascomycota	Sordariomycetes	Bionectriaceae	unidentified	Hypocreales	7	Saprotroph	Undefined Saprotroph	Microfungus	Possible	NULL	Sterkenburg E, et al. 2015. New Phytologist 207:1145-1158
Geum/Poa	Geum	GTAGGTGAACCTGCGGAAGGATCATTACTGATTTATGCGAACCTCGCGTTAGCGAGGATCTCGCGTTTGTATTTAAAACACCCACTCTTAAAAAAAATTTTTATAATCATATGTAAATAAATAAAGATCACTTTCAACAACGGATCTCTT	3.8565	27.9814	5.96573	2.96078e-05	Glomeromycota	Glomeromycetes	Glomeraceae	NA	Leohumicola	13	Saprotroph	Undefined Saprotroph	NULL	Probable	NULL	Tedersoo L, et al. 2014. Science 346:1256688
Geum/Poa	Geum	GTTGGTGAACCAGCGGAAGGATCATTACAGAGTTCATGCCCTTACGGGTAGATCTCCCACCCTTGAATAACATACATTGTTGCTTTGGCGGACGCTCCGGCAGCCGCCAGAGGACCCTAAACTCTTGTTTACAGTGTCGTCTGAGTACTA	29.382	30.6109	5.96826	4.44443e-06	Ascomycota	Leotiomycetes	Helotiales_fam_Incertae_sedis	Mycoarthris	Mycoarthris	13	Saprotroph	Undefined Saprotroph	NULL	Probable	NULL	Tedersoo L, et al. 2014. Science 346:1256688
Geum/Poa	Geum	GTAGGTGAACCTGCGGAAGGATCATTAAAAAATAATGAATTGCCGGGGCGGATTTTTTCGTCCCGGCGTATTCAACAACCCGCTCTTGTATTTGGATCAAACGTCAAACAAAAACTTTGTGTATTTATAATAAAAAACAAACTTTCAACA	17.6474	25.5934	5.9644	0.000160722	Glomeromycota	Paraglomeromycetes	Paraglomeraceae	Paraglomus	Paraglomeraceae	9	Symbiotroph	Arbuscular Mycorrhizal	NULL	Highly Probable	NULL	Redecker D, et al. 2013. Mycorrhiza 23:515-531
Geum/Poa	Geum	GTTGGTGAACCAGCGGAGGGATCATTACCGAGTTCTTACAGAACCCAACCCTTGTGTGATAAGCTCTCACCCAGCTTTTACACGGGAGTCTCGGCCTAATCGCCGAGGCAGTGTAAAAAAAAAACCTCTGTATCATTATCACAAATTTCT	15.6825	19.1792	3.7756	5.4207e-06	Ascomycota	Sordariomycetes	Lasiosphaeriaceae	Podospora	Podospora	13	Saprotroph-Symbiotroph	Dung Saprotroph-Endophyte-Litter Saprotroph-Undefined Saprotroph	Microfungus	Possible	Endophyte detection method-culture (David et al. 2016)	Bell A. 1983. Dung Fungi: An Illustrated Guide to Coprophilous Fungi in New Zealand. Victoria University Press, Wellington; Tedersoo L, et al. 2014. Science 346:1256688; David AS, et al. 2016. Microbial Ecology 71:912-926; Purahong W, et al. 2016. Molecular Ecology 25:4059-4074 (as litter saprotroph)
Geum/Poa	Geum	GTAGGTGAACCTGCGGAAGGATCATTACTGATTTATGCGAACCTCGCGTCAGCGGGGATTTCGCGTTTGTATTTAAAACACCCACTCTTAAAAAAAAATTTTTATAATCATATGTAAATAAATAAAAGATCACTTTCAACAACGGATCTC	13.223	31.7676	5.96444	1.68534e-06	Glomeromycota	Glomeromycetes	Glomeraceae	NA	Pyronemataceae	9	Saprotroph-Symbiotroph	Dung Saprotroph-Ectomycorrhizal-Soil Saprotroph-Wood Saprotroph	Gasteroid-Pezizoid	Possible	Saprobic on soil, dung or rotten wood or mycorrhizal, some species hypogeous, others associated with fire sites (Cannon & Kirk 2007)	Cannon PF, Kirk PM. 2007. Fungal Families of the World. CAB International, Cambridge
Geum/Poa	Geum	GTAGGTGAACCTGCGGAAGGATCATTACCGATTTTTAGCGGACCTGATCTTTGATCATGGTCTCGCGAAAACTTGTATTTAAAACCCCACTCTTATAAATTGAATCATTTTATATGTATATAATAAATAAAGATCACTTTCAACAACGGA	242.978	22.5824	2.85891	2.11832e-13	Glomeromycota	Glomeromycetes	Glomeraceae	Rhizophagus	Rhizophagus	13	Symbiotroph	Arbuscular Mycorrhizal	NULL	Highly Probable	NULL	Redecker D, et al. 2013. Mycorrhiza 23:515-531
Geum/Poa	Geum	GTAGGTGAACCTGCGGAAGGATCATTACCGATTTTTAGCGGACCTGATCTTTGATCATGGTCTCGCGAAAACTTGTATTTAAAACCCCACTCTTATAAATTGAATCATTTTATATTATGTATATAATAAATAAAGATCACTTTCAACAAC	12.7966	23.3	5.96531	0.000739285	Glomeromycota	Glomeromycetes	Glomeraceae	Rhizophagus	Rhizophagus	13	Symbiotroph	Arbuscular Mycorrhizal	NULL	Highly Probable	NULL	Redecker D, et al. 2013. Mycorrhiza 23:515-531
Geum/Poa	Geum	GTAGGTGAACCTGCGGAAGGATCATTAATGATTTTTTAAGCAAACCAAGCTTTTTTTTATAAAAAGTGAGGTTTTGCGAACGTATTTAAAACCCCCACTCTTTAAAAAAATATTTATTCCATTCATATTAAATGAATAAAAAAAAGATCA	191.27	20.9544	3.1248	7.09722e-10	Glomeromycota	Glomeromycetes	Glomeraceae	Septoglomus	Septoglomus	13	Symbiotroph	Arbuscular Mycorrhizal	NULL	Highly Probable	NULL	Redecker D, et al. 2013. Mycorrhiza 23:515-531
Geum/Poa	Geum	GTAGGTGAACCTGCGGAAGGATCATTAATGATTTTTTTAAGCAAACCAAGCGAAAGCGAGGCTTTGCGAATATATTTAAAACCCCACTCTTTAAAAAAATTTTCATAATTGTGAATAAAAAAAAGATCACTTTCAACAACGGATCTCTTG	18.6992	39.8348	5.96527	8.11917e-10	Glomeromycota	Glomeromycetes	Glomeraceae	Septoglomus	Septoglomus	13	Symbiotroph	Arbuscular Mycorrhizal	NULL	Highly Probable	NULL	Redecker D, et al. 2013. Mycorrhiza 23:515-531
Geum/Poa	Geum	GTAGGTGAACCTGCGGAAGGATCATTAATGATTTTTTTAAGCAAACCAAGCGAAAGCGAGGTTTTGCGAATATATTTAAAACCCCCACTCTTTATAAAAGAAAAATTTTTTCATATTCATAAATGAATAAAAAAAAGATCACTTTCAACA	3.45065	31.4776	5.96558	2.14377e-06	Glomeromycota	Glomeromycetes	Glomeraceae	Septoglomus	Septoglomus	13	Symbiotroph	Arbuscular Mycorrhizal	NULL	Highly Probable	NULL	Redecker D, et al. 2013. Mycorrhiza 23:515-531
Geum/Poa	Geum	GTAGGTGAACCTGCGGAAGGATCATTAATGATTTTTTAAGCAAACCAAGCTTTTTTTTATAAAAAGTGAGGTTTTGCGAACGTATTTAAAACCCCCCACTCTTTAAAAAAAATATATATTTCATTCATATCAAATGAATAAAAAAAAAGA	34.5497	23.1403	4.40348	2.34962e-06	Glomeromycota	Glomeromycetes	Glomeraceae	Septoglomus	Septoglomus	13	Symbiotroph	Arbuscular Mycorrhizal	NULL	Highly Probable	NULL	Redecker D, et al. 2013. Mycorrhiza 23:515-531
Geum/Poa	Geum	GTAGGTGAACCTGCGGAAGGATCATTAATGATTTTTTTAAGCAAACCAAGCGAAAGCGAGGTTTTGCGAATATATTTAAAACCCCACTCTTTATAAAAGAAAAAATTTTCATATTCATAAATGAATAAAAAAAAAGATCACTTTCAACAA	2.79757	26.5438	5.96517	8.70359e-05	Glomeromycota	Glomeromycetes	Glomeraceae	Septoglomus	Septoglomus	13	Symbiotroph	Arbuscular Mycorrhizal	NULL	Highly Probable	NULL	Redecker D, et al. 2013. Mycorrhiza 23:515-531
Geum/Poa	Geum	GTAGGTGAACCTGCGGAAGGATCATTAATGATTTTTTAAGCAAACCGAGCGAAAGCGAGGTTTTGCGAATATATTTAAAACCCCCACTCTTTATAAAAGAAAAAATTTTCATATTCATAAAAATGAATAAAAAAAAGATCACTTTCAACA	35.564	25.1698	5.76416	0.00012263	Glomeromycota	Glomeromycetes	Glomeraceae	Septoglomus	Septoglomus	13	Symbiotroph	Arbuscular Mycorrhizal	NULL	Highly Probable	NULL	Redecker D, et al. 2013. Mycorrhiza 23:515-531
Geum/Poa	Geum	GTAGGTGAACCTGCGGAAGGATCATTATCGTTGGGCTTCGGCCCATTCGAGATAACACCCTTGCCTTTTTGAGTACCTTTTCGTTTCCTCGGCAGGCTCGCCTGCCAACGGGGACCCTTCAAAACGCTTTGTAATACCTGTAATTGTCTG	11.5655	21.357	4.34449	1.12106e-05	Ascomycota	Dothideomycetes	Sporormiaceae	Preussia	Sporormiaceae	9	Saprotroph	Dung Saprotroph-Plant Saprotroph	Microfungus	Probable	Saprobic, associated with dung and rotting vegetation (Cannon & Kirk 2007)	Cannon PF, Kirk PM. 2007. Fungal Families of the World. CAB International, Cambridge
Geum/Poa	Geum	GTAGGTGAACCTGCGGAAGGATCATTACTGAACTGTCGACACGAGCTGTTGCTGGTCTCCAAATGGGACATGTGCACGCTCTGTCAACACATCCACTCACACCTGTGCACCCTCTGTAGTCCTGTAGCCTGGGGGGCTCCGCCCCCCTGG	3.7865	30.4887	5.96695	4.80279e-06	Basidiomycota	Agaricomycetes	Thelephoraceae	unidentified	Thelephoraceae	9	Saprotroph-Symbiotroph	Ectomycorrhizal-Undefined Saprotroph	Clavarioid	Probable	On the ground, on soil, a few on wood. At least some speices ectomycorrhizal (Cannon & Kirk 2007)	Cannon PF, Kirk PM. 2007. Fungal Families of the World. CAB International, Cambridge
Geum/Poa	Geum	GTAGGTGAACCTGCGGAAGGATCATTAACGAGTTAGGGTCCTCTTGGGCCCGACCTCCCAACCCATTGTTTACCAAACCATTTGTTGCTTCGGCGAGCCCGTCTTCACGGACCGCCGGGGGACCGTCAGAGGTCTCCTGGCCCGCGCTCG	11.5493	16.91	3.81608	9.40777e-05	Ascomycota	Eurotiomycetes	Herpotrichiellaceae	Veronaea	Veronaea	13	Pathotroph	Plant Pathogen	NULL	Probable	NULL	http://www.apsnet.org/publications/commonnames/Pages/default.aspx
Geum/Poa	Poa	GTAGGTGAACCTGCGGAAGGATCATTAATAAATGCTTCATTGCATCCACCTTTTGTGCACTGTAAATATTTCACTTGAATTTTGTCTGACTAATCTTTGTTCTGAAAGGAACATAAATTATAATCTAATACAACTTTTAACAATGGATCT	10.6901	-47.3485	3.95906	6.97508e-30	Olpidiomycota	Olpidiomycetes	unidentified	unidentified	-	-	-	-	-	-	Unassigned	-
Geum/Poa	Poa	GTAGGTGAACCTGCGGAAGGATCATTACCGAGTTAGGGTCTTCTAGGCCCGACCTCCAACCCTTTGTTAACTATACCATGTTGCTTTGGTGGGCCCGCCTTTAGGGGCCGCCGGGGACTTCTGTACCTGGTCAGTGCCCGCCAGTAGCCT	14.4888	-21.7302	2.81345	7.56432e-13	Ascomycota	Eurotiomycetes	unidentified	unidentified	-	-	-	-	-	-	Unassigned	-
Geum/Poa	Poa	GTAGGTGAACCTGCGGAAGGATCATTAATAAATGCTTCATTGCATCCACCTTTTGTGCACTGTAAATATTTCACTTGAATTTTGTCTGATTAATCTTTGTTCTGAAAGGAACATGAATTATAATCTAATACAACTTTTAACAATGGATCT	39.9799	-23.9151	3.1227	1.19329e-12	Olpidiomycota	Olpidiomycetes	unidentified	unidentified	-	-	-	-	-	-	Unassigned	-
Geum/Poa	Poa	GTAGGTGTTCCTGCGGAAGGATCATTATTGAATCCAAAGGGATGTTGCTGGCCTCTTGACCGTGCACTCCCGCCTTTATATCCACCTGTGCACTTTGATGTAGACTAGGATTCACTTCCGAGTCTATGTTTTCATATACCCTTTATAATT	56.642	-22.6554	3.27597	1.871e-10	Basidiomycota	Agaricomycetes	Clavariaceae	Clavulinopsis	-	-	-	-	-	-	Unassigned	-
Geum/Poa	Poa	GTAGGTGAACCTGCGGAAGGATCATTACCATGGCGCAGAAGGTGGTGGAACATACTGGGTAACCCCAGGAGTTAATCCCTTCACGCTCTTCTACCCTTGTCTATTTGCACCTTTGTCGTTCCCTCGGCGGGTCTTGAACCTGCCGGCGGC	7.42123	-22.8817	4.08906	4.81051e-07	Ascomycota	Dothideomycetes	Pleosporales_fam_Incertae_sedis	Polyschema	-	-	-	-	-	-	Unassigned	-
Geum/Poa	Poa	GTAGGTGAACCTGCGGAAGGATCATTATCGATTTAGCGGACCGAGCGTTAGCGAGGTTCTGCGATCAATTTATATTTAAAACCCACTCTTGAATGTATAAAAATTTATGTATTAATGATAAAATAAAAAGATCACTTTCAACAACGGATC	4.68368	-33.0957	5.96846	6.00054e-07	Glomeromycota	Glomeromycetes	Glomeraceae	Dominikia	-	-	-	-	-	-	Unassigned	-
Geum/Poa	Poa	GTTGGTGAACCAGCGGAGGGATCATTACTGAGTCGTAAAAAACTCCCAAACCCATGTGAACTTACCTATGTTGCCTCGGTGGGACCTACCCTGTACCTACCCTGTAGTTACCCTGTAGCCCGCCGATGGACCATTCAACTCTTGTTATTT	11.155	-22.3581	4.37995	4.87002e-06	Ascomycota	Sordariomycetes	Xylariales_fam_Incertae_sedis	Phlogicylindrium	-	-	-	-	-	-	Unassigned	-
Geum/Poa	Poa	GTAGGTGAACCTGCGGAAGGATCATTAAAAACTTTTTTCCGGGAATTCGTTTCGTTTTCCCGGATTATTTGTATTCAAATCCCACTCTTTATAAATATATCAATTTATATAAAACAAAAATAAAAAAAGAAAACTTTCAACAACGGATCT	37.5923	-22.7961	4.578	8.73015e-06	Glomeromycota	Glomeromycetes	Diversisporaceae	unidentified	-	-	-	-	-	-	Unassigned	-
Geum/Poa	Poa	GTAGGTGAACCTGCGGAAGGATCATTAATGATTTTTTTAAGCAAAACCGAGCGAAAGCGAGGTTTTGCGAATATATTTAAAACCCCCACTCTTTTTATAAAAGAAAAAATTTTTCATATTCATAAATGAATAAAAAAAAGATCACTTTCA	12.6091	-25.8292	5.96493	0.00014137	Glomeromycota	Glomeromycetes	Glomeraceae	Septoglomus	-	-	-	-	-	-	Unassigned	-
Geum/Poa	Poa	GTTGGTGAACCAGCGGAGGGATCATTACCGAGTCACGTACTCAAATAACCCTTCTGTGGACCTGAATTAAACCGTTGCCTCGGCGGGCGGTTCCTTGCCAAACCCACGTGGTGGGCAGGGGACCAGACAGTCCGGCACGCTTAAGGCGTC	6.15985	-21.4812	4.97132	0.0001462	Ascomycota	Sordariomycetes	unidentified	unidentified	-	-	-	-	-	-	Unassigned	-
Geum/Poa	Poa	GTAGGTGAACCTGCGGAAGGATCATTAAAGAGACGTTGCCCTTCGGGGTATACCTCCCACCCTTTGTTTATTATACCTTTGTTGCTTTGGCGGGCCCGTCCTCGGACCACCGGCTTCTGCTGGTCAGTGCCCGCCAGAGGACCTAAAACT	7.63869	-19.5366	4.78582	0.000358404	Ascomycota	Leotiomycetes	Pseudeurotiaceae	Pseudeurotium	-	-	-	-	-	-	Unassigned	-
Geum/Poa	Poa	GTAGGGGGGGGGGGGGGGGGGGGATTACTGAAGAAATGGTAGGGTTGATGCTGGCTCTTCGGAGTATGTGCTCGCCTTATCGCTTTTTCTACTTCTCCACCTGTGCACCTATTGTAGATCGTGTTGGAAATCCTTTGTGGTTTCTCGTTC	3.46082	-23.4684	5.98636	0.000701071	Basidiomycota	Agaricomycetes	Tricholomataceae	Delicatula	-	-	-	-	-	-	Unassigned	-
Geum/Poa	Poa	GTAGGTGAACCTGCGGAGGGATCATTAACGAATGGTCTTGGTACCTTCAAAACCCCTCAAACCAGTGGACATGAAAAATGTGCTTCGGCGCTACGGCGCCGCTTTTATGCTGTAATTCTGTCGTTTGTGTCTGAATACAAAGCAAAGAAT	18.301	-35.1696	3.66539	1.68473e-19	Ascomycota	Archaeorhizomycetes	Archaeorhizomycetaceae	Archaeorhizomyces	Archaeorhizomyces	13	Saprotroph	Soil Saprotroph	Microfungus	Probable	From rhizosphere soil and coniferous ectomycorrhizal root tips (Rosling et al. 2011)	Rosling A, et al. 2011. Science 333:876-879
Geum/Poa	Poa	GTAGGTGAACCTGCGGAGGGATCATTAACGAATGGTCTCCGTACCTTCAAACCCTTCAAACCCGTGGACATTTGAAAATGTGCTTCGGCGCTGTTGCGCCGCCTTTATGCTGTTAACCTGTCATTTGTGTCTGAATGTAAATCAAAAAGA	40.6505	-23.0434	3.18081	2.10032e-11	Ascomycota	Archaeorhizomycetes	Archaeorhizomycetaceae	Archaeorhizomyces	Archaeorhizomyces	13	Saprotroph	Soil Saprotroph	Microfungus	Probable	From rhizosphere soil and coniferous ectomycorrhizal root tips (Rosling et al. 2011)	Rosling A, et al. 2011. Science 333:876-879
Geum/Poa	Poa	GTAGGTGAACCTGCGGAAGGATCATTACTGAGTTCATGCCCTTACGGGTAGATCTCCCACCCTTGAATATCTAAACCTTTGTTGCTTTGGCGGGCCGCTTCGGCTACCGGCTCCGGCTGGTGAGTGCCCGCCAGAGAACCTTAAACTCTG	12.9717	-23.0319	3.43974	7.38271e-10	Ascomycota	Leotiomycetes	Hyaloscyphaceae	Cistella	Cistella	13	Saprotroph	Undefined Saprotroph	NULL	Probable	NULL	Tedersoo L, et al. 2014. Science 346:1256688
Geum/Poa	Poa	GTAGGTGAACCTGCGGAAGGATCATTATAAAATTTTTCATATATTAAATTTATTTTAATATATAAAATTTATACAAAAATGTATTCAAAACCCACACACTTTATAACCATAAAAAACATTATATCTTTGTATATAATATAAAAAAAACAA	47.9892	-34.2603	5.29861	2.97113e-09	Glomeromycota	Glomeromycetes	Claroideoglomeraceae	Claroideoglomus	Claroideoglomus	13	Symbiotroph	Arbuscular Mycorrhizal	NULL	Highly Probable	NULL	Tedersoo L, et al. 2014. Science 346:1256688
Geum/Poa	Poa	GTAGGTGAACCTGCGGAAGGATCATTATAAAATTTTCATATATTAATTTATATAAAATTATACAAAAATGTATTCAAAACCCACACTCTTTATAACCATAAAAAAACATTATATCTTTGTATATAATATAAAAAACAACTTTCAACAACG	7.3887	-28.2977	5.96462	2.3922e-05	Glomeromycota	Glomeromycetes	Claroideoglomeraceae	Claroideoglomus	Claroideoglomus	13	Symbiotroph	Arbuscular Mycorrhizal	NULL	Highly Probable	NULL	Tedersoo L, et al. 2014. Science 346:1256688
Geum/Poa	Poa	GTAGGTGAACCTGCGGAAGGATCATTATAAAATTTTTCATAAATTTATTTTAATATATAAAATTTATACAAAAATGTATTCAAAACCCACACACTTTATAACCATAAAAAAACATTATATCTTTGTATATAATATATAAAAACAACTTTC	11.0653	-25.9522	5.96483	0.000129677	Glomeromycota	Glomeromycetes	Claroideoglomeraceae	Claroideoglomus	Claroideoglomus	13	Symbiotroph	Arbuscular Mycorrhizal	NULL	Highly Probable	NULL	Tedersoo L, et al. 2014. Science 346:1256688
Geum/Poa	Poa	GTAGGTGAACCTGCGGAAGGATCATTATTGATTTAAAAGGATGTGCTGGCTGCCCTCACAGGTTTGCATATGTGCACTCCCAAAATCTCCATCCTCTACACCATTGTGCACACCCAGTAGGCAAAACAATGTGAGTCGACTTTTGTGTGT	178.816	-25.4306	2.53496	2.81603e-21	Basidiomycota	Agaricomycetes	Clavariaceae	Clavaria	Clavaria	13	Saprotroph	Undefined Saprotroph	Clavarioid	Probable	NULL	Tedersoo L, et al. 2014. Science 346:1256688
Geum/Poa	Poa	GTAGGTGAACCTGCGGAAGGATCATTACTGCTCGGAGGATGTGCTGGCTGACTTATGGTCTTCATGTGCACTCCTCAAAATCTTCATCCTCTACACCATTGTGCACAACCCAGTAGGCAAAACAGGTTCACAGAGCAATCTGTGCACATT	29.3926	-23.5788	4.78144	1.06985e-05	Basidiomycota	Agaricomycetes	Clavariaceae	Clavaria	Clavaria	13	Saprotroph	Undefined Saprotroph	Clavarioid	Probable	NULL	Tedersoo L, et al. 2014. Science 346:1256688
Geum/Poa	Poa	GTAGGTGAACCTGCGGAAGGATCATTATTGAATCCAAAGGGATGTTGCTGGCCTTTTTGACCGTGCACTCCCGCCTTTATATCCACCTGTGCGCTTTGATGTAGACTAGGATTCACTTCCGAGTCTATGTTTTCATATACCCTTTATAAT	219.028	-26.4154	3.30697	1.10348e-13	Basidiomycota	Agaricomycetes	Clavariaceae	Clavulinopsis	Clavulinopsis	13	Saprotroph	Undefined Saprotroph	Clavarioid	Probable	NULL	Rinaldi AC, et al. 2008. Fungal Diversity 33:1-45; Tedersoo L, et al. 2010. Mycorrhiza 20:217-263; http://mycorrhizas.info/ecmf.html
Geum/Poa	Poa	GTAGGTGAACCTGCGGAAGGATCATTATTGAATCCAAAGGGATGTTGCTGGCCTTTTTGACCGTGCACTCCCGCCCTTATATCCACCTGTGCACTTTGATGTAGACTAGGATTCACTTCCGAGTCTATGTTTTCATATACCCTTTATAAT	279.207	-26.2805	3.35189	3.1811e-13	Basidiomycota	Agaricomycetes	Clavariaceae	Clavulinopsis	Clavulinopsis	13	Saprotroph	Undefined Saprotroph	Clavarioid	Probable	NULL	Rinaldi AC, et al. 2008. Fungal Diversity 33:1-45; Tedersoo L, et al. 2010. Mycorrhiza 20:217-263; http://mycorrhizas.info/ecmf.html
Geum/Poa	Poa	GTAGGTGAACCTGCGGAAGGATCATTATTGAATCCAAGGGGATGTTGCTGGCCTTTTTGACCGTGCACTCCCGCCTTTATATCCACCTGTGCACTTTGATGTAGACTAGGATTCACTTCCGAGTCTATGTTTTCATATACCCTTTATAAT	215.791	-26.8165	3.60575	6.19846e-12	Basidiomycota	Agaricomycetes	Clavariaceae	Clavulinopsis	Clavulinopsis	13	Saprotroph	Undefined Saprotroph	Clavarioid	Probable	NULL	Rinaldi AC, et al. 2008. Fungal Diversity 33:1-45; Tedersoo L, et al. 2010. Mycorrhiza 20:217-263; http://mycorrhizas.info/ecmf.html
Geum/Poa	Poa	GTAGGTGAACCTGCGGAAGGATCATTATTGAATCCAAAGGGATGTTGCTGGCCTTTTTGACCGTGCACTCCCGCCTTTATATCCACCTGTGCACTTTGATGTAGACTAGGGTTCACTTCCGAGTCTATGTTTTCATATACCCTTTATAAT	200.302	-25.7603	3.58529	3.1149e-11	Basidiomycota	Agaricomycetes	Clavariaceae	Clavulinopsis	Clavulinopsis	13	Saprotroph	Undefined Saprotroph	Clavarioid	Probable	NULL	Rinaldi AC, et al. 2008. Fungal Diversity 33:1-45; Tedersoo L, et al. 2010. Mycorrhiza 20:217-263; http://mycorrhizas.info/ecmf.html
Geum/Poa	Poa	GCCGGTGAACCTGCGGAAGGATCATTATTGAATCCAAAGGGATGTTGCTGGCCTTTTTGACCGTGCACTCCCGCCTTTATATCCACCTGTGCACTTTGATGTAGACTAGGATTCACTTCCGAGTCTATGTTTTCATATACCCTTTATAAT	28.5931	-23.0584	3.47172	1.00919e-09	Basidiomycota	Agaricomycetes	Clavariaceae	Clavulinopsis	Clavulinopsis	13	Saprotroph	Undefined Saprotroph	Clavarioid	Probable	NULL	Rinaldi AC, et al. 2008. Fungal Diversity 33:1-45; Tedersoo L, et al. 2010. Mycorrhiza 20:217-263; http://mycorrhizas.info/ecmf.html
Geum/Poa	Poa	GTAGGTGAACCTGCAGAAGGATCATTATTGAATCCAAAGGGATGTTGCTGGCCTCTTGACTGTGCACTCCCGCCTTTATATCCACCTGTGCACTTTGATGTAGACTAGGATTCACTTCCGAGTCTATGTTTTCATATACCCTTTATAATT	18.3605	-37.8187	5.9651	6.59233e-09	Basidiomycota	Agaricomycetes	Clavariaceae	Clavulinopsis	Clavulinopsis	13	Saprotroph	Undefined Saprotroph	Clavarioid	Probable	NULL	Rinaldi AC, et al. 2008. Fungal Diversity 33:1-45; Tedersoo L, et al. 2010. Mycorrhiza 20:217-263; http://mycorrhizas.info/ecmf.html
Geum/Poa	Poa	GTAGGTGAACCTGCGGAAGGATCATTATTGAATCCAAAGGGGTGTTGCTGGCCTTTTTGACCGTGCACTCCCGCCTTTATATCCACCTGTGCACTTTGATGTAGACTAGGATTCACTTCCGAGTCTATGTTTTCATATACCCTTTATAAT	193.922	-26.3286	4.16418	7.20527e-09	Basidiomycota	Agaricomycetes	Clavariaceae	Clavulinopsis	Clavulinopsis	13	Saprotroph	Undefined Saprotroph	Clavarioid	Probable	NULL	Rinaldi AC, et al. 2008. Fungal Diversity 33:1-45; Tedersoo L, et al. 2010. Mycorrhiza 20:217-263; http://mycorrhizas.info/ecmf.html
Geum/Poa	Poa	GTAGGTGAACCTGCGGAAGGATCATTATTGAGTCCAAAGGGATGTTGCTGGCCTTTTTGACCGTGCACTCCCGCCTTTATATCCACCTGTGCACTTTGATGTAGACTAGGATTCACTTCCGAGTCTATGTTTTCATATACCCTTTATAAT	192.025	-26.2162	4.15197	7.43983e-09	Basidiomycota	Agaricomycetes	Clavariaceae	Clavulinopsis	Clavulinopsis	13	Saprotroph	Undefined Saprotroph	Clavarioid	Probable	NULL	Rinaldi AC, et al. 2008. Fungal Diversity 33:1-45; Tedersoo L, et al. 2010. Mycorrhiza 20:217-263; http://mycorrhizas.info/ecmf.html
Geum/Poa	Poa	GTAGGTGAACCTGCGGAAGGATCATTATTGAATCCAAAGGGATGTTGCTGGCCTTTTTGACCGTGCACTCCCGCCTTTATATCCGCCTGTGCACTTTGATGTAGACTAGGATTCACTTCCGAGTCTATGTTTTCATATACCCTTTATAAT	147.856	-25.9234	4.32727	5.13825e-08	Basidiomycota	Agaricomycetes	Clavariaceae	Clavulinopsis	Clavulinopsis	13	Saprotroph	Undefined Saprotroph	Clavarioid	Probable	NULL	Rinaldi AC, et al. 2008. Fungal Diversity 33:1-45; Tedersoo L, et al. 2010. Mycorrhiza 20:217-263; http://mycorrhizas.info/ecmf.html
Geum/Poa	Poa	GTAGGTGAACCTGCGGAAGGATCATTATTGAATCCAAAGGGATGTTGCTGGCCTTTTTGACCGTGCACTCCCGCCTTTATATCCACCTGCGCACTTTGATGTAGACTAGGATTCACTTCCGAGTCTATGTTTTCATATACCCTTTATAAT	190.068	-26.5317	4.7825	6.00054e-07	Basidiomycota	Agaricomycetes	Clavariaceae	Clavulinopsis	Clavulinopsis	13	Saprotroph	Undefined Saprotroph	Clavarioid	Probable	NULL	Rinaldi AC, et al. 2008. Fungal Diversity 33:1-45; Tedersoo L, et al. 2010. Mycorrhiza 20:217-263; http://mycorrhizas.info/ecmf.html
Geum/Poa	Poa	GTAGGTGAACCTGCGGAAGGATCATTATTGAATCCAAAGGGATGTTGCTGGCCTTTTTGACCGTGCACTCCCGCCTTTATATCCACCTGTGCACTTTGATGTAGACTAGGATTCACTTCCGAGTCTATGTTCTCATATACCCTTTATAAT	136.458	-32.1778	5.96422	1.23915e-06	Basidiomycota	Agaricomycetes	Clavariaceae	Clavulinopsis	Clavulinopsis	13	Saprotroph	Undefined Saprotroph	Clavarioid	Probable	NULL	Rinaldi AC, et al. 2008. Fungal Diversity 33:1-45; Tedersoo L, et al. 2010. Mycorrhiza 20:217-263; http://mycorrhizas.info/ecmf.html
Geum/Poa	Poa	GTAGGTGAACCTGCGGAAGGATCATTATTGAATCCAAAGGGATGTCGCTGGCCTTTTTGACCGTGCACTCCCGCCTTTATATCCACCTGTGCACTTTGATGTAGACTAGGATTCACTTCCGAGTCTATGTTTTCATATACCCTTTATAAT	71.7368	-32.1713	5.96425	1.23915e-06	Basidiomycota	Agaricomycetes	Clavariaceae	Clavulinopsis	Clavulinopsis	13	Saprotroph	Undefined Saprotroph	Clavarioid	Probable	NULL	Rinaldi AC, et al. 2008. Fungal Diversity 33:1-45; Tedersoo L, et al. 2010. Mycorrhiza 20:217-263; http://mycorrhizas.info/ecmf.html
Geum/Poa	Poa	GTAGGTGAACCTGCGGAAGGATCATTATTGAATCCAAAGGGATGTTGCTGGCCTTTTTGACCGTGCACTCCCGCCTTTATATCCACCTGTGCACTTCGATGTAGACTAGGATTCACTTCCGAGTCTATGTTTTCATATACCCTTTATAAT	97.1515	-31.912	5.96424	1.50941e-06	Basidiomycota	Agaricomycetes	Clavariaceae	Clavulinopsis	Clavulinopsis	13	Saprotroph	Undefined Saprotroph	Clavarioid	Probable	NULL	Rinaldi AC, et al. 2008. Fungal Diversity 33:1-45; Tedersoo L, et al. 2010. Mycorrhiza 20:217-263; http://mycorrhizas.info/ecmf.html
Geum/Poa	Poa	GTAGGTGAACCTGCGGAAGGATCATTATTGAATCCAAAGGGATGTTGCTGGCCTTTTTGACCGTGCACTCCCGCCTTTATATCCACCTGTGCACTTTGATGTAGACTAGGATTCACTTCTGAGTCTATGTTTTCATATACCCTTTATAAT	265.6	-23.2284	4.38637	1.95836e-06	Basidiomycota	Agaricomycetes	Clavariaceae	Clavulinopsis	Clavulinopsis	13	Saprotroph	Undefined Saprotroph	Clavarioid	Probable	NULL	Rinaldi AC, et al. 2008. Fungal Diversity 33:1-45; Tedersoo L, et al. 2010. Mycorrhiza 20:217-263; http://mycorrhizas.info/ecmf.html
Geum/Poa	Poa	GTAGGTGAACCTGCGGAAGGATCATTATTGAATCCAAAGGGATGTTGCTGGCCTTTTTGACCGTGCACTCCCGCCTTTATATCCACCTGTGCACTTTGATGTAGACTAGGACTCACTTCCGAGTCTATGTTTTCATATACCCTTTATAAT	179.742	-26.3018	5.13941	4.65916e-06	Basidiomycota	Agaricomycetes	Clavariaceae	Clavulinopsis	Clavulinopsis	13	Saprotroph	Undefined Saprotroph	Clavarioid	Probable	NULL	Rinaldi AC, et al. 2008. Fungal Diversity 33:1-45; Tedersoo L, et al. 2010. Mycorrhiza 20:217-263; http://mycorrhizas.info/ecmf.html
Geum/Poa	Poa	GTAGGGGGGGGGGGGGTAGGATCATTATTGAATCCAAAGGGATGTTGCTGGCCTTTTTGACCGTGCACTCCCGCCTTTATATCCACCTGTGCACTTTGATGTAGACTAGGATTCACTTCCGAGTCTATGTTTTCATATACCCTTTATAAT	26.2636	-23.2661	4.69404	9.71675e-06	Basidiomycota	Agaricomycetes	Clavariaceae	Clavulinopsis	Clavulinopsis	13	Saprotroph	Undefined Saprotroph	Clavarioid	Probable	NULL	Rinaldi AC, et al. 2008. Fungal Diversity 33:1-45; Tedersoo L, et al. 2010. Mycorrhiza 20:217-263; http://mycorrhizas.info/ecmf.html
Geum/Poa	Poa	GTAGGTGAACCTGCGGAAGGATCATTATTGAATCCAAAGGGATGTTGCTGGCCTTTTTGACCGTGCACTCCCGCCTTTATATCCACCTGTGCACTTTGATGTAGACTAGGATTCACTTCCGAGTCTATGCTTTCATATACCCTTTATAAT	95.2844	-27.5491	5.96423	4.07479e-05	Basidiomycota	Agaricomycetes	Clavariaceae	Clavulinopsis	Clavulinopsis	13	Saprotroph	Undefined Saprotroph	Clavarioid	Probable	NULL	Rinaldi AC, et al. 2008. Fungal Diversity 33:1-45; Tedersoo L, et al. 2010. Mycorrhiza 20:217-263; http://mycorrhizas.info/ecmf.html
Geum/Poa	Poa	GTAGGTGAACCTGCGGAAGGATCATTATTGAATCCGAAGGGATGTTGCTGGCCTTTTTGACCGTGCACTCCCGCCTTTATATCCACCTGTGCACTTTGATGTAGACTAGGATTCACTTCCGAGTCTATGTTTTCATATACCCTTTATAAT	117.503	-25.0703	5.56934	6.89094e-05	Basidiomycota	Agaricomycetes	Clavariaceae	Clavulinopsis	Clavulinopsis	13	Saprotroph	Undefined Saprotroph	Clavarioid	Probable	NULL	Rinaldi AC, et al. 2008. Fungal Diversity 33:1-45; Tedersoo L, et al. 2010. Mycorrhiza 20:217-263; http://mycorrhizas.info/ecmf.html
Geum/Poa	Poa	GTAGGTGAACCTGCGGAAGGATCATTATTGAATCCAAAGGGATGTTGCTGGCCTTTCTGACCGTGCACTCCCGCCTTTATATCCACCTGTGCACTTTGATGTAGACTAGGATTCACTTCCGAGTCTATGTTTTCATATACCCTTTATAAT	155.285	-25.8432	5.88488	0.000111214	Basidiomycota	Agaricomycetes	Clavariaceae	Clavulinopsis	Clavulinopsis	13	Saprotroph	Undefined Saprotroph	Clavarioid	Probable	NULL	Rinaldi AC, et al. 2008. Fungal Diversity 33:1-45; Tedersoo L, et al. 2010. Mycorrhiza 20:217-263; http://mycorrhizas.info/ecmf.html
Geum/Poa	Poa	GTAGGTGAACCTGCGGAAGGATCATTATTGAATCCAAAGGGATGTTGCTGGCCTTTTTGACCGTGCACTCCCGCCTTTATATCCACCTGTGCACTTTGATGTAGACTAGGATTCACTTCCGAGTCTATGTTTCCATATACCCTTTATAAT	202.946	-25.7333	5.96421	0.000149114	Basidiomycota	Agaricomycetes	Clavariaceae	Clavulinopsis	Clavulinopsis	13	Saprotroph	Undefined Saprotroph	Clavarioid	Probable	NULL	Rinaldi AC, et al. 2008. Fungal Diversity 33:1-45; Tedersoo L, et al. 2010. Mycorrhiza 20:217-263; http://mycorrhizas.info/ecmf.html
Geum/Poa	Poa	GTAGGTGAACCTGCGGAAGGATCATTATTGAATCCAGAGGGATGTTGCTGGCCTTTTTGACCGTGCACTCCCGCCTTTATATCCACCTGTGCACTTTGATGTAGACTAGGATTCACTTCCGAGTCTATGTTTTCATATACCCTTTATAAT	116.808	-25.7253	5.96424	0.000149114	Basidiomycota	Agaricomycetes	Clavariaceae	Clavulinopsis	Clavulinopsis	13	Saprotroph	Undefined Saprotroph	Clavarioid	Probable	NULL	Rinaldi AC, et al. 2008. Fungal Diversity 33:1-45; Tedersoo L, et al. 2010. Mycorrhiza 20:217-263; http://mycorrhizas.info/ecmf.html
Geum/Poa	Poa	GTAGGTGAACCTGCGGAAGGATCATTATTGAATCCAAAGGGATGTTGCTGGCCTTTTTGACCGTGCACTCCCGCCTTTATATCCACCTGTGCACTTTGATGTAGACTAGGATTCACCTCCGAGTCTATGTTTTCATATACCCTTTATAAT	150.531	-25.7029	5.96422	0.000150503	Basidiomycota	Agaricomycetes	Clavariaceae	Clavulinopsis	Clavulinopsis	13	Saprotroph	Undefined Saprotroph	Clavarioid	Probable	NULL	Rinaldi AC, et al. 2008. Fungal Diversity 33:1-45; Tedersoo L, et al. 2010. Mycorrhiza 20:217-263; http://mycorrhizas.info/ecmf.html
Geum/Poa	Poa	GTAGGTGAACCTGCGGAAGGATCATTATTGAATCCAAAGGGATGCTGCTGGCCTTTTTGACCGTGCACTCCCGCCTTTATATCCACCTGTGCACTTTGATGTAGACTAGGATTCACTTCCGAGTCTATGTTTTCATATACCCTTTATAAT	113.392	-25.5862	5.96424	0.000160722	Basidiomycota	Agaricomycetes	Clavariaceae	Clavulinopsis	Clavulinopsis	13	Saprotroph	Undefined Saprotroph	Clavarioid	Probable	NULL	Rinaldi AC, et al. 2008. Fungal Diversity 33:1-45; Tedersoo L, et al. 2010. Mycorrhiza 20:217-263; http://mycorrhizas.info/ecmf.html
Geum/Poa	Poa	GTAGGTGAACCTGCGGAAGGATCATTATTGAATCCAAAGGGATGTTGCCGGCCTTTTTGACCGTGCACTCCCGCCTTTATATCCACCTGTGCACTTTGATGTAGACTAGGATTCACTTCCGAGTCTATGTTTTCATATACCCTTTATAAT	126.755	-25.5646	5.96423	0.000162145	Basidiomycota	Agaricomycetes	Clavariaceae	Clavulinopsis	Clavulinopsis	13	Saprotroph	Undefined Saprotroph	Clavarioid	Probable	NULL	Rinaldi AC, et al. 2008. Fungal Diversity 33:1-45; Tedersoo L, et al. 2010. Mycorrhiza 20:217-263; http://mycorrhizas.info/ecmf.html
Geum/Poa	Poa	GTAGGTGAACCTGCGGAAGGATCATTATCGAATCCAAAGGGATGTTGCTGGCCTTTTTGACCGTGCACTCCCGCCTTTATATCCACCTGTGCACTTTGATGTAGACTAGGATTCACTTCCGAGTCTATGTTTTCATATACCCTTTATAAT	103.766	-25.4733	5.96424	0.000169919	Basidiomycota	Agaricomycetes	Clavariaceae	Clavulinopsis	Clavulinopsis	13	Saprotroph	Undefined Saprotroph	Clavarioid	Probable	NULL	Rinaldi AC, et al. 2008. Fungal Diversity 33:1-45; Tedersoo L, et al. 2010. Mycorrhiza 20:217-263; http://mycorrhizas.info/ecmf.html
Geum/Poa	Poa	GTAGGTGAACCTGCGGAAGGATCATTATTGAATCCAAAGGGATGTTGCTGGCCTTTTTGACCGTGCACTCCCGCCTTTATATCCACCTGTGCACTTTGATGTGGACTAGGATTCACTTCCGAGTCTATGTTTTCATATACCCTTTATAAT	93.942	-25.2062	5.96426	0.000202126	Basidiomycota	Agaricomycetes	Clavariaceae	Clavulinopsis	Clavulinopsis	13	Saprotroph	Undefined Saprotroph	Clavarioid	Probable	NULL	Rinaldi AC, et al. 2008. Fungal Diversity 33:1-45; Tedersoo L, et al. 2010. Mycorrhiza 20:217-263; http://mycorrhizas.info/ecmf.html
Geum/Poa	Poa	GTGGGTGAACCTGCGGAAGGATCATTATTGAATCCAAAGGGATGTTGCTGGCCTTTTTGACCGTGCACTCCCGCCTTTATATCCACCTGTGCACTTTGATGTAGACTAGGATTCACTTCCGAGTCTATGTTTTCATATACCCTTTATAAT	74.6484	-24.9434	5.96428	0.000243363	Basidiomycota	Agaricomycetes	Clavariaceae	Clavulinopsis	Clavulinopsis	13	Saprotroph	Undefined Saprotroph	Clavarioid	Probable	NULL	Rinaldi AC, et al. 2008. Fungal Diversity 33:1-45; Tedersoo L, et al. 2010. Mycorrhiza 20:217-263; http://mycorrhizas.info/ecmf.html
Geum/Poa	Poa	GTAGGTGAACCTGCGGAAGGATCATTATTGAATCCAAAGGGATGTTGCTGGCCTTTTTGACCGTGCACTCCCGCCTTTATACCCACCTGTGCACTTTGATGTAGACTAGGATTCACTTCCGAGTCTATGTTTTCATATACCCTTTATAAT	129.907	-24.8779	5.96423	0.000253572	Basidiomycota	Agaricomycetes	Clavariaceae	Clavulinopsis	Clavulinopsis	13	Saprotroph	Undefined Saprotroph	Clavarioid	Probable	NULL	Rinaldi AC, et al. 2008. Fungal Diversity 33:1-45; Tedersoo L, et al. 2010. Mycorrhiza 20:217-263; http://mycorrhizas.info/ecmf.html
Geum/Poa	Poa	GGCGGTGCACCTGCGGAAGGATCATTATTGAATCCAAAGGGATGTTGCTGGCCTTTTTGACCGTGCACTCCCGCCTTTATATCCACCTGTGCACTTTGATGTAGACTAGGATTCACTTCCGAGTCTATGTTTTCATATACCCTTTATAAT	17.8442	-23.9446	5.96467	0.000475575	Basidiomycota	Agaricomycetes	Clavariaceae	Clavulinopsis	Clavulinopsis	13	Saprotroph	Undefined Saprotroph	Clavarioid	Probable	NULL	Rinaldi AC, et al. 2008. Fungal Diversity 33:1-45; Tedersoo L, et al. 2010. Mycorrhiza 20:217-263; http://mycorrhizas.info/ecmf.html
Geum/Poa	Poa	GTTGGTGAACCAGCGGAGGGATCATTACAGAGTTTACAACTCCCAAACCCCTGTGAACATACCAGTCGTTGCCTCGGCGGTGTCTTGCTTCGGCGAGCCCGCCAGAGGACCCAACAAACTCTTGTTTTTTTAGTATTATCTGAGTGACAA	10.5828	-19.7264	4.77296	0.000295578	Ascomycota	Sordariomycetes	Nectriaceae	Cylindrocladiella	Cylindrocladiella	13	Pathotroph	Plant Pathogen	NULL	Probable	NULL	Tedersoo L, et al. 2014. Science 346:1256688
Geum/Poa	Poa	GTAGGTGAACCTGCGGAAGGATCATTACCTAGAGTTGTAGGCTTTGCCTGCTATCTCTTACCCATGTCTTTTGAGTACCTTCGTTTCCTCGGCGGGTCCGCCCGCCGATTGGACAATTTAAACCATTTGCAGTTGCAATCAGCGTCTGAA	9.47319	-20.7645	4.3778	2.3922e-05	Ascomycota	Dothideomycetes	Didymellaceae	Didymella	Didymella	13	Pathotroph-Saprotroph	Animal Pathogen-Plant Pathogen-Undefined Saprotroph	Microfungus	Probable	NULL	Tedersoo L, et al. 2014. Science 346:1256688 (doi:10.1126/science.1256688)
Geum/Poa	Poa	GTAGGTGAACCTGCGGAAGGATCATTAAAAACTTTTATCCGGGAATTCGTTTCGTTTTTCCGGATTATTTGTATTCAAATCCCACTCTTTATAAATAATATCAATTATATAAAACAATATAAAAAAGAAAACTTTCAACAACGGATCTCT	22.6827	-19.5137	4.27804	5.32513e-05	Glomeromycota	Glomeromycetes	Diversisporaceae	Diversispora	Diversispora	13	Symbiotroph	Arbuscular Mycorrhizal	NULL	Highly Probable	NULL	Redecker D, et al. 2013. Mycorrhiza 23:515-531
Geum/Poa	Poa	GTAGGTGAACCTGCGGAAGGATCATTAAAAACTTTTATCCGGGAATTCGTTTCGTTTTTCCGGATTATTTGTATTCAAATCCCACTCTTTATAAATATATCAATTTATATAAAACAAAAATAAAAAAAGAAAACTTTCAACAACGGATCT	3.91091	-29.3501	5.96867	1.12106e-05	Glomeromycota	Glomeromycetes	Diversisporaceae	NA	Diversisporaceae	9	Symbiotroph	Arbuscular Mycorrhizal	NULL	Highly Probable	NULL	Redecker D, et al. 2013. Mycorrhiza 23:515-531
Geum/Poa	Poa	GTAGGTGAACCTGCGGAAGGATCATTAATGAATCGGTCTTTTTGACCAATTTCTATCCCATACCTTTGTGAACTGTTTTGGTTACTTTGGCGGGGTCGCAGCTAATGCGCCCATTTTAGGGACTCCCCGCCAAGGTCATTGCAAACTTTA	229.499	-2.63955	0.681426	0.000823165	Entorrhizomycota	Entorrhizomycetes	Entorrhizaceae	Entorrhiza	Entorrhiza	13	Pathotroph	Plant Pathogen	NULL	Probable	NULL	Tedersoo L, et al. 2014. Science 346:1256688
Geum/Poa	Poa	GTTGGTGAACCAGCGGAGGGATCATTACCGAGTTATTCAACTCATCAACCCTGTGAACATACCTAAACGTTGCTTCGGCGGGAACAGACGGCCCCGTGAAACGGGCCGCCCCCGCCAGAGGACCCCTAACTCTGTTTCTATAATGTTTCT	13.003	-22.4625	2.70959	9.74893e-15	Ascomycota	Sordariomycetes	Nectriaceae	Fusarium	Fusarium	13	Pathotroph-Saprotroph-Symbiotroph	Animal Pathogen-Endophyte-Lichen Parasite-Plant Pathogen-Soil Saprotroph-Wood Saprotroph	Microfungus	Possible	Likely opportunistic human pathogen (Irinyi et al. 2015)	Duncan CG, Eslyn WE. 1966. Mycologia 58:642-664; Seehann G, et al. 1975. List of Fungi in Soft-Rot Tissue Tests. Institute fur Holzbiologie und Holzschutz, Bundesforschungsanstalt fur Forst - und Holzwirtshaft, Hamburg - Lohbrugge, Germany; Costa IPMW, et al. 2012. Mycotaxon 119:26; Tedersoo L, et al. 2014. Science 346:1256688; Irinyi L, et al. 2015. Medical Mycology 53:313-337; Schroers et al. 2…
Geum/Poa	Poa	GTTGGGGGGGGCGGGGGGGGGGCATTACCGAGTTTACAACTCCCAAACCCCTGTGAACATACCACTTGTTGCCTCGGCGGATCAGCCCGCTCCCGGTAAAACGGGACGGCCCGCCAGAGGACCCCTAAACTCTGTTTCTATATGTAACTT	13.0405	-20.441	4.35136	2.88351e-05	Ascomycota	Sordariomycetes	Nectriaceae	Fusarium	Fusarium	13	Pathotroph-Saprotroph-Symbiotroph	Animal Pathogen-Endophyte-Lichen Parasite-Plant Pathogen-Soil Saprotroph-Wood Saprotroph	Microfungus	Possible	Likely opportunistic human pathogen (Irinyi et al. 2015)	Duncan CG, Eslyn WE. 1966. Mycologia 58:642-664; Seehann G, et al. 1975. List of Fungi in Soft-Rot Tissue Tests. Institute fur Holzbiologie und Holzschutz, Bundesforschungsanstalt fur Forst - und Holzwirtshaft, Hamburg - Lohbrugge, Germany; Costa IPMW, et al. 2012. Mycotaxon 119:26; Tedersoo L, et al. 2014. Science 346:1256688; Irinyi L, et al. 2015. Medical Mycology 53:313-337; Schroers et al. 2…
Geum/Poa	Poa	GTTGGTGAACCAGCGGAGGGATCATTACCGAGTTATACAACTCATCAACCCTGTGAACATACCTAAAACGTTGCTTCGGCGGGAACAGACGGCCCTGTAACAACGGGCCGCCCCCGCCAGAGGACCCCTAACTCTGTTTTTATAATGTTT	310.82	-2.14115	0.459409	3.39103e-05	Ascomycota	Sordariomycetes	Nectriaceae	Fusarium	Fusarium	13	Pathotroph-Saprotroph-Symbiotroph	Animal Pathogen-Endophyte-Lichen Parasite-Plant Pathogen-Soil Saprotroph-Wood Saprotroph	Microfungus	Possible	Likely opportunistic human pathogen (Irinyi et al. 2015)	Duncan CG, Eslyn WE. 1966. Mycologia 58:642-664; Seehann G, et al. 1975. List of Fungi in Soft-Rot Tissue Tests. Institute fur Holzbiologie und Holzschutz, Bundesforschungsanstalt fur Forst - und Holzwirtshaft, Hamburg - Lohbrugge, Germany; Costa IPMW, et al. 2012. Mycotaxon 119:26; Tedersoo L, et al. 2014. Science 346:1256688; Irinyi L, et al. 2015. Medical Mycology 53:313-337; Schroers et al. 2…
Geum/Poa	Poa	GTTGGTGAACCAGCGGAGGGATCATTACCGAGTTATACAACTCATCAACCCTGTGAACATACCTATAACGTTGCCTCGGCGGGAACAGACGGCCCCGTAACACGGGCCGCCCCCGCCAGAGGACCCCCTAACTCTGTTTCTATAATGTTT	547.965	-2.76876	0.665026	0.00026058	Ascomycota	Sordariomycetes	Nectriaceae	Fusarium	Fusarium	13	Pathotroph-Saprotroph-Symbiotroph	Animal Pathogen-Endophyte-Lichen Parasite-Plant Pathogen-Soil Saprotroph-Wood Saprotroph	Microfungus	Possible	Likely opportunistic human pathogen (Irinyi et al. 2015)	Duncan CG, Eslyn WE. 1966. Mycologia 58:642-664; Seehann G, et al. 1975. List of Fungi in Soft-Rot Tissue Tests. Institute fur Holzbiologie und Holzschutz, Bundesforschungsanstalt fur Forst - und Holzwirtshaft, Hamburg - Lohbrugge, Germany; Costa IPMW, et al. 2012. Mycotaxon 119:26; Tedersoo L, et al. 2014. Science 346:1256688; Irinyi L, et al. 2015. Medical Mycology 53:313-337; Schroers et al. 2…
Geum/Poa	Poa	GTAGGTGAACCTGCGGAAGGATCATTACCAATCTTTTAGCGAGCCTTGGGCTTTGTCCATGGTCTTGCAAACTTTGTATTTAAAACCCGCTCATAAATTTAAAACAAACTTGTTATTGTATTATAATAAAGATCACTTTCAACAACGGAT	50.5466	-21.9267	3.67459	5.82001e-08	Glomeromycota	Glomeromycetes	Glomeraceae	NA	Glomeraceae	9	Symbiotroph	Arbuscular Mycorrhizal	NULL	Highly Probable	NULL	Redecker D, et al. 2013. Mycorrhiza 23:515-531
Geum/Poa	Poa	GTAGGTGAACCTGCGGAAGGATCATTATTGATTTAGCAAACCGAGCGTTAGCAAGGTTTTGCGATCATTTTATATTTAAAACCCACTCTTGAACGTATAAAATTTATGTATTACAATGATAAAATAAAGATCACTTTCAACAACGGATCT	5.80565	-22.8573	5.967	0.000962691	Glomeromycota	Glomeromycetes	Glomeraceae	NA	Glomeraceae	9	Symbiotroph	Arbuscular Mycorrhizal	NULL	Highly Probable	NULL	Redecker D, et al. 2013. Mycorrhiza 23:515-531
Geum/Poa	Poa	GTAGGTGAACCTGCGGAAGGATCATTACAAATTATGGCGAACCTCGCGTTTCGCGAGGTCTTGCGTCCATTTTCGTATTTAAAACATCCCACTCTTTAAAAATATTTATCTAATGATAAAAATAAAAAAGATCACTTTCAACAACGGATC	22.5764	-21.7778	5.15363	0.000202126	Glomeromycota	unidentified	unidentified	unidentified	Glomeromycota	3	Symbiotroph	Arbuscular Mycorrhizal	NULL	Highly Probable	NULL	Redecker D, et al. 2013. Mycorrhiza 23:515-531
Geum/Poa	Poa	GTAGGTGAACCTGCGGAAGGATCATTAAAGAGAACTTGCCCGTCGGGGTAAATCTCCCACCCTTTGTTTACTATACCATGTTGCTTTGGCAGGCCCGCCTGTGGGCCGCCGGCTTCGGCTGGTCAGCGCCTGCCAGAGGATCTCAAACTC	26.1468	-21.0565	3.86781	9.80659e-07	Ascomycota	Leotiomycetes	Helotiaceae	NA	Helotiaceae	9	Saprotroph-Symbiotroph	Ectomycorrhizal-Fungal Parasite-Plant Pathogen-Wood Saprotroph	Microfungus	Probable	Usually saprobic on herbaceous or woody tissues, some species fungicolous. A few species are known to form mycorrhizae (Cannon & Kirk 2007)	Cannon PF, Kirk PM. 2007. Fungal Families of the World. CAB International, Cambridge
Geum/Poa	Poa	GTAGGTGAACCTGCGGAAGGATCATTACAGTGTTCTCTGCCCTCGCGGGTAGAAACGCCCACCCTTGTATAATTTATCTTGTTGCTTCGGCAGGCCGCCTTCGGGCACCGGCTTCGGCTGGACCGCGCCTGTCAAAGGACCCTAAACTCT	14.5854	-20.1541	3.83537	2.34962e-06	Ascomycota	Leotiomycetes	Helotiaceae	NA	Helotiaceae	9	Saprotroph-Symbiotroph	Ectomycorrhizal-Fungal Parasite-Plant Pathogen-Wood Saprotroph	Microfungus	Probable	Usually saprobic on herbaceous or woody tissues, some species fungicolous. A few species are known to form mycorrhizae (Cannon & Kirk 2007)	Cannon PF, Kirk PM. 2007. Fungal Families of the World. CAB International, Cambridge
Geum/Poa	Poa	GTAGGTGAACCTGCGGAAGGATCATTAATGAGTTAGGGTCTTTTTGGCCCGACCTCCAACCCTTTGTTTATTATACCCATGTTGCTTTGGTGGGCCTGCCTTTCGGGGCTGCCGGGGGCATCACCGCCCCTGACCCGTGCCTGCCAGGAG	65.384	-25.8306	3.10677	8.55479e-15	Ascomycota	Eurotiomycetes	Herpotrichiellaceae	unidentified	Herpotrichiellaceae	9	Pathotroph-Saprotroph	Animal Pathogen-Fungal Parasite-Undefined Saprotroph	Facultative Yeast-Microfungus	Probable	Mostly saprobic on plants or other fungi, isolated from soil etc., and from medical sources (Cannon & Kirk 2007)	Cannon PF, Kirk PM. 2007. Fungal Families of the World. CAB International, Cambridge
Geum/Poa	Poa	GTAGGTGAACCTGCGGAAGGATCATTACTGAGTTAGGGTCTTTCTGGCCCGACCTCCAACCCTTTGTTTACTATACCCATGTTGCTTTGGTGGGCCTGCCTTTCGGGGCTGCCGGGGGCATCACCGCCCCTGACCCGTGCCTGCCAGGAG	5.01641	-32.5753	5.03848	2.97113e-09	Ascomycota	Eurotiomycetes	Herpotrichiellaceae	unidentified	Herpotrichiellaceae	9	Pathotroph-Saprotroph	Animal Pathogen-Fungal Parasite-Undefined Saprotroph	Facultative Yeast-Microfungus	Probable	Mostly saprobic on plants or other fungi, isolated from soil etc., and from medical sources (Cannon & Kirk 2007)	Cannon PF, Kirk PM. 2007. Fungal Families of the World. CAB International, Cambridge
Geum/Poa	Poa	GTTGGTGAACCAGCGGAGGGATCATTACCGAGTTTACAACTCCCAAACCCCTGTGAACATACCTACGTTGCTTCGGCGGACCACCCCAACCCCCTCGGGGCGAGGGGCCGCCAGAGGACCCAAAACCCAACTGTTTTTTCCGTAACGAAA	49.9617	-4.92379	1.11836	0.000106482	Ascomycota	Sordariomycetes	Nectriaceae	NA	Hypocreales	7	Saprotroph	Undefined Saprotroph	Microfungus	Possible	NULL	Sterkenburg E, et al. 2015. New Phytologist 207:1145-1158
Geum/Poa	Poa	GTAGGGGGGGGGGGGGGGGGGGGGCGGGGGGTGAATTCGAGCGTGTCTTCATTGACCGCTCTCCCTTCTCACCATCCACATACACCTGTGCACTGTTTAGCCTGAGCCGGTTTTCCGGTCCAGGTTTTCATTTCATCCATTCTCTTGTCT	4.57129	-20.8491	4.91715	0.000192313	Basidiomycota	Tremellomycetes	Cystofilobasidiaceae	Guehomyces	Hypocreales	7	Saprotroph	Undefined Saprotroph	Microfungus	Possible	NULL	Sterkenburg E, et al. 2015. New Phytologist 207:1145-1158
Geum/Poa	Poa	GTAGGTGAACCTGCGGAAGGATCATTACAGAGTTCATGCCCTTCGGGGTAGATCTCCCACCCTTGTGTATCATTATAGAATGTTGCTTTGGCGGGCCGCGCCTAGTGTGCCTGGATTCGCGTTCAGCGTGCCCGCCAGAGGACCCCTAAA	18.6439	-23.1032	4.33827	1.68534e-06	Ascomycota	Leotiomycetes	Hyaloscyphaceae	Lachnum	Lachnum	13	Saprotroph	Undefined Saprotroph	Microfungus	Probable	NULL	Tedersoo L, et al. 2014. Science 346:1256688
Geum/Poa	Poa	GTAGGTGAACCTGCGGAAGGATCATTACAGAGTTCATGCCCTCACGGGTAGATCTCCCACCCTTGAATATTATACCTTTGTTGCTTTGGCGGGCCGCCTTGGCTACTGGCTCCGGCTGGTTAGTGCCCGCCAAAGGACCCCAAAACTCTG	17.9336	-23.1726	3.9316	8.57306e-08	Ascomycota	Leotiomycetes	Helotiales_fam_Incertae_sedis	Leohumicola	Leohumicola	13	Saprotroph	Undefined Saprotroph	NULL	Probable	NULL	Tedersoo L, et al. 2014. Science 346:1256688
Geum/Poa	Poa	GTAGGTGAACCTGCGGAAGGATCATTACAGAGTTCATGCCCTCACGGGTAGATCTCCCACCCTTGAATACTATACCTTTGTTGCTTTGGCGGGCCGCCTTGGCTACTGGCTGCGGCTGGTAAGTGCCCGCCAAAGGACCCCAAAACTCTG	21.7248	-22.5502	4.57084	1.06961e-05	Ascomycota	Leotiomycetes	Helotiales_fam_Incertae_sedis	Leohumicola	Leohumicola	13	Saprotroph	Undefined Saprotroph	NULL	Probable	NULL	Tedersoo L, et al. 2014. Science 346:1256688
Geum/Poa	Poa	GTAGGTGAACCTGCGGAAGGATCATTACAGAGTTCATGCCCTCACGGGTAGATCTCCCACCCTTGAATACTATACCTTTGTTGCTTTGGCGGGCCGCCTTGGCTACCGGCTCCGGCTGGTAAGTGCCCGCCAAAGGACCCCAAAACTCTG	7.07529	-28.6599	5.96985	1.88576e-05	Ascomycota	Leotiomycetes	Helotiales_fam_Incertae_sedis	Leohumicola	Leohumicola	13	Saprotroph	Undefined Saprotroph	NULL	Probable	NULL	Tedersoo L, et al. 2014. Science 346:1256688
Geum/Poa	Poa	GTAGGTGAACCTGCGGAAGGATCATTATCGTAGGGCTTTTGTCCTGTCGAGATAGCGTCCTTGCCTATTTTTTGGAGTACCTTTTGTTTCCTCGGCAGGCTTGCCTGCCACTGGGGACCCCTTAAACTCTTTGTAAATACAGTATCTGTC	8.23305	-30.9183	5.96452	3.36052e-06	Ascomycota	Dothideomycetes	Lophiostomataceae	Lophiostoma	Lophiostoma	13	Saprotroph	Undefined Saprotroph	NULL	Probable	NULL	Tedersoo L, et al. 2014. Science 346:1256688
Geum/Poa	Poa	GTAGGTGAACCTGCGGAAGGATCATTACCGAGTTGATTCGGGCTCCGTCCCGATCCTCCCACCCTTTGTATACCTACCTCTGTTGCTTTGGCGGGCCGCGGTCTTCCGCGGCCGCCCCCCGATTTTGGGGGGTGGCTAGTGCCCGCCAGA	10.0261	-5.37168	1.25703	0.000169405	Ascomycota	Dothideomycetes	Botryosphaeriaceae	Macrophomina	Macrophomina	13	Pathotroph	Plant Pathogen	Microfungus	Probable	NULL	Tedersoo L, et al. 2014. Science 346:1256688
Geum/Poa	Poa	GTAGGTGAACCTGCGGAAGGATCATTAAAAGTTGTTCGAGGCGGCCCCAGGCATCGCCAGGCGGCCGCTTAGACATCAACACCCTCTGTATATCTACCGCGTTGCTTTGGCGGGACGGCAGCCAGCGGCCCTGCTGGGAAGCTGTCCGTA	6.347	-19.2121	4.2487	6.31255e-05	Ascomycota	Dothideomycetes	Minutisphaeraceae	Minutisphaera	Minutisphaera	13	Saprotroph	Undefined Saprotroph	NULL	Probable	NULL	Tedersoo L, et al. 2014. Science 346:1256688
Geum/Poa	Poa	GTAGGTGAACCTGCGGAAGGATCATTCATAATAAGTGTTTTATGGCACTTTTTAAATCCATATCCACCTTGTGTGCAATGTCAGTCGATCTTCTTCATGGAGATCGGCCAAACATCAACCTTATCTTTTAACACTTTGTCTGAAAAATAT	77.2607	-25.6365	2.88912	8.54309e-17	Mortierellomycota	Mortierellomycetes	Mortierellaceae	Mortierella	Mortierellaceae	9	Saprotroph-Symbiotroph	Endophyte-Litter Saprotroph-Soil Saprotroph-Undefined Saprotroph	Microfungus	Possible	Saprobic in soil and thus frequenctly isolated from soil and material contaminated with soil such as hay or rotten silage and spoil tips (Cannon & Kirk 2007)	Cannon PF, Kirk PM. 2007. Fungal Families of the World. CAB International, Cambridge; Purahong W, et al. 2016. Molecular Ecology 25:4059-4074
Geum/Poa	Poa	GTAGGTGAACCTGCGGAAGGATCATTCATAATAAGTGTTTTATGGCACTTTTTAAATCCATATACACCTTGTGTGCAATGTCAGTCGGTTTTCTTTTTCGTCAAGAAAAAAAAGGATCGACCAAGCATCAACTTATTCTAATTGAACTTT	21.4732	-23.475	3.31629	6.0462e-11	Mortierellomycota	Mortierellomycetes	Mortierellaceae	Mortierella	Mortierellaceae	9	Saprotroph-Symbiotroph	Endophyte-Litter Saprotroph-Soil Saprotroph-Undefined Saprotroph	Microfungus	Possible	Saprobic in soil and thus frequenctly isolated from soil and material contaminated with soil such as hay or rotten silage and spoil tips (Cannon & Kirk 2007)	Cannon PF, Kirk PM. 2007. Fungal Families of the World. CAB International, Cambridge; Purahong W, et al. 2016. Molecular Ecology 25:4059-4074
Geum/Poa	Poa	GTAGGTGAACCTGCGGAAGGATCATTCATAATAAGTGTTTTATGGCACTTTTTAAATCCATATCCACCTTGTGTGCAATGTCAGTTGATCTTCTTTATGGAGATCGACCAAACATCAACCTATTTTTTTAACTCTTTGTCTGAAAAATAT	5601.84	-4.80019	0.868352	6.40111e-07	Mortierellomycota	Mortierellomycetes	Mortierellaceae	Mortierella	Mortierellaceae	9	Saprotroph-Symbiotroph	Endophyte-Litter Saprotroph-Soil Saprotroph-Undefined Saprotroph	Microfungus	Possible	Saprobic in soil and thus frequenctly isolated from soil and material contaminated with soil such as hay or rotten silage and spoil tips (Cannon & Kirk 2007)	Cannon PF, Kirk PM. 2007. Fungal Families of the World. CAB International, Cambridge; Purahong W, et al. 2016. Molecular Ecology 25:4059-4074
Geum/Poa	Poa	GTAGGTGAACCTGCGGAAGGATCATTCATAATTGAGTGTTTTATGGCACTCTTTAAAAAAATCCATATCCACCTTGTGTGCAACGTTTTTAGACACCCTGGCATTGATATCTCTTTTAGGGAAGGAAAGCCAGGATGTTTGATTAACTTA	22.7331	-20.3506	3.90679	2.97047e-06	Mortierellomycota	Mortierellomycetes	Mortierellaceae	Mortierella	Mortierellaceae	9	Saprotroph-Symbiotroph	Endophyte-Litter Saprotroph-Soil Saprotroph-Undefined Saprotroph	Microfungus	Possible	Saprobic in soil and thus frequenctly isolated from soil and material contaminated with soil such as hay or rotten silage and spoil tips (Cannon & Kirk 2007)	Cannon PF, Kirk PM. 2007. Fungal Families of the World. CAB International, Cambridge; Purahong W, et al. 2016. Molecular Ecology 25:4059-4074
Geum/Poa	Poa	GTAGGTGAACCTGCGGAAGGATCATTCATAATAAAAGTGTTTTATGGCACTTTTCAAACAAATCCATATCCACCTTGTGTGCAATGTTTTTTTTTTTAAATAAACACTTTATTTTTTAATTGCCAATTTATCTGAAGATCAGTATTATTA	30.1705	-22.9095	5.04119	5.72138e-05	Mortierellomycota	Mortierellomycetes	Mortierellaceae	Mortierella	Mortierellaceae	9	Saprotroph-Symbiotroph	Endophyte-Litter Saprotroph-Soil Saprotroph-Undefined Saprotroph	Microfungus	Possible	Saprobic in soil and thus frequenctly isolated from soil and material contaminated with soil such as hay or rotten silage and spoil tips (Cannon & Kirk 2007)	Cannon PF, Kirk PM. 2007. Fungal Families of the World. CAB International, Cambridge; Purahong W, et al. 2016. Molecular Ecology 25:4059-4074
Geum/Poa	Poa	GTAGGTGAACCTGCGGAAGGATCATTCACCAACGAGTGTTTTATGGCACTCTTTAAAAATCCATATCCACCTTGTGTGCAATGTTTGTTGGGAAAGTCTTTTCTTTCCCTTCATAAATATCAACCTATATCTTTAACAACATTCGTCTGA	199.007	-25.9967	5.96421	0.000126076	Mortierellomycota	Mortierellomycetes	Mortierellaceae	Mortierella	Mortierellaceae	9	Saprotroph-Symbiotroph	Endophyte-Litter Saprotroph-Soil Saprotroph-Undefined Saprotroph	Microfungus	Possible	Saprobic in soil and thus frequenctly isolated from soil and material contaminated with soil such as hay or rotten silage and spoil tips (Cannon & Kirk 2007)	Cannon PF, Kirk PM. 2007. Fungal Families of the World. CAB International, Cambridge; Purahong W, et al. 2016. Molecular Ecology 25:4059-4074
Geum/Poa	Poa	GTAGGTGAACCTGCGGAAGGATCATTCATAATAAGTGTTTTATGGCACTTTTTAAATCCATATCCACCTTGTGTGCAATGTCAGTCGGTTTTCTTTTTCGTCAAGAAAAAAAGGATCGACCAAACATCAACTTATTCTAATTGAACTTTT	7335.07	-2.82299	0.724952	0.000766429	Mortierellomycota	Mortierellomycetes	Mortierellaceae	Mortierella	Mortierellaceae	9	Saprotroph-Symbiotroph	Endophyte-Litter Saprotroph-Soil Saprotroph-Undefined Saprotroph	Microfungus	Possible	Saprobic in soil and thus frequenctly isolated from soil and material contaminated with soil such as hay or rotten silage and spoil tips (Cannon & Kirk 2007)	Cannon PF, Kirk PM. 2007. Fungal Families of the World. CAB International, Cambridge; Purahong W, et al. 2016. Molecular Ecology 25:4059-4074
Geum/Poa	Poa	GTAGGTGAACCTGCGGAAGGATCATTCATAATAAGTGTTTTATGGCACTTTTTAAATCCATATCCACCTTGTGTGCAATGTCGGTCGATCTTTCTTCTTGGAAGATCAACCAAACATCAACTTATTTTTTTAACTCTTTGTCTGAAAAAT	17.5663	-23.1311	5.9649	0.00081394	Mortierellomycota	Mortierellomycetes	Mortierellaceae	Mortierella	Mortierellaceae	9	Saprotroph-Symbiotroph	Endophyte-Litter Saprotroph-Soil Saprotroph-Undefined Saprotroph	Microfungus	Possible	Saprobic in soil and thus frequenctly isolated from soil and material contaminated with soil such as hay or rotten silage and spoil tips (Cannon & Kirk 2007)	Cannon PF, Kirk PM. 2007. Fungal Families of the World. CAB International, Cambridge; Purahong W, et al. 2016. Molecular Ecology 25:4059-4074
Geum/Poa	Poa	GTTGGTGAACCAGCGGAGGGATCATTACGAGAGTGTCACCACTCCCAACCCACTGTTTACCTACCCGTCCACCGTGCTTCGGCAGGCAGTCCTGTGGGACAGGGCCTCGCCCCCGCGAGGGGGTGCCTGCCGCTGGCCAACCAAAAATTC	37.3985	-24.6961	3.40919	2.10032e-11	Ascomycota	Sordariomycetes	Myrmecridiaceae	Myrmecridium	Myrmecridium	13	Saprotroph	Undefined Saprotroph	NULL	Probable	NULL	Tedersoo L, et al. 2014. Science 346:1256688
Geum/Poa	Poa	GTTGGGGGGGGCGGGGGGGGGGCATTACCGAGTTTACAACTCCCAAACCCATGTGAACATACCTGTCTTGTTGCTTCGGCGGCGCCACGGCCCTCACAGGCTGGGGCCCGCCAGAGGACCCAAACAAAACTCTTTGCATTTTGAATACAG	10.6497	-22.1412	5.19513	0.000175706	Ascomycota	Sordariomycetes	Hypocreales_fam_Incertae_sedis	Myxocephala	Myxocephala	13	Saprotroph	Undefined Saprotroph	NULL	Probable	NULL	Tedersoo L, et al. 2014. Science 346:1256688
Geum/Poa	Poa	GTAGGTGAACCTGCGGAAGGATCATTACCAAATCTTTGTGTCCTGACCGAAAGGTCTTGACGCTTTAACCCTTTGTGAACCAAAAAACCTTACGCTTCGGTAGCAAGCTAGGCTGGGTTTCTGCCTGGCCTTAGTTATCAGCCTGCCGTT	8.36082	-21.6342	3.22248	6.93742e-10	Ascomycota	Orbiliomycetes	Orbiliaceae	NA	Orbiliaceae	9	Saprotroph	Wood Saprotroph	Microfungus	Probable	Saprobic, found especially on wood in both wet and dry habitats. Many species are nematophagous, forming adhesive knobs, nets or ring-like traps in the presence of a food source; perhaps a strategy for life in low-nitrogen environments. There have been reports of associations with algae for a few species, but an established lichen association appears not to exist (Cannon & Kirk 2007)	Cannon PF, Kirk PM. 2007. Fungal Families of the World. CAB International, Cambridge
Geum/Poa	Poa	GTTGGTGAACCAGCGGAGGGATCATTACAGAGTTGCAAAACTCCCAAACCATCGCGAACGTACCCGTAACCGTTGCTTCGGTGGGCGGCTCCAGGGCGGAGCCTCCAGCCCTCACGGGCGCCCGCCGGAGGACACATACCTAACTCTTAT	3.82826	-29.1374	5.96837	1.30081e-05	Ascomycota	Sordariomycetes	Lasiosphaeriaceae	Podospora	Podospora appendiculata	20	Saprotroph	Dung Saprotroph	Microfungus	Highly Probable	NULL	Bell A. 1983. Dung Fungi: An Illustrated Guide to Coprophilous Fungi in New Zealand. Victoria University Press, Wellington
Geum/Poa	Poa	GTAGGTGAACCTGCGGAAGGATCATTATCAAAACAGCGGACTTCGGTCCTTGCTGCACCCTTGTCTTTTGCGTACCGTATGTTTCCTCGGCGGGCTTGCCTGCCGGTTGGACATTATCAAACCTTTTTGTAGTTGCAATCAGCGTCAGAA	6.2791	-47.3809	4.72568	2.81603e-21	Ascomycota	Dothideomycetes	Cucurbitariaceae	Pyrenochaetopsis	Pyrenochaetopsis	13	Pathotroph-Saprotroph-Symbiotroph	Endophyte-Lichen Parasite-Undefined Saprotroph	Microfungus	Possible	NULL	Tedersoo L, et al. 2014. Science 346:1256688; Massimo NC, et al. 2015. Microbial Ecology 70:61-76; Lawrey JD, Diederich P. 2016. URL: http://www.lichenicolous.net [24 May 2017]
Geum/Poa	Poa	GTAGGTGAACCTGCGGAAGGATCATTACCGATTTTTAGCGGACCTGATCTTTGATCATGGTCTCGCGAAAACTTGTATTTAAAACCCCACTCTTATAAATTGAATCATTTTATTATATGTATAATAAATAAAGATCACTTTCAACAACGG	39.2647	-18.5653	3.88807	2.10308e-05	Glomeromycota	Glomeromycetes	Glomeraceae	Rhizophagus	Rhizophagus	13	Symbiotroph	Arbuscular Mycorrhizal	NULL	Highly Probable	NULL	Redecker D, et al. 2013. Mycorrhiza 23:515-531
Geum/Poa	Poa	GTAGGTGAACCTGCGGAAGGATCATTACAGTATTCTTTTTGCCAGCGCTTAATTGCGCGGCGAAAAAACCTTACACACAGTGTTTTTTGTTATTACAAGAACTTTTGCTTTGGTCTGTCTCTAGAAATAGAGTTGGGCCAGAGGTTTAAC	335.693	-2.0727	0.538386	0.000895732	Ascomycota	Saccharomycetes	Debaryomycetaceae	Schwanniomyces	Saccharomycetales	7	Saprotroph	Undefined Saprotroph	Yeast	Possible	NULL	Sterkenburg E, et al. 2015. New Phytologist 207:1145-1158
Geum/Poa	Poa	GTAGGTGAACCTGCGGAAGGATCATTAACGAATTACAAAGTCGGCCTTGCTGTTGCTGGTGGAAACACATGTGCACGCTCGGTCGCAAATCCACACACCTGTGCATCTATGACTCGAGGTTGTCGTCGTATGACCGAGAGTAACTTTTAC	9.02228	-33.0055	5.96448	6.29817e-07	Basidiomycota	Agaricomycetes	Sebacinaceae	unidentified	Sebacinaceae	9	Symbiotroph	Ectomycorrhizal	Coralloid	Probable	Terrestrial forming mycorrhizas with a wide range of plants including orchids, Ericaceae and liverworts as well as ectomycorrhizas with conifers and angiosperm trees (Cannon & Kirk 2007)	Cannon PF, Kirk PM. 2007. Fungal Families of the World. CAB International, Cambridge
Geum/Poa	Poa	GTAGGTGAACCTGCGGAAGGATCATTAATGATTTTTTAAGCAAACCAAGCTTTTTTTTTATAAAAAGTGAGGTTTTGCGAACGTATTTAAAACCCCCCACTCTTTTAAAAAAATATATATATTTCATTCATATCAAATGAATAAAAAAAA	49.1001	-23.3817	3.86291	3.64777e-08	Glomeromycota	Glomeromycetes	Glomeraceae	Septoglomus	Septoglomus	13	Symbiotroph	Arbuscular Mycorrhizal	NULL	Highly Probable	NULL	Redecker D, et al. 2013. Mycorrhiza 23:515-531
Geum/Poa	Poa	GTAGGTGAACCTGCGGAAGGATCATTAATGATTTTTTTAAGCAAACCAAGCGAAAGCGAGGTTTTGCGAATATATTTAAAACCCCCCACTCTTTATAAAAGAAAAATTTTTTCATATTCATAAATGAATAAAAAAAAGATCACTTTCAAC	16.8878	-28.4565	5.96503	2.12861e-05	Glomeromycota	Glomeromycetes	Glomeraceae	Septoglomus	Septoglomus	13	Symbiotroph	Arbuscular Mycorrhizal	NULL	Highly Probable	NULL	Redecker D, et al. 2013. Mycorrhiza 23:515-531
Geum/Poa	Poa	GTAGGTGAACCTGCGGAAGGATCATTATCGTGGGGCTTCGGCCCTCTCGAGATAGAACCCTTGCCTTTTTGAGTACCTTTCGTTTCCTCGGCGGGCTCGCCTGCCAATGGGGACCACAAAAAACCCTTTTGTAATACCTGTAATCGTCTG	132.013	-9.9314	1.58331	9.51025e-09	Ascomycota	Dothideomycetes	Sporormiaceae	unidentified	Sporormiaceae	9	Saprotroph	Dung Saprotroph-Plant Saprotroph	Microfungus	Probable	Saprobic, associated with dung and rotting vegetation (Cannon & Kirk 2007)	Cannon PF, Kirk PM. 2007. Fungal Families of the World. CAB International, Cambridge
Geum/Poa	Poa	GTAGGTGAACCTGCGGAAGGATCATTATCGTGGGGCTTCGGCCCTCTCGAGATAGAACCCTTGCCTTTTTGAGTACCCTTCGTTTCCTCGGCGGGCTCGCCTGCCAATGGGGACCACAAAAAACCCTTTTGTAATACCTGTAATCGTCTG	6.52011	-24.4341	5.9649	0.000341773	Ascomycota	Dothideomycetes	Sporormiaceae	Preussia	Sporormiaceae	9	Saprotroph	Dung Saprotroph-Plant Saprotroph	Microfungus	Probable	Saprobic, associated with dung and rotting vegetation (Cannon & Kirk 2007)	Cannon PF, Kirk PM. 2007. Fungal Families of the World. CAB International, Cambridge
Geum/Poa	Poa	GTAGGTGAACCTGCGGAAGGATCATTAATGGTGCTTGCAGAAATGCTTGCACGGCGGCGGCCTTAAAACGCGCCAAATGGCACCCTTTGTTTACGAGTACCGTTCGTTTCCTCGGTGGGCTTGCCTGCCATGAGGACCAACAAAAACCTT	263.199	-2.6648	0.487282	8.81126e-07	Ascomycota	Sordariomycetes	Chaetomiaceae	Trichocladium	Trichocladium	13	Saprotroph	Undefined Saprotroph	NULL	Probable	NULL	Tedersoo L, et al. 2014. Science 346:1256688
Pycnanthemum/Agaratina	Agaratina	GTAGGTGAACCTGCGGAAGGATCATTAATAAATGCTTCATTGCATCCACCTTTTGTGCACTGTAAATATTTCACTTGAATTTTGTCTGACTAATCTTTGTTCTGAAAGGAACATAAATTATAATCTAATACAACTTTTAACAATGGATCT	10.6901	19.7414	3.95164	1.42562e-05	Olpidiomycota	Olpidiomycetes	unidentified	unidentified	-	-	-	-	-	-	Unassigned	-
Pycnanthemum/Agaratina	Agaratina	GTTGGTGAACCAGCGGAGGGATCATTACCGAGTCACGCGCTCAAATAACCCTTCTGTGGACCTGAATTAAAACCGTTGCCTCGGCGGGCGGTCCCCTGCCAAAACCCACGTGGTGTGGACAGGGGACCAGACAGTCCGGCACGCTTAAGG	14.6063	21.0757	4.26344	1.70907e-05	Ascomycota	Sordariomycetes	unidentified	unidentified	-	-	-	-	-	-	Unassigned	-
Pycnanthemum/Agaratina	Agaratina	GTAGGTGAACCTGCGGAAGGATCATTAGTGAATTAAACATGCTTGGTGTCTTCGCTTCGGCAAGGCCCTTGCTTAAATCACATCCTAACACCTGTGAACTGTAAGACGTCTGATGAGGTCTTTGGCCAAGTCATCGTCTGCCCATTTTTA	10.9556	20.1354	4.79789	0.00036012	Basidiomycota	Tremellomycetes	Piskurozymaceae	Solicoccozyma	-	-	-	-	-	-	Unassigned	-
Pycnanthemum/Agaratina	Agaratina	GTAGGTGAACCTGCGGAAGGATCATTAAAAACTTTTTTCCGGGAATTCGTTTCGTCTTCCCGGATTATTTGTATTCAAATCCCACTCTTTATAAATATATCAATTATATAAAACAATATAAAAAAGAAAACTTTCAACAACGGATCTCTT	13.1526	20.1894	4.92072	0.000484916	Glomeromycota	Glomeromycetes	Diversisporaceae	Diversispora	-	-	-	-	-	-	Unassigned	-
Pycnanthemum/Agaratina	Agaratina	GTTGGGGGGGGCGGGGGGGGGGGGGGGCCGGGGTATACAACGCATCAACCCTGTGAACATTCCTAAAACGTTGCTTCGGCGGGACCAGACGGCCCTGTAACAACGGGCCGCCCCCGCCTGAGGACCCCTAACTCTGTTTTTATACTGTTT	5.91727	18.9381	4.84064	0.000910672	Ascomycota	Sordariomycetes	Nectriaceae	Fusarium	-	-	-	-	-	-	Unassigned	-
Pycnanthemum/Agaratina	Agaratina	GTAGGTGAACCTGCGGAAGGATCATTAGAAATTTTTATGTATTCAAAAAATTCCAATCTTTATATCTTAAAAAAAAAAACATAATTCATGAGACAACTTTCAACAACGGATCTCTTGGCTCTT	155.385	17.4104	4.39677	0.000769175	Glomeromycota	Glomeromycetes	Acaulosporaceae	NA	Acaulosporaceae	9	Symbiotroph	Arbuscular Mycorrhizal	NULL	Highly Probable	NULL	Cannon PF, Kirk PM. 2007. Fungal Families of the World. CAB International, Cambridge; Redecker D, et al. 2013. Mycorrhiza 23:515-531
Pycnanthemum/Agaratina	Agaratina	GTAGGTGAACCTGCGGAAGGATCATTATAAAATTTTTCATATATTAAATTTATTTTAATATATAAAATTTATACAAAAATGTATTCAAAACCCACACACTTTATAACCATAAAAAACATTATATCTTTGTATATAATATAAAAAAAACAA	47.9892	22.8516	5.29817	0.000233856	Glomeromycota	Glomeromycetes	Claroideoglomeraceae	Claroideoglomus	Claroideoglomus	13	Symbiotroph	Arbuscular Mycorrhizal	NULL	Highly Probable	NULL	Tedersoo L, et al. 2014. Science 346:1256688
Pycnanthemum/Agaratina	Agaratina	GTAGGTGAACCTGCGGAAGGATCATTATTGATTCACGGGAAAGGGATGTGCTGGCAAAAGATGCTCTCTTTTCGCATTGTGCACTCCTTTACTCCCTCCTTTTGAATTTTGTCCCTGTGCACTCTTTGTAGACGCGAATTTGGAGTCCCT	47.4228	24.3427	5.96368	0.000513624	Basidiomycota	Agaricomycetes	Clavariaceae	unidentified	Clavariaceae	9	Saprotroph-Symbiotroph	Lichenized-Undefined Saprotroph	Clavarioid	Probable	Most species are presumed saprobic on the ground or rotten wood, but many Multiclavula species are lichenized with green algae (Cannon & Kirk 2007)	Cannon PF, Kirk PM. 2007. Fungal Families of the World. CAB International, Cambridge
Pycnanthemum/Agaratina	Agaratina	GTAGGTGAACCTGCGGAAGGATCATTAAAAACTTTTATCCAGGAATTCGTTTCGTCTTCCCGGATTATTTGTATTCAAATCCCACTCTTTATAAATATATCAATTATATAAAACAAAAAATAAAAAAAGAAAACTTTCAACAACGGATCT	39.2578	21.2703	3.18813	1.25946e-09	Glomeromycota	Glomeromycetes	Diversisporaceae	Diversispora	Diversispora	13	Symbiotroph	Arbuscular Mycorrhizal	NULL	Highly Probable	NULL	Redecker D, et al. 2013. Mycorrhiza 23:515-531
Pycnanthemum/Agaratina	Agaratina	GTAGGTGAACCTGCGGAAGGATCATTAAAAACTTTTATCCGGGAATTCGTTTCGTTTTCCGGATTATTTGTATTCAAATCCCACTCTTTTAAAATATATAAATTTATATAAAACAAAAATAAAAAAAGAAAACTTTCAACAACGGATCTC	20.6512	17.1028	3.48162	1.88297e-05	Glomeromycota	Glomeromycetes	Diversisporaceae	NA	Diversisporaceae	9	Symbiotroph	Arbuscular Mycorrhizal	NULL	Highly Probable	NULL	Redecker D, et al. 2013. Mycorrhiza 23:515-531
Pycnanthemum/Agaratina	Agaratina	GTAGGTGAACCTGCGGAGGGATCATTACTGAATGATCATCCTTGATCTTCTCACCCTCAAACCACTGTGGAACACAAGACGTGCTTCGGCGCCGACGGCGCCGCCTTTATGCTTCAACAATGTCCTTTTTGTCTGAAGAATCAAAATGTC	6.63669	18.4631	3.82682	2.66742e-05	Ascomycota	Archaeorhizomycetes	unidentified	unidentified	Fusarium	13	Pathotroph-Saprotroph-Symbiotroph	Animal Pathogen-Endophyte-Lichen Parasite-Plant Pathogen-Soil Saprotroph-Wood Saprotroph	Microfungus	Possible	Likely opportunistic human pathogen (Irinyi et al. 2015)	Duncan CG, Eslyn WE. 1966. Mycologia 58:642-664; Seehann G, et al. 1975. List of Fungi in Soft-Rot Tissue Tests. Institute fur Holzbiologie und Holzschutz, Bundesforschungsanstalt fur Forst - und Holzwirtshaft, Hamburg - Lohbrugge, Germany; Costa IPMW, et al. 2012. Mycotaxon 119:26; Tedersoo L, et al. 2014. Science 346:1256688; Irinyi L, et al. 2015. Medical Mycology 53:313-337; Schroers et al. 2…
Pycnanthemum/Agaratina	Agaratina	GTAGGTGAACCTGCGGAAGGATCATTACTGATTTATGCGAACCTCGCGTCAGCGGGGATCTCGCGTTCGTATTTAAAACACCCACTCTTAAAAAAATTTTTATAATCATATGTAAATAAATAAAAGATCACTTTCAACAACGGATCTCTA	19.7618	21.8114	4.60572	3.80524e-05	Glomeromycota	Glomeromycetes	Glomeraceae	NA	Glomeraceae	9	Symbiotroph	Arbuscular Mycorrhizal	NULL	Highly Probable	NULL	Redecker D, et al. 2013. Mycorrhiza 23:515-531
Pycnanthemum/Agaratina	Agaratina	GTAGGTGAACCTGCGGAAGGATCATTACCAATATAGCGAACCGAGCGTTAGCGAGGCTTCGCGATCAAATTTGTATTTAAAACCCAACTCTTTAAATGTATATTATTATTGTATTTTAAATAATAAAGATCACTTTCAACAACGGATCTC	106.597	22.0208	5.30257	0.000408866	Glomeromycota	Glomeromycetes	Glomeraceae	Glomus	Glomeraceae	9	Symbiotroph	Arbuscular Mycorrhizal	NULL	Highly Probable	NULL	Redecker D, et al. 2013. Mycorrhiza 23:515-531
Pycnanthemum/Agaratina	Agaratina	GTAGGTGAACCTGCGGAAGGATCATTACTGAGTTAGGGTCTTTTTGGCCCGACCTCCAACCCTTTGTTTATTATACCCATGTTGCTTTGGTGGGCCTGCCTTTCGGGGCTGCCGGGGGCATCACCGCCCCTGACCCGTGCCTGCCAGGAG	12.9094	18.9611	3.95952	3.12886e-05	Ascomycota	Eurotiomycetes	Herpotrichiellaceae	unidentified	Herpotrichiellaceae	9	Pathotroph-Saprotroph	Animal Pathogen-Fungal Parasite-Undefined Saprotroph	Facultative Yeast-Microfungus	Probable	Mostly saprobic on plants or other fungi, isolated from soil etc., and from medical sources (Cannon & Kirk 2007)	Cannon PF, Kirk PM. 2007. Fungal Families of the World. CAB International, Cambridge
Pycnanthemum/Agaratina	Agaratina	GTAGGGGGGGGGGGGGGGGGGGCATTACTGAAGTGATTTGGGGATGTTGCTGGCCCCTCTCAAGGGGCATTGTGCACTCCTTGAAACAATTCACAATTTCCACCACACCCCTTGTGCACATCCTGTAGGCACCCTAAACCCACCTCCGGG	17.4094	21.4236	4.314	1.55367e-05	Basidiomycota	Agaricomycetes	Hygrophoraceae	Hygrocybe	Hygrocybe	13	Saprotroph-Symbiotroph	Undefined Saprotroph-Undefined Biotroph	Agaricoid	Probable	Previously classified as Hygrophorus; carbon signature suggests biotrophy with bryophytes, grasses, or understory plants	Tedersoo L, et al. 2014. Science 346:1256688;Lodge et al. 2014. Fungal Diversity 64:1-99; Lodge 2014. Omphalina 5:2-6; Seitzman et al. 2011. Mycologia 103:280-290.
Pycnanthemum/Agaratina	Agaratina	GTTGGGGGGGGCGGGGGGGGGGGGGGGCCGGGGTCTTGCCCGTACGGGTAGATCTCCCACCCTTGAATAACATACATTGTTGCTTTGGCGGACGCTTCGGCAGCCGCCAGAGGACCCTTTACTCTTGTTTACAGTGTCGTCTGAGTCCTC	6.24637	20.0133	3.72894	2.26305e-06	Ascomycota	Leotiomycetes	Helotiales_fam_Incertae_sedis	Mycoarthris	Mycoarthris	13	Saprotroph	Undefined Saprotroph	NULL	Probable	NULL	Tedersoo L, et al. 2014. Science 346:1256688
Pycnanthemum/Agaratina	Agaratina	GTAGGTGAACCTGCGGAAGGATCATTAAAAATAATTCATAGAATTTCGTATTCTTAAACCCTTCCGGTGTACTTGTTCTTGTTGCTTCCATGGGCAGTAGGCCTTTGGCTTACGACCATCGTTAGATGGACCCATGGGAGATAATCATTG	17.2086	19.255	4.08758	4.23493e-05	Ascomycota	Pezizomycetes	Pyronemataceae	Pulvinula	Pulvinula	13	Symbiotroph	Ectomycorrhizal	NULL	Possible	NULL	Rinaldi AC, et al. 2008. Fungal Diversity 33:1-45; Tedersoo L, et al. 2010. Mycorrhiza 20:217-263 (pro parte); http://mycorrhizas.info/ecmf.html
Pycnanthemum/Agaratina	Agaratina	GTAGGTGAACCTGCGGAAGGATCATTATCAAAACAGCGGACTTCGGTCCTTGCTGCACCCTTGTCTTTTGCGTACCGTATGTTTCCTCGGCGGGCTTGCCTGCCGGTTGGACATTATCAAACCTTTTTGTAGTTGCAATCAGCGTCAGAA	6.2791	19.6013	4.72445	0.000411119	Ascomycota	Dothideomycetes	Cucurbitariaceae	Pyrenochaetopsis	Pyrenochaetopsis	13	Pathotroph-Saprotroph-Symbiotroph	Endophyte-Lichen Parasite-Undefined Saprotroph	Microfungus	Possible	NULL	Tedersoo L, et al. 2014. Science 346:1256688; Massimo NC, et al. 2015. Microbial Ecology 70:61-76; Lawrey JD, Diederich P. 2016. URL: http://www.lichenicolous.net [24 May 2017]
Pycnanthemum/Agaratina	Agaratina	GTAGGTGAACCTGCGGAAGGATCATTACTGATTTGCTTAATTGCACCACATGTGTTTTTCTTTGAAACAAACTTGCTTTGGCGGTGGGCCCAGCCTGCCGCCAGAGGTCTAAACTTACAACCAATTTTTTATCAACTTGTCACACCAGAT	68.5439	22.8247	2.64342	1.23366e-15	Ascomycota	Saccharomycetes	Saccharomycetales_fam_Incertae_sedis	Candida	Saccharomycetales	7	Saprotroph	Undefined Saprotroph	Yeast	Possible	NULL	Sterkenburg E, et al. 2015. New Phytologist 207:1145-1158
Pycnanthemum/Agaratina	Agaratina	GTAGGTGAACCTGCGGAAGGATCATTAATGATTTTTTAAGCAAACCAAGCTTTTTTTTTATAAAAAGTGAGGTTTTGCGAATGTATTTAAAACCCCCCACTCTTTTAAAAAAATATATATATTTCATTCATATATAAAATGAATAAAAAA	54.514	22.2772	4.65508	3.12886e-05	Glomeromycota	Glomeromycetes	Glomeraceae	Septoglomus	Septoglomus	13	Symbiotroph	Arbuscular Mycorrhizal	NULL	Highly Probable	NULL	Redecker D, et al. 2013. Mycorrhiza 23:515-531
Pycnanthemum/Agaratina	Agaratina	GTAGGTGAACCTGCGGAAGGATCATTACTGAGTTAGGGTTCTTCCAGAGCCCGATCTCCAACCCTTTGTTAAATTACTTTGTTGCTTTGGCAGGCCCGTCTTTCGGGACCGCCGGGGGGGTTAAGTCACCTCTGGTCAGTGTTTGCCAGT	11.1299	21.5605	4.74962	9.21951e-05	Ascomycota	Eurotiomycetes	Phaeomoniellaceae	NA	Tetracladium	13	Saprotroph	Undefined Saprotroph	NULL	Probable	NULL	Tedersoo L, et al. 2014. Science 346:1256688
Pycnanthemum/Agaratina	Agaratina	GTAGGTGAACCTGCGGAAGGATCATTACTGAATTGTCAACACGAGTTGTTGCTGGTCTTCAAATGGAGACACGTGCACACTCTGTTCACACATCCACTCACACCTGTGCACCCTCTGTAGTTCTGTGGCTTGTGGGGCTCTGTCCCCTTG	11.4308	20.3718	4.30155	3.80524e-05	Basidiomycota	Agaricomycetes	Thelephoraceae	unidentified	Thelephoraceae	9	Saprotroph-Symbiotroph	Ectomycorrhizal-Undefined Saprotroph	Clavarioid	Probable	On the ground, on soil, a few on wood. At least some speices ectomycorrhizal (Cannon & Kirk 2007)	Cannon PF, Kirk PM. 2007. Fungal Families of the World. CAB International, Cambridge
Pycnanthemum/Agaratina	Pycnanthemum	GTAGGTGTTCCTGCGGAAGGATCATTATTGAATCCAAAGGGATGTTGCTGGCCTCTTGACCGTGCACTCCCGCCTTTATATCCACCTGTGCACTTTGATGTAGACTAGGATTCACTTCCGAGTCTATGTTTTCATATACCCTTTATAATT	56.642	-25.8402	3.27486	2.62442e-13	Basidiomycota	Agaricomycetes	Clavariaceae	Clavulinopsis	-	-	-	-	-	-	Unassigned	-
Pycnanthemum/Agaratina	Pycnanthemum	GTAGGTGAACCTGCGGAAGGATCATTAAAAACTTTTTTCCGGGAATTCGTTTCGTTTTCCCGGATTATTTGTATTCAAATCCCACTCTTTATAAATATATCAATTTATATAAAACAAAAATAAAAAAAGAAAACTTTCAACAACGGATCT	37.5923	-22.8232	4.57785	1.46866e-05	Glomeromycota	Glomeromycetes	Diversisporaceae	unidentified	-	-	-	-	-	-	Unassigned	-
Pycnanthemum/Agaratina	Pycnanthemum	GTTGGTGAACCAGCGGAGGGATCATTACCGAGTCACGTACTCAAATAACCCTTCTGTGGACCTGAATTAAACCGTTGCCTCGGCGGGCGGTTCCTTGCCAAACCCACGTGGTGGGCAGGGGACCAGACAGTCCGGCACGCTTAAGGCGTC	6.15985	-22.1922	4.97017	0.000123122	Ascomycota	Sordariomycetes	unidentified	unidentified	-	-	-	-	-	-	Unassigned	-
Pycnanthemum/Agaratina	Pycnanthemum	GTTGGTGAACCAGCGGAGGGATCATTACCGAGTTCTTACAGAACCCTACCCTTGTGTGCTAAGCTACCACCCAGCTTTTACACAAGAGTCCCGGCTTAACCGCCGGGCTATCAGTGTAAAAAACAAAACCTCTGTATTATTATTATTTCT	6.74506	-21.209	4.80272	0.000152386	Ascomycota	Sordariomycetes	Lasiosphaeriaceae	Schizothecium	-	-	-	-	-	-	Unassigned	-
Pycnanthemum/Agaratina	Pycnanthemum	GTTGGTGAACCAGCGGAGGGATCATTACCGAGTCACGTGCTCAAACAACCCTTCTGTGGACCTGAACCAAACCGTTGCCTCGGCGGGCGGTCCCCTGCCAAAACCCACGTGGTGTAGGCAGGGGACCAGACAGTCCGGCACGCTTGAGGC	16.7011	-25.8187	5.96387	0.000220493	Ascomycota	Sordariomycetes	unidentified	unidentified	-	-	-	-	-	-	Unassigned	-
Pycnanthemum/Agaratina	Pycnanthemum	GTAGGTGAACCTGCGGAAGGATCATTAATGATTTTGCGAACTGAGCGTTAGCGAGGTTCTGCGATCACTTGTATTTAAAACCCACACTTTTGAACGTATAAAATTTTTTTGTATGATAAAAATTAAAGATCACTTTCAACAACGGATCTC	16.3786	-21.229	4.98849	0.000287	Glomeromycota	Glomeromycetes	Glomeraceae	Dominikia	-	-	-	-	-	-	Unassigned	-
Pycnanthemum/Agaratina	Pycnanthemum	GTTGGTGAACCAGCGGAGGGATCATTACTGAGTTACACTCTCAACCCTTGCGAATTTTCTTGGTTGCTTCGGCAGATTTTCCCTGGGAGGGAAGCAAACAAATCTGCCAGAGGCTTGCAACTCTGATTTCAGTGGCATTCTGAAGAAACT	5.65187	-20.0179	4.96568	0.000610889	Ascomycota	Sordariomycetes	unidentified	unidentified	-	-	-	-	-	-	Unassigned	-
Pycnanthemum/Agaratina	Pycnanthemum	GTAGGTGAACCTGCGGAAGGATCATTAGAAATTTTTTATGTATTCAAAATTTCAATCTTATAAAAAAATTTTGTATTTTATTTATATAAAATAAAAAAAACAACTTTCAACAACGGATCTCTTGGCTCTT	39.0778	-26.8187	5.96371	0.000109234	Glomeromycota	Glomeromycetes	Acaulosporaceae	Acaulospora	Acaulospora	13	Symbiotroph	Arbuscular Mycorrhizal	NULL	Highly Probable	NULL	Redecker D, et al. 2013. Mycorrhiza 23:515-531
Pycnanthemum/Agaratina	Pycnanthemum	GTAGGTGAACCTGCGGAAGGATCATTAAAGAGTATAGGGGCTTCATGCCCACTAACTCCACCCTTTGTTTACATACCATTGTTGCTTTGGCAGGCCCGTCGCAAGACAACCGGCTTCGGCTGGTCAGTGCCTGCCAGAGGACCTAAAACT	20.9579	-20.5747	4.93187	0.000388733	Ascomycota	Leotiomycetes	Leotiaceae	Alatospora	Alatospora	13	Saprotroph	Undefined Saprotroph	NULL	Probable	NULL	Tedersoo L, et al. 2014. Science 346:1256688
Pycnanthemum/Agaratina	Pycnanthemum	GTAGGTGAACCTGCGGAAGGATCATTAAAAGAACGGGGAGGCGTGCGCTCGATTTCTCTGGGAATCGGGACACGCTTCCTTTTAGTATCCAAATTCATTATATTTTTTTTTGTTTCGGAATCCGGCGATTACATGCTCGATTCTAAAATG	52.2853	-21.2891	4.62663	7.07922e-05	Glomeromycota	Archaeosporomycetes	Ambisporaceae	Ambispora	Ambispora	13	Symbiotroph	Arbuscular Mycorrhizal	NULL	Highly Probable	NULL	Redecker D, et al. 2013. Mycorrhiza 23:515-531
Pycnanthemum/Agaratina	Pycnanthemum	GTAGGTGAACCTGCGGAAGGATCATTATTGAATGAATCTAGAGTTTGGTTGTCGCTGGCCTCCCAATAGGGGCATGTGCACACCTTCTCTTTTCATCCACACACACCTGTGCACTTGTGAGACGGAGGATTGAAAAGTCCTCCGTCTACT	20.6292	-17.447	4.18404	0.000388733	Basidiomycota	Agaricomycetes	Ceratobasidiaceae	NA	Ceratobasidiaceae	9	Pathotroph-Saprotroph-Symbiotroph	Endomycorrhizal-Plant Pathogen-Undefined Saprotroph	Microfungus	Possible	Best known as plant pathogens, but also saprobic. Species are endomycorrhizal with a wide range of plant roots - especially of Orchidaceae but also even bryophytes (Cannon & Kirk 2007)	Cannon PF, Kirk PM. 2007. Fungal Families of the World. CAB International, Cambridge
Pycnanthemum/Agaratina	Pycnanthemum	GTAGGTGAACCTGCGGAAGGATCATTATAAAATTTTTCATATTAAATTTATTTTAATATATAAAATTTATACAAAAATGTATTCAAAACCCACACACTTTATAACCATAAAAAAACATTATATCTTTGTATATAATATAAAAAAACAACT	7.44255	-24.1508	5.96399	0.000577467	Glomeromycota	Glomeromycetes	Claroideoglomeraceae	Claroideoglomus	Claroideoglomus	13	Symbiotroph	Arbuscular Mycorrhizal	NULL	Highly Probable	NULL	Tedersoo L, et al. 2014. Science 346:1256688
Pycnanthemum/Agaratina	Pycnanthemum	GTAGGTGAACCTGCGGAAGGATCATTATAAAATTTTCATATATTTAAATTTATTTTAATATATAAAATTTATACAAAAATGTATTCAAAACCCACACACTTTATAACCATAAAAAAACATTATATCTTTGTATATAATATAAAAAAACAA	6.09493	-23.8805	5.96407	0.000652366	Glomeromycota	Glomeromycetes	Claroideoglomeraceae	Claroideoglomus	Claroideoglomus	13	Symbiotroph	Arbuscular Mycorrhizal	NULL	Highly Probable	NULL	Tedersoo L, et al. 2014. Science 346:1256688
Pycnanthemum/Agaratina	Pycnanthemum	GTAGGTGAACCTGCGGAAGGATCATTATTGATTTTTAAAGATGTGCTGGCCTTTATGGGTATGTGCACTCTTAAAAAACCCAATATCCACCTGTGCACTTTCTGTAGGCATGTTTGCCTATGCATTTTTTACACACACCATGTTATATTT	7.77954	-25.5897	5.02841	8.96374e-06	Basidiomycota	Agaricomycetes	Clavariaceae	Clavaria	Clavaria	13	Saprotroph	Undefined Saprotroph	Clavarioid	Probable	NULL	Tedersoo L, et al. 2014. Science 346:1256688
Pycnanthemum/Agaratina	Pycnanthemum	GTAGGTGAACCTGCGGAAGGATCATTATTGATTGATTAAAGGGATGTGCTGGCAAAAATCTATTTTGCATGTGCACTCCTGAAATCTTCATCCACTTGTGCCACTTTGTAGACAAAAAGTCAATGAAATAATTTATTGCTTTTGTCTATG	7.37996	-24.2964	5.96422	0.00052612	Basidiomycota	Agaricomycetes	Clavariaceae	Clavaria	Clavaria	13	Saprotroph	Undefined Saprotroph	Clavarioid	Probable	NULL	Tedersoo L, et al. 2014. Science 346:1256688
Pycnanthemum/Agaratina	Pycnanthemum	GTAGGTGAACCTGCGGAAGGATCATTATTGAATCCAAAGGGATGTTGCTGGCCTTTTTGACCGTGCACTCCCGCCTTTATATCCACCTGTGCACTTTGATGTAGACTAGGATTCGCTTCCGAGTCTATGTTTTCATATACCCTTTATAAT	286.488	-27.2716	2.82076	2.15289e-19	Basidiomycota	Agaricomycetes	Clavariaceae	Clavulinopsis	Clavulinopsis	13	Saprotroph	Undefined Saprotroph	Clavarioid	Probable	NULL	Rinaldi AC, et al. 2008. Fungal Diversity 33:1-45; Tedersoo L, et al. 2010. Mycorrhiza 20:217-263; http://mycorrhizas.info/ecmf.html
Pycnanthemum/Agaratina	Pycnanthemum	GTAGGTGAACCTGCGGAAGGATCATTATTGGATCCAAAGGGATGTTGCTGGCCTTTTTGACCGTGCACTCCCGCCTTTATATCCACCTGTGCACTTTGATGTAGACTAGGATTCACTTCCGAGTCTATGTTTTCATATACCCTTTATAAT	321.518	-27.1241	2.84494	5.26835e-19	Basidiomycota	Agaricomycetes	Clavariaceae	Clavulinopsis	Clavulinopsis	13	Saprotroph	Undefined Saprotroph	Clavarioid	Probable	NULL	Rinaldi AC, et al. 2008. Fungal Diversity 33:1-45; Tedersoo L, et al. 2010. Mycorrhiza 20:217-263; http://mycorrhizas.info/ecmf.html
Pycnanthemum/Agaratina	Pycnanthemum	GTAGGTGAACCTGCGGAAGGATCATTATTGAATCCAAAGGGATGTTGCTGGCCTTTTTGACCGTGCACTCCCGCCTTTATATCCACCTGTGCACTTTGATGTAGACTAGGATTCACTTCCGGGTCTATGTTTTCATATACCCTTTATAAT	239.522	-26.6898	3.0571	6.63325e-16	Basidiomycota	Agaricomycetes	Clavariaceae	Clavulinopsis	Clavulinopsis	13	Saprotroph	Undefined Saprotroph	Clavarioid	Probable	NULL	Rinaldi AC, et al. 2008. Fungal Diversity 33:1-45; Tedersoo L, et al. 2010. Mycorrhiza 20:217-263; http://mycorrhizas.info/ecmf.html
Pycnanthemum/Agaratina	Pycnanthemum	GTAGGTGAACCTGCGGAGGGATCATTATTGAATCCAAAGGGATGTTGCTGGCCTTTTTGACCGTGCACTCCCGCCTTTATATCCACCTGTGCACTTTGATGTAGACTAGGATTCACTTCCGAGTCTATGTTTTCATATACCCTTTATAAT	322.084	-26.6488	3.11395	2.00442e-15	Basidiomycota	Agaricomycetes	Clavariaceae	Clavulinopsis	Clavulinopsis	13	Saprotroph	Undefined Saprotroph	Clavarioid	Probable	NULL	Rinaldi AC, et al. 2008. Fungal Diversity 33:1-45; Tedersoo L, et al. 2010. Mycorrhiza 20:217-263; http://mycorrhizas.info/ecmf.html
Pycnanthemum/Agaratina	Pycnanthemum	GTAGGTGAACCTGCGGAAGGGTCATTATTGAATCCAAAGGGATGTTGCTGGCCTTTTTGACCGTGCACTCCCGCCTTTATATCCACCTGTGCACTTTGATGTAGACTAGGATTCACTTCCGAGTCTATGTTTTCATATACCCTTTATAAT	244.854	-26.6477	3.16047	5.09744e-15	Basidiomycota	Agaricomycetes	Clavariaceae	Clavulinopsis	Clavulinopsis	13	Saprotroph	Undefined Saprotroph	Clavarioid	Probable	NULL	Rinaldi AC, et al. 2008. Fungal Diversity 33:1-45; Tedersoo L, et al. 2010. Mycorrhiza 20:217-263; http://mycorrhizas.info/ecmf.html
Pycnanthemum/Agaratina	Pycnanthemum	GTAGGTGAACCTGCGGAAGGATCATTATTGAATCCAAAGGGATGTTGCTGGCCTTTTTGACCGTGCGCTCCCGCCTTTATATCCACCTGTGCACTTTGATGTAGACTAGGATTCACTTCCGAGTCTATGTTTTCATATACCCTTTATAAT	260.193	-26.6867	3.19784	9.29328e-15	Basidiomycota	Agaricomycetes	Clavariaceae	Clavulinopsis	Clavulinopsis	13	Saprotroph	Undefined Saprotroph	Clavarioid	Probable	NULL	Rinaldi AC, et al. 2008. Fungal Diversity 33:1-45; Tedersoo L, et al. 2010. Mycorrhiza 20:217-263; http://mycorrhizas.info/ecmf.html
Pycnanthemum/Agaratina	Pycnanthemum	GTAGGTGAACCTGCGGAAGGATCATTATTGAATCCAAAGGGATGTTGCTGGCCTTTTTGACCGTGCACTCCCGCCCTTATATCCACCTGTGCACTTTGATGTAGACTAGGATTCACTTCCGAGTCTATGTTTTCATATACCCTTTATAAT	279.207	-27.2497	3.35177	4.99141e-14	Basidiomycota	Agaricomycetes	Clavariaceae	Clavulinopsis	Clavulinopsis	13	Saprotroph	Undefined Saprotroph	Clavarioid	Probable	NULL	Rinaldi AC, et al. 2008. Fungal Diversity 33:1-45; Tedersoo L, et al. 2010. Mycorrhiza 20:217-263; http://mycorrhizas.info/ecmf.html
Pycnanthemum/Agaratina	Pycnanthemum	GTAGGTGAACCTGCGGAAGGATCATTATTGAATCCAAAGGGATGTTGCTGGCCTTTTTGACCGTGCACTCCCGCCTTTATATCCACCTGTGCGCTTTGATGTAGACTAGGATTCACTTCCGAGTCTATGTTTTCATATACCCTTTATAAT	219.028	-26.55	3.30688	1.03031e-13	Basidiomycota	Agaricomycetes	Clavariaceae	Clavulinopsis	Clavulinopsis	13	Saprotroph	Undefined Saprotroph	Clavarioid	Probable	NULL	Rinaldi AC, et al. 2008. Fungal Diversity 33:1-45; Tedersoo L, et al. 2010. Mycorrhiza 20:217-263; http://mycorrhizas.info/ecmf.html
Pycnanthemum/Agaratina	Pycnanthemum	GTAGGTGAACCTGCGGAAGGATCGTTATTGAATCCAAAGGGATGTTGCTGGCCTTTTTGACCGTGCACTCCCGCCTTTATATCCACCTGTGCACTTTGATGTAGACTAGGATTCACTTCCGAGTCTATGTTTTCATATACCCTTTATAAT	186.066	-26.4517	3.34455	2.46937e-13	Basidiomycota	Agaricomycetes	Clavariaceae	Clavulinopsis	Clavulinopsis	13	Saprotroph	Undefined Saprotroph	Clavarioid	Probable	NULL	Rinaldi AC, et al. 2008. Fungal Diversity 33:1-45; Tedersoo L, et al. 2010. Mycorrhiza 20:217-263; http://mycorrhizas.info/ecmf.html
Pycnanthemum/Agaratina	Pycnanthemum	GTAGGTGAACCTGCGGAAGGATCATTATTGAATCCAAGGGGATGTTGCTGGCCTTTTTGACCGTGCACTCCCGCCTTTATATCCACCTGTGCACTTTGATGTAGACTAGGATTCACTTCCGAGTCTATGTTTTCATATACCCTTTATAAT	215.791	-27.1492	3.60567	4.0955e-12	Basidiomycota	Agaricomycetes	Clavariaceae	Clavulinopsis	Clavulinopsis	13	Saprotroph	Undefined Saprotroph	Clavarioid	Probable	NULL	Rinaldi AC, et al. 2008. Fungal Diversity 33:1-45; Tedersoo L, et al. 2010. Mycorrhiza 20:217-263; http://mycorrhizas.info/ecmf.html
Pycnanthemum/Agaratina	Pycnanthemum	GTAGGTGAACCTGCGGAAGGATCATTATTGAATCCAAAGGGATGTTGCTGGCCTTTTTGACCGCGCACTCCCGCCTTTATATCCACCTGTGCACTTTGATGTAGACTAGGATTCACTTCCGAGTCTATGTTTTCATATACCCTTTATAAT	267.041	-26.5378	3.55573	6.30044e-12	Basidiomycota	Agaricomycetes	Clavariaceae	Clavulinopsis	Clavulinopsis	13	Saprotroph	Undefined Saprotroph	Clavarioid	Probable	NULL	Rinaldi AC, et al. 2008. Fungal Diversity 33:1-45; Tedersoo L, et al. 2010. Mycorrhiza 20:217-263; http://mycorrhizas.info/ecmf.html
Pycnanthemum/Agaratina	Pycnanthemum	GTAGGTGAACCTGCGGAAGGATCATTATTGAATCCAAAGGGATGTTGCTGGCCTTTTTGACCGTGCACTCCCGCCTTTATATCCACCTGTGCACTTTGATGTAGACTAGGGTTCACTTCCGAGTCTATGTTTTCATATACCCTTTATAAT	200.302	-26.3338	3.58516	1.34309e-11	Basidiomycota	Agaricomycetes	Clavariaceae	Clavulinopsis	Clavulinopsis	13	Saprotroph	Undefined Saprotroph	Clavarioid	Probable	NULL	Rinaldi AC, et al. 2008. Fungal Diversity 33:1-45; Tedersoo L, et al. 2010. Mycorrhiza 20:217-263; http://mycorrhizas.info/ecmf.html
Pycnanthemum/Agaratina	Pycnanthemum	GTAGGTGAACCTGCGGAAGGATCATTATTGAATCCAAAGGGATGTTGCTGGCCTTTTTGACCGTGCACTCCCGCCTTTATATCCACCTGTGCACTTTGATGTAGACTAGGATTCACTTCCGAGTCTATGTTTTTATATACCCTTTATAAT	140.015	-26.0962	3.56682	1.56749e-11	Basidiomycota	Agaricomycetes	Clavariaceae	Clavulinopsis	Clavulinopsis	13	Saprotroph	Undefined Saprotroph	Clavarioid	Probable	NULL	Rinaldi AC, et al. 2008. Fungal Diversity 33:1-45; Tedersoo L, et al. 2010. Mycorrhiza 20:217-263; http://mycorrhizas.info/ecmf.html
Pycnanthemum/Agaratina	Pycnanthemum	GTAGGTGAACCTGCGGAAGGATCATTATTGAATCCAAAGGGATGTTGCTGGCCTTTTTGACCGTGCACTCCCGCCTTTATATCCACCTGTGCACTTTGATGTAGACTAGGATTCACTTCCGAGTCTATGTCTTCATATACCCTTTATAAT	313.817	-26.8862	3.91051	3.40395e-10	Basidiomycota	Agaricomycetes	Clavariaceae	Clavulinopsis	Clavulinopsis	13	Saprotroph	Undefined Saprotroph	Clavarioid	Probable	NULL	Rinaldi AC, et al. 2008. Fungal Diversity 33:1-45; Tedersoo L, et al. 2010. Mycorrhiza 20:217-263; http://mycorrhizas.info/ecmf.html
Pycnanthemum/Agaratina	Pycnanthemum	GTAGGTGAACCTGCGGAAGGATCATTATTGAATCCAAAGGGATGTTGCTGGCCTTTTTGACCGTGCACTCCCGCCTTTATATCCACCTGTGCACTTTGATGTAGACTAGGATCCACTTCCGAGTCTATGTTTTCATATACCCTTTATAAT	274.632	-26.3292	3.88213	6.19208e-10	Basidiomycota	Agaricomycetes	Clavariaceae	Clavulinopsis	Clavulinopsis	13	Saprotroph	Undefined Saprotroph	Clavarioid	Probable	NULL	Rinaldi AC, et al. 2008. Fungal Diversity 33:1-45; Tedersoo L, et al. 2010. Mycorrhiza 20:217-263; http://mycorrhizas.info/ecmf.html
Pycnanthemum/Agaratina	Pycnanthemum	GCCGGTGAACCTGCGGAAGGATCATTATTGAATCCAAAGGGATGTTGCTGGCCTTTTTGACCGTGCACTCCCGCCTTTATATCCACCTGTGCACTTTGATGTAGACTAGGATTCACTTCCGAGTCTATGTTTTCATATACCCTTTATAAT	28.5931	-23.0001	3.47178	1.65248e-09	Basidiomycota	Agaricomycetes	Clavariaceae	Clavulinopsis	Clavulinopsis	13	Saprotroph	Undefined Saprotroph	Clavarioid	Probable	NULL	Rinaldi AC, et al. 2008. Fungal Diversity 33:1-45; Tedersoo L, et al. 2010. Mycorrhiza 20:217-263; http://mycorrhizas.info/ecmf.html
Pycnanthemum/Agaratina	Pycnanthemum	GTAGGTGAACCTGCGGAAGGATCATTATTGAGTCCAAAGGGATGTTGCTGGCCTTTTTGACCGTGCACTCCCGCCTTTATATCCACCTGTGCACTTTGATGTAGACTAGGATTCACTTCCGAGTCTATGTTTTCATATACCCTTTATAAT	192.025	-26.359	4.15181	9.0793e-09	Basidiomycota	Agaricomycetes	Clavariaceae	Clavulinopsis	Clavulinopsis	13	Saprotroph	Undefined Saprotroph	Clavarioid	Probable	NULL	Rinaldi AC, et al. 2008. Fungal Diversity 33:1-45; Tedersoo L, et al. 2010. Mycorrhiza 20:217-263; http://mycorrhizas.info/ecmf.html
Pycnanthemum/Agaratina	Pycnanthemum	GTAGGTGAACCTGCGGAAGGATCATTATTGAATCCAAAGGGGTGTTGCTGGCCTTTTTGACCGTGCACTCCCGCCTTTATATCCACCTGTGCACTTTGATGTAGACTAGGATTCACTTCCGAGTCTATGTTTTCATATACCCTTTATAAT	193.922	-26.4575	4.16401	9.0793e-09	Basidiomycota	Agaricomycetes	Clavariaceae	Clavulinopsis	Clavulinopsis	13	Saprotroph	Undefined Saprotroph	Clavarioid	Probable	NULL	Rinaldi AC, et al. 2008. Fungal Diversity 33:1-45; Tedersoo L, et al. 2010. Mycorrhiza 20:217-263; http://mycorrhizas.info/ecmf.html
Pycnanthemum/Agaratina	Pycnanthemum	GTAGGTGAACCTGCGGAAGGATCATTATTGAATCCAAAGGGATGTTGCTGGCCTTTTTGACCGTGCACTCCCGCCTTTATATCCACCTGTGCACTTTGATGTAGACTAGGATTCACTTCTGAGTCTATGTTTTCATATACCCTTTATAAT	265.6	-27.3182	4.38595	1.82363e-08	Basidiomycota	Agaricomycetes	Clavariaceae	Clavulinopsis	Clavulinopsis	13	Saprotroph	Undefined Saprotroph	Clavarioid	Probable	NULL	Rinaldi AC, et al. 2008. Fungal Diversity 33:1-45; Tedersoo L, et al. 2010. Mycorrhiza 20:217-263; http://mycorrhizas.info/ecmf.html
Pycnanthemum/Agaratina	Pycnanthemum	GTAGGTGAACCTGCGGAAGGATCATTATTGAATCCAAAGGGATGTTGCTGGCCTTTTTGACCGTGCACTCCCGCCTTTATATCCGCCTGTGCACTTTGATGTAGACTAGGATTCACTTCCGAGTCTATGTTTTCATATACCCTTTATAAT	147.856	-25.1723	4.32717	2.01835e-07	Basidiomycota	Agaricomycetes	Clavariaceae	Clavulinopsis	Clavulinopsis	13	Saprotroph	Undefined Saprotroph	Clavarioid	Probable	NULL	Rinaldi AC, et al. 2008. Fungal Diversity 33:1-45; Tedersoo L, et al. 2010. Mycorrhiza 20:217-263; http://mycorrhizas.info/ecmf.html
Pycnanthemum/Agaratina	Pycnanthemum	GTAGGTGAACCTGCGGAAGGATCATTATTGAATCCAAAGGGATGTTGCTGGCCTTTTTGACCGTGCACTCCCGCCTTTATATCCACCTGCGCACTTTGATGTAGACTAGGATTCACTTCCGAGTCTATGTTTTCATATACCCTTTATAAT	190.068	-26.0867	4.7823	1.42415e-06	Basidiomycota	Agaricomycetes	Clavariaceae	Clavulinopsis	Clavulinopsis	13	Saprotroph	Undefined Saprotroph	Clavarioid	Probable	NULL	Rinaldi AC, et al. 2008. Fungal Diversity 33:1-45; Tedersoo L, et al. 2010. Mycorrhiza 20:217-263; http://mycorrhizas.info/ecmf.html
Pycnanthemum/Agaratina	Pycnanthemum	GTAGGTGAACCTGCAGAAGGATCATTATTGAATCCAAAGGGATGTTGCTGGCCTCTTGACCGTGCACTCCCGCCTTTATATCCACCTGTGCACTTTGATGTAGACTAGGATTCACTTCCGAGTCTATGTTTTCATATACCCTTTATAATT	233.958	-25.2765	5.1567	1.94879e-05	Basidiomycota	Agaricomycetes	Clavariaceae	Clavulinopsis	Clavulinopsis	13	Saprotroph	Undefined Saprotroph	Clavarioid	Probable	NULL	Rinaldi AC, et al. 2008. Fungal Diversity 33:1-45; Tedersoo L, et al. 2010. Mycorrhiza 20:217-263; http://mycorrhizas.info/ecmf.html
Pycnanthemum/Agaratina	Pycnanthemum	GTAGGGGGGGGGGGGGTAGGATCATTATTGAATCCAAAGGGATGTTGCTGGCCTTTTTGACCGTGCACTCCCGCCTTTATATCCACCTGTGCACTTTGATGTAGACTAGGATTCACTTCCGAGTCTATGTTTTCATATACCCTTTATAAT	26.2636	-22.8188	4.6942	2.30422e-05	Basidiomycota	Agaricomycetes	Clavariaceae	Clavulinopsis	Clavulinopsis	13	Saprotroph	Undefined Saprotroph	Clavarioid	Probable	NULL	Rinaldi AC, et al. 2008. Fungal Diversity 33:1-45; Tedersoo L, et al. 2010. Mycorrhiza 20:217-263; http://mycorrhizas.info/ecmf.html
Pycnanthemum/Agaratina	Pycnanthemum	GTAGGTGAACCTGCGGAAGGATCATTATTGAATCCAAAGGGATGTTGCTGGCCTTTTTGACCGTGCACTCCCGCCTTTATATCCACCTGTGCACTTTGATGTAGACTAGGACTCACTTCCGAGTCTATGTTTTCATATACCCTTTATAAT	179.742	-24.8896	5.13924	2.47675e-05	Basidiomycota	Agaricomycetes	Clavariaceae	Clavulinopsis	Clavulinopsis	13	Saprotroph	Undefined Saprotroph	Clavarioid	Probable	NULL	Rinaldi AC, et al. 2008. Fungal Diversity 33:1-45; Tedersoo L, et al. 2010. Mycorrhiza 20:217-263; http://mycorrhizas.info/ecmf.html
Pycnanthemum/Agaratina	Pycnanthemum	GTAGGTGAACCTGCGGAAGGATCATTATTGAATCCGAAGGGATGTTGCTGGCCTTTTTGACCGTGCACTCCCGCCTTTATATCCACCTGTGCACTTTGATGTAGACTAGGATTCACTTCCGAGTCTATGTTTTCATATACCCTTTATAAT	117.503	-24.4044	5.56899	0.000175571	Basidiomycota	Agaricomycetes	Clavariaceae	Clavulinopsis	Clavulinopsis	13	Saprotroph	Undefined Saprotroph	Clavarioid	Probable	NULL	Rinaldi AC, et al. 2008. Fungal Diversity 33:1-45; Tedersoo L, et al. 2010. Mycorrhiza 20:217-263; http://mycorrhizas.info/ecmf.html
Pycnanthemum/Agaratina	Pycnanthemum	ATAGGTGAACCTGCGGAAGGATCATTATTGAATCCAAAGGGATGTTGCTGGCCTCTTGACCGTGCACTCCCGCCTTTATATCCACCTGTGCACTTTGATGTAGACTAGGATTCACTTCCGAGTCTATGTTTTCATATACCCTTTATAATT	326.708	-25.6729	5.9637	0.00023943	Basidiomycota	Agaricomycetes	Clavariaceae	Clavulinopsis	Clavulinopsis	13	Saprotroph	Undefined Saprotroph	Clavarioid	Probable	NULL	Rinaldi AC, et al. 2008. Fungal Diversity 33:1-45; Tedersoo L, et al. 2010. Mycorrhiza 20:217-263; http://mycorrhizas.info/ecmf.html
Pycnanthemum/Agaratina	Pycnanthemum	GTAGGTGAACCTGCGGAAGGATCATTATTGAATCCAAAGGGATGTTGCTGGCCTTTCTGACCGTGCACTCCCGCCTTTATATCCACCTGTGCACTTTGATGTAGACTAGGATTCACTTCCGAGTCTATGTTTTCATATACCCTTTATAAT	155.285	-25.2497	5.88445	0.000251517	Basidiomycota	Agaricomycetes	Clavariaceae	Clavulinopsis	Clavulinopsis	13	Saprotroph	Undefined Saprotroph	Clavarioid	Probable	NULL	Rinaldi AC, et al. 2008. Fungal Diversity 33:1-45; Tedersoo L, et al. 2010. Mycorrhiza 20:217-263; http://mycorrhizas.info/ecmf.html
Pycnanthemum/Agaratina	Pycnanthemum	GTAGGTGAACCTGCGGAAGGATCATTATTGAATCCAAAGGGATGTTGCTGGCCTTTTTGACCGTGCACTCCCGCCTTTATATCCACCTGTGCACTTTGATGTAGACTAGGATTCACTTCCGAGTCTATGTTTCCATATACCCTTTATAAT	202.946	-25.379	5.96372	0.000287	Basidiomycota	Agaricomycetes	Clavariaceae	Clavulinopsis	Clavulinopsis	13	Saprotroph	Undefined Saprotroph	Clavarioid	Probable	NULL	Rinaldi AC, et al. 2008. Fungal Diversity 33:1-45; Tedersoo L, et al. 2010. Mycorrhiza 20:217-263; http://mycorrhizas.info/ecmf.html
Pycnanthemum/Agaratina	Pycnanthemum	GTAGGTGAACCTGCGGAAGGATCATTATTGAATCCAAAGGGATGTTGCTGGCCTTTTTGACTGTGCACTCCCGCCTTTATATCCACCTGTGCACTTTGATGTAGACTAGGATTCACTTCCGAGTCTATGTTTTCATATACCCTTTATAAT	70.5557	-24.3149	5.79515	0.00036012	Basidiomycota	Agaricomycetes	Clavariaceae	Clavulinopsis	Clavulinopsis	13	Saprotroph	Undefined Saprotroph	Clavarioid	Probable	NULL	Rinaldi AC, et al. 2008. Fungal Diversity 33:1-45; Tedersoo L, et al. 2010. Mycorrhiza 20:217-263; http://mycorrhizas.info/ecmf.html
Pycnanthemum/Agaratina	Pycnanthemum	GTAGGTGAACCTGCGGAAGGATCATTATTGAATCCAAAGGGATGTTGCTGGCCTTTTTGACCGTGCACTCCCGCCTTTATATCCACCTGTGCACTTTGATGTAGACTAGGATTCACCTCCGAGTCTATGTTTTCATATACCCTTTATAAT	150.531	-24.1343	5.96385	0.000577863	Basidiomycota	Agaricomycetes	Clavariaceae	Clavulinopsis	Clavulinopsis	13	Saprotroph	Undefined Saprotroph	Clavarioid	Probable	NULL	Rinaldi AC, et al. 2008. Fungal Diversity 33:1-45; Tedersoo L, et al. 2010. Mycorrhiza 20:217-263; http://mycorrhizas.info/ecmf.html
Pycnanthemum/Agaratina	Pycnanthemum	GTAGGTGAACCTGCGGAAGGATCATTATTGAATCCAAAGGGATGCTGCTGGCCTTTTTGACCGTGCACTCCCGCCTTTATATCCACCTGTGCACTTTGATGTAGACTAGGATTCACTTCCGAGTCTATGTTTTCATATACCCTTTATAAT	113.392	-24.0166	5.96392	0.000615565	Basidiomycota	Agaricomycetes	Clavariaceae	Clavulinopsis	Clavulinopsis	13	Saprotroph	Undefined Saprotroph	Clavarioid	Probable	NULL	Rinaldi AC, et al. 2008. Fungal Diversity 33:1-45; Tedersoo L, et al. 2010. Mycorrhiza 20:217-263; http://mycorrhizas.info/ecmf.html
Pycnanthemum/Agaratina	Pycnanthemum	GTAGGTGAACCTGCGGAAGGATCATTATTGAATCCAGAGGGATGTTGCTGGCCTTTTTGACCGTGCACTCCCGCCTTTATATCCACCTGTGCACTTTGATGTAGACTAGGATTCACTTCCGAGTCTATGTTTTCATATACCCTTTATAAT	116.808	-23.9847	5.96394	0.000623289	Basidiomycota	Agaricomycetes	Clavariaceae	Clavulinopsis	Clavulinopsis	13	Saprotroph	Undefined Saprotroph	Clavarioid	Probable	NULL	Rinaldi AC, et al. 2008. Fungal Diversity 33:1-45; Tedersoo L, et al. 2010. Mycorrhiza 20:217-263; http://mycorrhizas.info/ecmf.html
Pycnanthemum/Agaratina	Pycnanthemum	GTAGGTGAACCTGCGGAAGGATCATTATTGAATCCAAAGGGATGTTGCCGGCCTTTTTGACCGTGCACTCCCGCCTTTATATCCACCTGTGCACTTTGATGTAGACTAGGATTCACTTCCGAGTCTATGTTTTCATATACCCTTTATAAT	126.755	-23.9521	5.96389	0.000631293	Basidiomycota	Agaricomycetes	Clavariaceae	Clavulinopsis	Clavulinopsis	13	Saprotroph	Undefined Saprotroph	Clavarioid	Probable	NULL	Rinaldi AC, et al. 2008. Fungal Diversity 33:1-45; Tedersoo L, et al. 2010. Mycorrhiza 20:217-263; http://mycorrhizas.info/ecmf.html
Pycnanthemum/Agaratina	Pycnanthemum	GTAGGTGAACCTGCGGAAGGATCATTATCGAATCCAAAGGGATGTTGCTGGCCTTTTTGACCGTGCACTCCCGCCTTTATATCCACCTGTGCACTTTGATGTAGACTAGGATTCACTTCCGAGTCTATGTTTTCATATACCCTTTATAAT	103.766	-23.8776	5.96393	0.000652366	Basidiomycota	Agaricomycetes	Clavariaceae	Clavulinopsis	Clavulinopsis	13	Saprotroph	Undefined Saprotroph	Clavarioid	Probable	NULL	Rinaldi AC, et al. 2008. Fungal Diversity 33:1-45; Tedersoo L, et al. 2010. Mycorrhiza 20:217-263; http://mycorrhizas.info/ecmf.html
Pycnanthemum/Agaratina	Pycnanthemum	GTAGGTGAACCTGCGGAAGGATCATTATTGAATCCAAAGGGATGTTGCTGGCCTTTTTGACCGTGCACTCCCGCCTTTATATCCACCTGTGCACTTTGATGTGGACTAGGATTCACTTCCGAGTCTATGTTTTCATATACCCTTTATAAT	93.942	-23.674	5.96397	0.000745895	Basidiomycota	Agaricomycetes	Clavariaceae	Clavulinopsis	Clavulinopsis	13	Saprotroph	Undefined Saprotroph	Clavarioid	Probable	NULL	Rinaldi AC, et al. 2008. Fungal Diversity 33:1-45; Tedersoo L, et al. 2010. Mycorrhiza 20:217-263; http://mycorrhizas.info/ecmf.html
Pycnanthemum/Agaratina	Pycnanthemum	GTAGGTGAACCTGCGGAAGGATCATTATTGAATCCAAAGGGATGTTGCTGGCCTTTTTGACCGTGCACTCCCGCCTTTATACCCACCTGTGCACTTTGATGTAGACTAGGATTCACTTCCGAGTCTATGTTTTCATATACCCTTTATAAT	129.907	-23.4934	5.96387	0.000829941	Basidiomycota	Agaricomycetes	Clavariaceae	Clavulinopsis	Clavulinopsis	13	Saprotroph	Undefined Saprotroph	Clavarioid	Probable	NULL	Rinaldi AC, et al. 2008. Fungal Diversity 33:1-45; Tedersoo L, et al. 2010. Mycorrhiza 20:217-263; http://mycorrhizas.info/ecmf.html
Pycnanthemum/Agaratina	Pycnanthemum	GTGGGTGAACCTGCGGAAGGATCATTATTGAATCCAAAGGGATGTTGCTGGCCTTTTTGACCGTGCACTCCCGCCTTTATATCCACCTGTGCACTTTGATGTAGACTAGGATTCACTTCCGAGTCTATGTTTTCATATACCCTTTATAAT	74.6484	-23.4782	5.96406	0.000831147	Basidiomycota	Agaricomycetes	Clavariaceae	Clavulinopsis	Clavulinopsis	13	Saprotroph	Undefined Saprotroph	Clavarioid	Probable	NULL	Rinaldi AC, et al. 2008. Fungal Diversity 33:1-45; Tedersoo L, et al. 2010. Mycorrhiza 20:217-263; http://mycorrhizas.info/ecmf.html
Pycnanthemum/Agaratina	Pycnanthemum	GTAGGTGAACCTGCGGAAGGATCATTACACACTGAGCAATGCCTATAGGGTGCGACCGGCTTTTGCGGTCGTCTCTAGAGGTGTAGCCAGCCTACCCTTGCTTATATCAACCTTTGTGCATCCCTCGGCGGGGAGACCCGCCGCTGGGAC	7.06236	-23.2379	4.43672	4.36249e-06	Ascomycota	Dothideomycetes	Dictyosporiaceae	unidentified	Dictyosporiaceae	9	Saprotroph	Undefined Saprotroph	Microfungus	Probable	NULL	Tedersoo L, et al. 2014. Science 346:1256688 (doi:10.1126/science.1256688)
Pycnanthemum/Agaratina	Pycnanthemum	GTAGGTGAACCTGCGGAAGGATCATTACCTAGAGTTGTAGGCTTTGCCTGCTATCTCTTACCCATGTCTTTTGAGTACCTTCGTTTCCTCGGCGGGTCCGCCCGCCGATTGGACAATTTAAACCATTTGCAGTTGCAATCAGCGTCTGAA	9.47319	-21.315	4.37702	2.24773e-05	Ascomycota	Dothideomycetes	Didymellaceae	Didymella	Didymella	13	Pathotroph-Saprotroph	Animal Pathogen-Plant Pathogen-Undefined Saprotroph	Microfungus	Probable	NULL	Tedersoo L, et al. 2014. Science 346:1256688 (doi:10.1126/science.1256688)
Pycnanthemum/Agaratina	Pycnanthemum	GTAGGTGAACCTGCGGAAGGATCATTAAAAACTTTTATCCGGGAATTCGTTTCGTTTTTCCGGATTATTTGTATTCAAATCTCACTCTTTATAAATATATCAATTATATAAAACAAATATAAAAAAAGAAAACTTTCAACAACGGATCTC	11.6545	-24.6839	4.67518	3.56028e-06	Glomeromycota	Glomeromycetes	Diversisporaceae	Diversispora	Diversispora	13	Symbiotroph	Arbuscular Mycorrhizal	NULL	Highly Probable	NULL	Redecker D, et al. 2013. Mycorrhiza 23:515-531
Pycnanthemum/Agaratina	Pycnanthemum	GTAGGTGAACCTGCGGAAGGATCATTAAAGATTCGACCTTCGGGTCTATCTTCTCTTCAGCTGTGCGCTTTTGCTGCACGCTGTTGAACTTCACACACCTGTGCACACTTCGGTTGTGGCTAGTTAACTCTAGCTGCTTCCGCTTTTACA	153.645	-22.6388	3.15565	4.23139e-11	Basidiomycota	Agaricomycetes	Exidiaceae	unidentified	Exidiaceae	9	Saprotroph-Symbiotroph	Endophyte-Undefined Saprotroph	Tremelloid	Probable	Saprobic or possibly weakly parasitic on wood and bark (Cannon & Kirk 2007)	Cannon PF, Kirk PM. 2007. Fungal Families of the World. CAB International, Cambridge
Pycnanthemum/Agaratina	Pycnanthemum	GTAGGACAAAAAAAAAAAAAAAAAAAAAACAAAAAAAAAAAAAAAAAAAAAAAAAAAAAAAAAAAAAAAAAAAAAAAAAAAAAAAAAAAAAAAAAAAAAAAAAAAAAAAAAAAAAAAAAAAAAAAAAAAAAAAAAAAAAAAAAAAAAAAA	36.2332	-21.1793	3.65797	2.23222e-07	Glomeromycota	Glomeromycetes	Gigasporaceae	Gigaspora	Gigaspora	13	Symbiotroph	Arbuscular Mycorrhizal	NULL	Highly Probable	NULL	Redecker D, et al. 2013. Mycorrhiza 23:515-531
Pycnanthemum/Agaratina	Pycnanthemum	GTAGGTGAACCTGCGGAAGGATCATTACCAATCTTTTAGCGAGCCTTGGGCTTTGTCCATGGTCTTGCAAACTTTGTATTTAAAACCCGCTCATAAATTTAAAACAAACTTGTTATTGTATTATAATAAAGATCACTTTCAACAACGGAT	50.5466	-23.2119	3.6734	1.05974e-08	Glomeromycota	Glomeromycetes	Glomeraceae	NA	Glomeraceae	9	Symbiotroph	Arbuscular Mycorrhizal	NULL	Highly Probable	NULL	Redecker D, et al. 2013. Mycorrhiza 23:515-531
Pycnanthemum/Agaratina	Pycnanthemum	GTAGGTGAACCTGCGGAAGGATCATTACCAATCTTTTAGCGAGCCTTGGCTTTGTCCATGGTCTTGCAAACTTTGTATTTAAAACCCGCTCATAAATTTAAAACAAACTTTTATTATATTATAATAAAGATCACTTTCAACAACGGATCT	38.9	-21.6315	3.55138	4.04731e-08	Glomeromycota	Glomeromycetes	Glomeraceae	NA	Glomeraceae	9	Symbiotroph	Arbuscular Mycorrhizal	NULL	Highly Probable	NULL	Redecker D, et al. 2013. Mycorrhiza 23:515-531
Pycnanthemum/Agaratina	Pycnanthemum	GTAGGTGAACCTGCGGAAGGATCATTACCAATATAGCGAACCGAGCGTTAGCGAGGTTTCGCGATCAAATTTGTATTTAAAACCCAACTCTTTAAATGTATATTATTATTGTATTTTAAATAATAAAAAGATCACTTTCAACAACGGATC	53.4509	-23.7194	4.31782	1.17845e-06	Glomeromycota	Glomeromycetes	Glomeraceae	Glomus	Glomeraceae	9	Symbiotroph	Arbuscular Mycorrhizal	NULL	Highly Probable	NULL	Redecker D, et al. 2013. Mycorrhiza 23:515-531
Pycnanthemum/Agaratina	Pycnanthemum	GTAGGTGAACCTGCGGAAGGATCATTACCAATATAGCGAACCGAGCGTTAGCGAGGCTTCGCGATCAATTTGTATTTAAAACCCAACTCTTTAAATGTATGTATATTATTGTATTTTAAATAATAAAAAGATCACTTTCAACAACGGATC	19.9909	-21.9856	4.25584	6.10182e-06	Glomeromycota	Glomeromycetes	Glomeraceae	Glomus	Glomeraceae	9	Symbiotroph	Arbuscular Mycorrhizal	NULL	Highly Probable	NULL	Redecker D, et al. 2013. Mycorrhiza 23:515-531
Pycnanthemum/Agaratina	Pycnanthemum	GTAGGTGAACCTGCGGAAGGATCATTATCGATTTAGCGGACCGAGCGTCAGCGAGGTTCTGCGATCATTTATATTTAAAACCCACTCTTGAATGTATAAAATTTATGTATTAATGATAAAATAAAAGATCACTTTCAACAACGGATCTCT	8.07143	-24.2548	4.87957	1.55082e-05	Glomeromycota	Glomeromycetes	Glomeraceae	NA	Glomeraceae	9	Symbiotroph	Arbuscular Mycorrhizal	NULL	Highly Probable	NULL	Redecker D, et al. 2013. Mycorrhiza 23:515-531
Pycnanthemum/Agaratina	Pycnanthemum	GTAGGTGAACCTGCGGAAGGATCATTACTGATTTAGCGGACCGAGCGTTAGCAAGGTTCTGCGATCATTTATATTTAAAACCCACTCTTGAACGTATAAATTTATGCATTAATGATAAAATAAAAGATCACTTTCAACAACGGATCTCTT	12.0489	-22.4912	4.55543	1.72686e-05	Glomeromycota	Glomeromycetes	Glomeraceae	Dominikia	Glomeraceae	9	Symbiotroph	Arbuscular Mycorrhizal	NULL	Highly Probable	NULL	Redecker D, et al. 2013. Mycorrhiza 23:515-531
Pycnanthemum/Agaratina	Pycnanthemum	GTAGGTGAACCTGCGGAAGGATCATTAATGATTTTTTAAGCAAACCAAAGCTTTTTTTTTATAAAAAGTGAGGTTTTGCGAATGTATTTAAAACCCCCACTCTTTTAAAAATATATATATATATTTCATTCATATATAAAATGAATAAAA	423.576	-23.421	5.23296	0.00011892	Glomeromycota	Glomeromycetes	Glomeraceae	NA	Glomeraceae	9	Symbiotroph	Arbuscular Mycorrhizal	NULL	Highly Probable	NULL	Redecker D, et al. 2013. Mycorrhiza 23:515-531
Pycnanthemum/Agaratina	Pycnanthemum	GTAGGTGAACCTGCGGAAGGATCATTACTGATTTGGCAAACCGAGCGTTAGCAAGGTTTTGCGATCAAATATTTAAAACCCACTCTTAAAATGTATATTTTTTTATTTTGAATGATAAAATTTAAAGATCACTTTCAACAACGGATCTCT	36.6304	-22.062	5.20615	0.0003068	Glomeromycota	Glomeromycetes	Glomeraceae	Dominikia	Glomeraceae	9	Symbiotroph	Arbuscular Mycorrhizal	NULL	Highly Probable	NULL	Redecker D, et al. 2013. Mycorrhiza 23:515-531
Pycnanthemum/Agaratina	Pycnanthemum	GTAGGTGAACCTGCGGAAGGATCATTACTGATTTGGCGAACCGAGCGTCTAGCGAGGTTTCGCGATCACTTATATTTAAAACCCACACTTTGAATTTTATATATATTTTTTTTTAATAAAAAAAGATCACTTTCAACAACGGATCTCTTG	60.2258	-24.6362	5.96383	0.000439411	Glomeromycota	Glomeromycetes	Glomeraceae	NA	Glomeraceae	9	Symbiotroph	Arbuscular Mycorrhizal	NULL	Highly Probable	NULL	Redecker D, et al. 2013. Mycorrhiza 23:515-531
Pycnanthemum/Agaratina	Pycnanthemum	GTAGGTGAACCTGCGGAAGGATCATTAATGGTTTTTTAAGCAAACCTTTTTTTTTAATAGGTTTTGCGAATATAATTAAAACCCCCACTCTTTAAAAAAAATTCTTATTCATATTGAATAAAAAAAAGATCACTTTCAACAACGGATCTC	13.4297	-24.6062	5.9645	0.00044486	Glomeromycota	Glomeromycetes	Glomeraceae	NA	Glomeraceae	9	Symbiotroph	Arbuscular Mycorrhizal	NULL	Highly Probable	NULL	Redecker D, et al. 2013. Mycorrhiza 23:515-531
Pycnanthemum/Agaratina	Pycnanthemum	GTAGGTGAACCTGCGGAAGGATCATTATTGATTTAGCAAACCGAGCGTTAGCAAGGTTTTGCGATCATTTTATATTTAAAACCCACTCTTGAACGTATAAAATTTATGTATTACAATGATAAAATAAAGATCACTTTCAACAACGGATCT	5.80565	-24.4063	5.9647	0.000498615	Glomeromycota	Glomeromycetes	Glomeraceae	NA	Glomeraceae	9	Symbiotroph	Arbuscular Mycorrhizal	NULL	Highly Probable	NULL	Redecker D, et al. 2013. Mycorrhiza 23:515-531
Pycnanthemum/Agaratina	Pycnanthemum	GTAGGTGAACCTGCGGAAGGATCATTAAAGAGAACTTGCCCGTCGGGGTAAATCTCCCACCCTTTGTTTACTATACCATGTTGCTTTGGCAGGCCCGCCTGTGGGCCGCCGGCTTCGGCTGGTCAGCGCCTGCCAGAGGATCTCAAACTC	26.1468	-23.4373	3.86478	4.61963e-08	Ascomycota	Leotiomycetes	Helotiaceae	NA	Helotiaceae	9	Saprotroph-Symbiotroph	Ectomycorrhizal-Fungal Parasite-Plant Pathogen-Wood Saprotroph	Microfungus	Probable	Usually saprobic on herbaceous or woody tissues, some species fungicolous. A few species are known to form mycorrhizae (Cannon & Kirk 2007)	Cannon PF, Kirk PM. 2007. Fungal Families of the World. CAB International, Cambridge
Pycnanthemum/Agaratina	Pycnanthemum	GTAGGTGAACCTGCGGAAGGATCATTACTGAGTTAGGGCCTTTCTGGCCCGACCTCCAACCCTTTGTTTACTATACCATGTTGCTTTGGCGGGCCTGCCTTTTGGGGCTGCTGGGGGCATTACTGCCCTTGACCTGTGCCTGCCAGGAGC	138.852	-22.0452	2.19784	1.17218e-20	Ascomycota	Eurotiomycetes	Herpotrichiellaceae	unidentified	Herpotrichiellaceae	9	Pathotroph-Saprotroph	Animal Pathogen-Fungal Parasite-Undefined Saprotroph	Facultative Yeast-Microfungus	Probable	Mostly saprobic on plants or other fungi, isolated from soil etc., and from medical sources (Cannon & Kirk 2007)	Cannon PF, Kirk PM. 2007. Fungal Families of the World. CAB International, Cambridge
Pycnanthemum/Agaratina	Pycnanthemum	GTAGGTGAACCTGCGGAAGGATCATTACTGAAGCGCCTTGAGGATGTTGCTGGCCTTGTTTTTTCTTACAAGGCAAACGTGCACTCCTTGGACATTTCAAAAAATTCCATCACAACCTTATGTGCACTTCTTGTAGGAAATGCCCTCCCT	38.8418	-28.426	4.32457	2.24055e-09	Basidiomycota	Agaricomycetes	Hygrophoraceae	Hygrocybe	Hygrocybe	13	Saprotroph-Symbiotroph	Undefined Saprotroph-Undefined Biotroph	Agaricoid	Probable	Previously classified as Hygrophorus; carbon signature suggests biotrophy with bryophytes, grasses, or understory plants	Tedersoo L, et al. 2014. Science 346:1256688;Lodge et al. 2014. Fungal Diversity 64:1-99; Lodge 2014. Omphalina 5:2-6; Seitzman et al. 2011. Mycologia 103:280-290.
Pycnanthemum/Agaratina	Pycnanthemum	GTAGGTGAACCTGCGGAAGGATCATTACTGAAGTGATTTGGGGATGTTGCTGGCCCCTCTCAAGGGGGCATTGTGCACTCCTTGAAACAATTCACAATTTCCACCACCCCCCTTGTGCACATCCTGTAGGCACCCTAACCCACCTCCGGG	276.448	-27.1074	5.96368	9.10334e-05	Basidiomycota	Agaricomycetes	Hygrophoraceae	Hygrocybe	Hygrocybe	13	Saprotroph-Symbiotroph	Undefined Saprotroph-Undefined Biotroph	Agaricoid	Probable	Previously classified as Hygrophorus; carbon signature suggests biotrophy with bryophytes, grasses, or understory plants	Tedersoo L, et al. 2014. Science 346:1256688;Lodge et al. 2014. Fungal Diversity 64:1-99; Lodge 2014. Omphalina 5:2-6; Seitzman et al. 2011. Mycologia 103:280-290.
Pycnanthemum/Agaratina	Pycnanthemum	GTAGGTGAACCTGCGGAAGGATCATTACTGAAGTGATTTGGGGATGTTGCTGGCCTCTCTCAAGGGGGCATTGTGCACTCCTTGAAACAATTCACAATTTCCATCACACCCCTTGTGCACATCTTGTAGGCACCCAAACCCACCTCTGGG	44.6986	-18.7787	4.15573	0.000100103	Basidiomycota	Agaricomycetes	Hygrophoraceae	Hygrocybe	Hygrocybe	13	Saprotroph-Symbiotroph	Undefined Saprotroph-Undefined Biotroph	Agaricoid	Probable	Previously classified as Hygrophorus; carbon signature suggests biotrophy with bryophytes, grasses, or understory plants	Tedersoo L, et al. 2014. Science 346:1256688;Lodge et al. 2014. Fungal Diversity 64:1-99; Lodge 2014. Omphalina 5:2-6; Seitzman et al. 2011. Mycologia 103:280-290.
Pycnanthemum/Agaratina	Pycnanthemum	GTAGGTGTTCCTGCGGAAGGATCATTACTGAAGTGATTTGGGGATGTTGCTGGCCCCTCTCAAGGGGGCATTGTGCACTCCTTGAAACAATTCACAATTTCCACCACACCCCTTGTGCACATCCTGTAGGCACCCTAACCCACCTCCGGG	25.5153	-24.933	5.96409	0.000380276	Basidiomycota	Agaricomycetes	Hygrophoraceae	Hygrocybe	Hygrocybe	13	Saprotroph-Symbiotroph	Undefined Saprotroph-Undefined Biotroph	Agaricoid	Probable	Previously classified as Hygrophorus; carbon signature suggests biotrophy with bryophytes, grasses, or understory plants	Tedersoo L, et al. 2014. Science 346:1256688;Lodge et al. 2014. Fungal Diversity 64:1-99; Lodge 2014. Omphalina 5:2-6; Seitzman et al. 2011. Mycologia 103:280-290.
Pycnanthemum/Agaratina	Pycnanthemum	GTAGGTGAACCTGCGGAAGGATCATTACAGAGTTCATGCCCTTACGGGTAGATCTCCCACCCTTGAATATTATACCTTTGTTGCTTTGGCGGGCCGCCTTGGCTACTGGCTCCGGCTGGTTAGTGCCCGCCAAAGGACCCCAAAACTCTG	7.37196	-24.8465	5.96425	0.000390818	Ascomycota	Leotiomycetes	Helotiales_fam_Incertae_sedis	Leohumicola	Leohumicola	13	Saprotroph	Undefined Saprotroph	NULL	Probable	NULL	Tedersoo L, et al. 2014. Science 346:1256688
Pycnanthemum/Agaratina	Pycnanthemum	GTAGGTGAACCTGCGGAAGGATCATTCATAATAAGTGTTTTATGGCACTTTTTAAATCCATATCCACCTTGTGTGCAATGTCGGTCGATCTTTCTTCTTGGAAGATCGGCCAAACATCAACTTATTTTTTTAACTCTTTGTCTGAAAAAT	80.1934	-22.7033	4.76561	3.423e-05	Mortierellomycota	Mortierellomycetes	Mortierellaceae	Mortierella	Mortierellaceae	9	Saprotroph-Symbiotroph	Endophyte-Litter Saprotroph-Soil Saprotroph-Undefined Saprotroph	Microfungus	Possible	Saprobic in soil and thus frequenctly isolated from soil and material contaminated with soil such as hay or rotten silage and spoil tips (Cannon & Kirk 2007)	Cannon PF, Kirk PM. 2007. Fungal Families of the World. CAB International, Cambridge; Purahong W, et al. 2016. Molecular Ecology 25:4059-4074
Pycnanthemum/Agaratina	Pycnanthemum	GTTGGTGAACCAGCGGAGGGATCATTACGAGAGTGTCACCACTCCCAACCCACTGTTTACCTACCCGTCCACCGTGCTTCGGCAGGCAGTCCTGTGGGACAGGGCCTCGCCCCCGCGAGGGGGTGCCTGCCGCTGGCCAACCAAAAATTC	37.3985	-19.5781	3.42492	3.34803e-07	Ascomycota	Sordariomycetes	Myrmecridiaceae	Myrmecridium	Myrmecridium	13	Saprotroph	Undefined Saprotroph	NULL	Probable	NULL	Tedersoo L, et al. 2014. Science 346:1256688
Pycnanthemum/Agaratina	Pycnanthemum	GTAGGTGAACCTGCGGAAGGATCATTAACGAATTACAAAGTCGGCCTTGCTGTTGCTGGTGGAAACACATGTGCACGCTCGGTCGCAAATCCACACACCTGTGCATCTATGACCCGAGGTTGTCGTCGTATGACCGAGGGTAACTTTACA	40.9099	-20.5465	2.7803	1.0237e-11	Basidiomycota	Agaricomycetes	Sebacinaceae	unidentified	Sebacinaceae	9	Symbiotroph	Ectomycorrhizal	Coralloid	Probable	Terrestrial forming mycorrhizas with a wide range of plants including orchids, Ericaceae and liverworts as well as ectomycorrhizas with conifers and angiosperm trees (Cannon & Kirk 2007)	Cannon PF, Kirk PM. 2007. Fungal Families of the World. CAB International, Cambridge
Pycnanthemum/Agaratina	Pycnanthemum	GTAGGTGAACCTGCGGAAGGATCATTAATGATTTTTTTAAGCGAACCAAGCGAAAGCGAGGTTTTGCGAATATATTTAAAACCCCCACTCTTTATAAAAGAAAAATTTTTCATATTCATAAATGAATAAAAAAAAGATCACTTTCAACAA	56.7962	-23.8615	4.12054	2.23222e-07	Glomeromycota	Glomeromycetes	Glomeraceae	Septoglomus	Septoglomus	13	Symbiotroph	Arbuscular Mycorrhizal	NULL	Highly Probable	NULL	Redecker D, et al. 2013. Mycorrhiza 23:515-531
Pycnanthemum/Agaratina	Pycnanthemum	GTAGGTGAACCTGCGGAAGGATCATTAATGATTTTTTAAGCAAACCAAGCTTTTTTTTATAAAAAGTGAGGTTTTGCGAACGTATTTAAAACCCCCCACTCTTTAAAAAAAATATATATTTCATTCATATCAAATGAATAAAAAAAAAGA	34.5497	-22.9719	4.40332	4.75651e-06	Glomeromycota	Glomeromycetes	Glomeraceae	Septoglomus	Septoglomus	13	Symbiotroph	Arbuscular Mycorrhizal	NULL	Highly Probable	NULL	Redecker D, et al. 2013. Mycorrhiza 23:515-531
Pycnanthemum/Agaratina	Pycnanthemum	GTAGGTGAACCTGCGGAAGGATCATTAATGATTTTTTAAGCAAACCAAGCTTTTTTTTATAAAAAGTGAGGTTTTGCGAACGTATTTAAAACCCCCACTCTTTAAAAAAAATATATATTCCATTCATATAAAATGAATAAAAAAAAGATC	52.0944	-22.3787	4.548	1.84215e-05	Glomeromycota	Glomeromycetes	Glomeraceae	Septoglomus	Septoglomus	13	Symbiotroph	Arbuscular Mycorrhizal	NULL	Highly Probable	NULL	Redecker D, et al. 2013. Mycorrhiza 23:515-531
Pycnanthemum/Agaratina	Pycnanthemum	GTAGGTGAACCTGCGGAAGGATCATTATTGAATTCATCTGCTGGGTTGTTGCTGGTTCCTTATGGTTCATGTGCACGCCTAGCTTTTGACTTTATCCCCTGTGCACTTTTGTAGTCGGCTTTTGTGTTAGGTCAAGTGTCTAGTATTAGA	83.1249	-19.5602	3.19853	3.59836e-08	Basidiomycota	Agaricomycetes	Tricholomataceae	NA	Tricholomataceae	9	Pathotroph-Symbiotroph	Ectomycorrhizal-Fungal Parasite	Agaricoid	Probable	Tricholoma species are ectomycorrhizal, occurring in coniferous and broadleaved forests (Cannon & Kirk 2007); T. sclerotoideum is parasitic on Helvella spp.	Cannon PF, Kirk PM. 2007. Fungal Families of the World. CAB International, Cambridge
Pycnanthemum/Agaratina	Pycnanthemum	GTAGGTGAACCTGCGGAAGGATCATTACTGAAGAAATGGTAGGGTTTGATGCTGGCTCTTCGGAGTATGTGCTCGCCTTATCGCTTTTTCTACTTCTCCACCTGTGCACCTATTGTAGATCGTGTTGGAAATCCTTTGTGGTTTCTCGTT	8.88527	-24.4001	5.96393	0.000498615	Basidiomycota	Agaricomycetes	Tricholomataceae	Delicatula	Tricholomataceae	9	Pathotroph-Symbiotroph	Ectomycorrhizal-Fungal Parasite	Agaricoid	Probable	Tricholoma species are ectomycorrhizal, occurring in coniferous and broadleaved forests (Cannon & Kirk 2007); T. sclerotoideum is parasitic on Helvella spp.	Cannon PF, Kirk PM. 2007. Fungal Families of the World. CAB International, Cambridge
Pycnanthemum/Bromus	Bromus	GTTGGTGAACCAGCGGAGGGATCATTACCGAGTCACGCGCTCAAATAACCCTTCTGTGGACCTGAATTAAAACCGTTGCCTCGGCGGGCGGTCCCCTGCCAAAACCCACGTGGTGTGGACAGGGGACCAGACAGTCCGGCACGCTTAAGG	14.6063	43.8468	4.26364	4.52e-22	Ascomycota	Sordariomycetes	unidentified	unidentified	-	-	-	-	-	-	Unassigned	-
Pycnanthemum/Bromus	Bromus	GTAGGTGAACCTGCGGAAGGATCATTAGTGAATTAAACATGCTTGGTGTCTTCGCTTCGGCAAGGCCCTTGCTTAAATCACATCCTAACACCTGTGAACTGTAAGACGTCTGATGAGGTCTTTGGCCAAGTCATCGTCTGCCCATTTTTA	10.9556	43.4882	4.79817	2.94e-17	Basidiomycota	Tremellomycetes	Piskurozymaceae	Solicoccozyma	-	-	-	-	-	-	Unassigned	-
Pycnanthemum/Bromus	Bromus	GTAGGTGAACCTGCGGAAGGATCATTAAAAACTTTTTTCCGGGAATTCGTTTCGTCTTCCCGGATTATTTGTATTCAAATCCCACTCTTTATAAATATATCAATTATATAAAACAATATAAAAAAGAAAACTTTCAACAACGGATCTCTT	13.1526	41.0199	4.92103	1.05e-14	Glomeromycota	Glomeromycetes	Diversisporaceae	Diversispora	-	-	-	-	-	-	Unassigned	-
Pycnanthemum/Bromus	Bromus	GTAGGGGGGGGGGGGGGGGGGGGGGGGCGGGCGTGTTTTGGGGATGTTGCTGGCCCCTCTCTAGGGGGCATTGTGCACTCCTTGCTACAATTCACAATTTCCACCACTCCCCTTGTGCTCATCCTGTAGGCCCCCTCCCCCACCTCCGGG	32.1088	20.6067	2.95907	1.63e-10	Basidiomycota	Agaricomycetes	Hygrophoraceae	Hygrocybe	-	-	-	-	-	-	Unassigned	-
Pycnanthemum/Bromus	Bromus	GTAGGTGAACCTGCGGAAGGATCATTATAAAATTTTCGTATATTTATTTTTAAATATATAAAAATCATACATGTATTCAAAACCCACACGCTTGTAACCAATTTTAACAAAACATTATACCTCGCGTATAATGATAATTAAAAAACAACT	71.9959	26.1611	3.90558	8.15e-10	Glomeromycota	Glomeromycetes	Claroideoglomeraceae	NA	-	-	-	-	-	-	Unassigned	-
Pycnanthemum/Bromus	Bromus	GTAGGTGAACCTGCGGAAGGATCATTACTGAGTTAGGGTCTTCTTAGGCCCGACCTCCCAACCCTATGTCTACCTTACCACTTGTTGCTTCGGCGGGCCCGTCCCGAAAGGGACCGCCGGAGGACCGTCACACGTCCTCTGGCCCGCGCC	14.4358	21.0361	3.81808	8.88e-07	Ascomycota	Eurotiomycetes	Herpotrichiellaceae	NA	-	-	-	-	-	-	Unassigned	-
Pycnanthemum/Bromus	Bromus	GTAGGTGAACCTGCGGAAGGATCATTAATGAATTTTGGAGTTCTACTGTGCCTGCCGTTCATTTGGATGTGTGCACGTAGTCTCTATAAATCCTTATCAACACCTGTGCACCTTTAAAAAGGGGAAACTGATTAAGCTTTTTACGGGCTT	5.11489	28.4489	5.96462	2.86e-05	Basidiomycota	Agaricomycetes	Cantharellales_fam_Incertae_sedis	Minimedusa	-	-	-	-	-	-	Unassigned	-
Pycnanthemum/Bromus	Bromus	GTAGGTGAACCTGCGGAAGGATCATTACCAATATAGCGAACCGAGCGTTAGCGAGGTTTCGCGATCAATTTGTATTTAAAACCCAACTCTTTAAATTATATTATTATTATATTTTAAATAATAAAAAGATCACTTTCAACAACGGATCTC	5.61592	26.7679	5.96531	0.000100451	Glomeromycota	Glomeromycetes	Glomeraceae	Glomus	-	-	-	-	-	-	Unassigned	-
Pycnanthemum/Bromus	Bromus	GTAGGTGAACCTGCGGAGGGATCATTAACGAATGGTCTTGGTACCTTCAAACCCTCAAACCAGTGGACATGAAAAATGTGTTTCGGCGCTCCGGCGCCGTTTTTATGCCGTAATACTGTCCTTTGTGTCTGAATGCAAAGCAAAGAATCA	10.5428	40.639	5.96585	4.13e-10	Ascomycota	Archaeorhizomycetes	Archaeorhizomycetaceae	Archaeorhizomyces	Archaeorhizomyces	13	Saprotroph	Soil Saprotroph	Microfungus	Probable	From rhizosphere soil and coniferous ectomycorrhizal root tips (Rosling et al. 2011)	Rosling A, et al. 2011. Science 333:876-879
[truncated: 138 more rows]
